# Supplementary material for: A comprehensive analysis of the prognostic characteristics of microRNAs in breast cancer
Source: Front Genet. 2024 Mar 20;15:1293824. doi: 10.3389/fgene.2024.1293824 (PMC10987719; doi:10.3389/fgene.2024.1293824)
Supplement: Supplementary file 1 [file Table2.XLSX]

## Sheet: GO_BP
Category	Term	Count	%	PValue	Genes	List Total	Pop Hits	Pop Total	Fold Enrichment	Bonferroni	Benjamini	FDR
GOTERM_BP_DIRECT	GO:0045616~regulation of keratinocyte differentiation	3	2.5641	0.00205966	ROCK2, CD109, ZFP36L1	112	12	19414	43.3348	0.841696	1	1
GOTERM_BP_DIRECT	GO:0006357~regulation of transcription from RNA polymerase II promoter	19	16.2393	0.00927677	NFAT5, ZNF264, EHF, SMARCA5, IRF2BP2, NUCKS1, FOXK1, ZBTB11, SOD2, ZNF25, ARID1B, BACH1, TIAL1, MLLT10, RFX7, PRKAR1A, MED31, RREB1, ZNF850	112	1732	19414	1.90153	0.999759	1	1
GOTERM_BP_DIRECT	GO:0016567~protein ubiquitination	8	6.83761	0.0172444	MYLIP, SOCS3, UHRF2, UVSSA, MED31, NEDD4L, TRIM22, TRIM44	112	464	19414	2.98861	1	1	1
GOTERM_BP_DIRECT	GO:0045944~positive regulation of transcription from RNA polymerase II promoter	14	11.9658	0.0222143	NFAT5, EHF, TMF1, NCOA3, TET2, SMARCA5, NUCKS1, TRIAP1, BACH1, MLLT10, MTF2, RREB1, ZNF850, BRD4	112	1222	19414	1.98588	1	1	1
GOTERM_BP_DIRECT	GO:0070966~nuclear-transcribed mRNA catabolic process, no-go decay	2	1.7094	0.0226764	CNOT6, CSDE1	112	4	19414	86.6696	1	1	1
GOTERM_BP_DIRECT	GO:1901991~negative regulation of mitotic cell cycle phase transition	2	1.7094	0.0226764	ZFP36L2, ZFP36L1	112	4	19414	86.6696	1	1	1
GOTERM_BP_DIRECT	GO:0006355~regulation of transcription, DNA-templated	12	10.2564	0.028791	ZNF264, BTG1, NONO, MTF2, SMARCA5, ZBTB11, BACH1, RREB1, ZNF850, TRIM22, BRD4, MLF2	112	1005	19414	2.06972	1	1	1
GOTERM_BP_DIRECT	GO:0043066~negative regulation of apoptotic process	8	6.83761	0.0303002	BNIP3L, SOCS3, TNFAIP8, TMF1, CBX4, WNK3, TRIAP1, SOD2	112	522	19414	2.65654	1	1	1
GOTERM_BP_DIRECT	GO:0032968~positive regulation of transcription elongation from RNA polymerase II promoter	3	2.5641	0.0344388	MED31, ELL2, BRD4	112	51	19414	10.1964	1	1	1
GOTERM_BP_DIRECT	GO:0030148~sphingolipid biosynthetic process	3	2.5641	0.0356852	CERS6, SPTLC2, ELOVL5	112	52	19414	10.0003	1	1	1
GOTERM_BP_DIRECT	GO:0006886~intracellular protein transport	6	5.12821	0.0397661	RAB21, ARL4C, RAB18, AP2B1, ARL5A, ARCN1	112	327	19414	3.18054	1	1	1
GOTERM_BP_DIRECT	GO:1904294~positive regulation of ERAD pathway	2	1.7094	0.0448432	ATXN3, RNF185	112	8	19414	43.3348	1	1	1
GOTERM_BP_DIRECT	GO:0030155~regulation of cell adhesion	3	2.5641	0.046259	PPP1CB, ROCK2, ABL2	112	60	19414	8.66696	1	1	1
GOTERM_BP_DIRECT	GO:0043488~regulation of mRNA stability	3	2.5641	0.0490616	PUM1, ZFP36L2, ZFP36L1	112	62	19414	8.38738	1	1	1
GOTERM_BP_DIRECT	GO:0042752~regulation of circadian rhythm	3	2.5641	0.0519243	PPP1CB, ROCK2, NONO	112	64	19414	8.12528	1	1	1
GOTERM_BP_DIRECT	GO:0000288~nuclear-transcribed mRNA catabolic process, deadenylation-dependent decay	2	1.7094	0.055739	ZFP36L2, ZFP36L1	112	10	19414	34.6679	1	1	1
GOTERM_BP_DIRECT	GO:1901380~negative regulation of potassium ion transmembrane transport	2	1.7094	0.055739	RGS4, NEDD4L	112	10	19414	34.6679	1	1	1
GOTERM_BP_DIRECT	GO:0045893~positive regulation of transcription, DNA-templated	9	7.69231	0.0557822	CNOT6, CDH1, FOXK1, RGMB, ARID1B, RREB1, TRIM22, TRIM44, BRD4	112	724	19414	2.15477	1	1	1
GOTERM_BP_DIRECT	GO:0045577~regulation of B cell differentiation	2	1.7094	0.0611406	ZFP36L2, ZFP36L1	112	11	19414	31.5162	1	1	1
GOTERM_BP_DIRECT	GO:0009611~response to wounding	3	2.5641	0.0623929	DST, ZFP36L2, ZFP36L1	112	71	19414	7.3242	1	1	1
GOTERM_BP_DIRECT	GO:2000637~positive regulation of gene silencing by miRNA	2	1.7094	0.0665116	TIAL1, PUM1	112	12	19414	28.8899	1	1	1
GOTERM_BP_DIRECT	GO:0001933~negative regulation of protein phosphorylation	3	2.5641	0.0751437	PPP1R15B, TRAF3IP1, CD109	112	79	19414	6.5825	1	1	1
GOTERM_BP_DIRECT	GO:0006325~chromatin organization	5	4.2735	0.0801353	CBX4, MTF2, TET2, NUCKS1, BRD4	112	284	19414	3.05175	1	1	1
GOTERM_BP_DIRECT	GO:1900153~positive regulation of nuclear-transcribed mRNA catabolic process, deadenylation-dependent decay	2	1.7094	0.0824425	ZFP36L2, ZFP36L1	112	15	19414	23.1119	1	1	1
GOTERM_BP_DIRECT	GO:2000145~regulation of cell motility	2	1.7094	0.0876928	ROCK2, ABL2	112	16	19414	21.6674	1	1	1
GOTERM_BP_DIRECT	GO:0061157~mRNA destabilization	2	1.7094	0.0929132	ROCK2, PUM1	112	17	19414	20.3929	1	1	1
GOTERM_BP_DIRECT	GO:0000083~regulation of transcription involved in G1/S transition of mitotic cell cycle	2	1.7094	0.0929132	BACH1, BRD4	112	17	19414	20.3929	1	1	1
GOTERM_BP_DIRECT	GO:0061158~3'-UTR-mediated mRNA destabilization	2	1.7094	0.0929132	ZFP36L2, ZFP36L1	112	17	19414	20.3929	1	1	1
GOTERM_BP_DIRECT	GO:0035640~exploration behavior	2	1.7094	0.0929132	ATXN3, ABL2	112	17	19414	20.3929	1	1	1

## Sheet: GO_CC
Category	Term	Count	%	PValue	Genes	List Total	Pop Hits	Pop Total	Fold Enrichment	Bonferroni	Benjamini	FDR
GOTERM_CC_DIRECT	GO:0005654~nucleoplasm	41	35.0427	7.04165e-05	NFAT5, TNFAIP8, EHF, BTG1, UHRF2, NEDD4L, NUCKS1, FOXK1, TRIAP1, BACH1, TIAL1, TGOLN2, PPP1CB, ATXN3, RBM15B, PCM1, DDI2, UBN2, MED31, HABP4, PHLDA1, TRIM22, BRD4, CBX4, DST, RMI1, TXNRD1, NCOA3, NONO, SMARCA5, IRF2BP2, WDR75, ZBTB11, PUM1, ARID1B, ELL2, MLLT10, ARPC2, UVSSA, MTF2, CHMP7	115	4031	20624	1.82409	0.0166893	0.00918554	0.00887808
GOTERM_CC_DIRECT	GO:0009898~cytoplasmic side of plasma membrane	6	5.12821	7.68665e-05	RAB21, PTP4A1, SOCS3, CDH1, AP2B1, CHMP7	115	79	20624	13.6207	0.0182041	0.00918554	0.00887808
GOTERM_CC_DIRECT	GO:0005789~endoplasmic reticulum membrane	18	15.3846	0.000127973	CERS6, DST, ELOVL5, MIA3, HMGCR, ARCN1, RAB21, GJC1, ATXN3, SPTLC2, VMA21, CANX, CALU, RAB18, KRAS, TMEM39A, PIGL, RNF185	115	1112	20624	2.90297	0.0301244	0.0101952	0.00985392
GOTERM_CC_DIRECT	GO:0005829~cytosol	47	40.1709	0.00146189	NFAT5, TMF1, WDR1, ROCK2, IFIT5, NEDD4L, BACH1, ZFP36L1, TIAL1, RAB21, RGS4, PPP1CB, SOCS3, ATXN3, PCM1, DDI2, KIF5B, HABP4, ABL2, PHLDA1, TRIM22, LMLN, MYLIP, DST, TXNRD1, NCOA3, SMARCA5, AP2B1, PUM1, ARID1B, FBXW2, ARCN1, ARL4C, MLLT10, CNOT6, XRN1, ARPC2, PRKAR1A, HEATR5B, CSDE1, ETNK1, CD109, PEX5, WNK3, RAB18, KRAS, CHMP7	115	5593	20624	1.50705	0.295063	0.0873477	0.0844239
GOTERM_CC_DIRECT	GO:0005737~cytoplasm	46	39.3162	0.00385175	SAMD5, TNFAIP8, KIAA1191, BTG1, ROCK2, NEDD4L, NUCKS1, FOXK1, BACH1, ZFP36L2, ZFP36L1, TIAL1, RGS4, PPP1CB, ATXN3, PCM1, CDH1, KIF5B, HABP4, DYM, RREB1, PHLDA1, ARL5A, TRIM22, TRIM44, LMLN, DST, TXNRD1, NCOA3, SLC2A13, IRF2BP2, PUM1, ARID1B, MLF2, ARL4C, PTP4A1, CNOT6, ARPC2, PRKAR1A, ETNK1, PEX5, MTF2, WNK3, KRAS, TMEM18, CPEB2	115	5687	20624	1.45061	0.602415	0.163829	0.158345
GOTERM_CC_DIRECT	GO:0005802~trans-Golgi network	6	5.12821	0.00411286	RAB21, TGOLN2, SLC39A9, CDH1, M6PR, ARL5A	115	190	20624	5.66334	0.626561	0.163829	0.158345
GOTERM_CC_DIRECT	GO:0005634~nucleus	47	40.1709	0.00717109	NFAT5, EHF, TMF1, BTG1, UHRF2, ROCK2, NUCKS1, FOXK1, TRIAP1, ZNF25, BACH1, ZFP36L2, ZFP36L1, TIAL1, RGS4, PPP1CB, ATXN3, RBM15B, SLC39A9, UBN2, MED31, HABP4, RREB1, PHLDA1, TRIM22, BRD4, ZNF264, BNIP3L, CBX4, DST, RMI1, NCOA3, NONO, TET2, SMARCA5, IRF2BP2, MLF2, ARL4C, PTP4A1, MLLT10, CNOT6, XRN1, ARPC2, RFX7, MTF2, CPEB2, ZNF850	115	6033	20624	1.39714	0.820945	0.244841	0.236646
GOTERM_CC_DIRECT	GO:0016607~nuclear speck	8	6.83761	0.0105637	BNIP3L, RBM15B, CBX4, HEATR5B, NONO, HABP4, RREB1, TRIM22	115	435	20624	3.29819	0.920988	0.27511	0.265901
GOTERM_CC_DIRECT	GO:0005794~Golgi apparatus	14	11.9658	0.0106159	EHF, TMF1, M6PR, NEDD4L, TGOLN2, CDH1, MAN1A2, CSDE1, PEX5, CALU, HABP4, RAB18, DYM, TRIM22	115	1145	20624	2.19279	0.921978	0.27511	0.265901
GOTERM_CC_DIRECT	GO:0005783~endoplasmic reticulum	14	11.9658	0.0115109	PPP1R15B, BNIP3L, TMF1, CERS6, ELOVL5, HMGCR, ARCN1, PTP4A1, MAN1A2, MGAT4A, CANX, CALU, PIGL, RNF185	115	1157	20624	2.17005	0.937153	0.27511	0.265901
GOTERM_CC_DIRECT	GO:0016020~membrane	31	26.4957	0.0139154	MIA3, LMBR1, PCM1, MAN1A2, CDH1, KIF5B, DYM, LMLN, BNIP3L, CERS6, DST, ELOVL5, IL1R1, SLC2A13, NONO, M6PR, AP2B1, MLF2, ARCN1, CNOT6, ACAP2, XRN1, PRKAR1A, HEATR5B, ETNK1, PEX5, CANX, CALU, KRAS, TMEM39A, PIGL	115	3653	20624	1.5219	0.964886	0.297456	0.287499
GOTERM_CC_DIRECT	GO:0010494~cytoplasmic stress granule	4	3.4188	0.0157568	TIAL1, CSDE1, HABP4, PUM1	115	95	20624	7.55112	0.977537	0.297456	0.287499
GOTERM_CC_DIRECT	GO:0015629~actin cytoskeleton	6	5.12821	0.0161796	DST, WDR1, ARPC2, CDH1, IFIT5, ABL2	115	266	20624	4.04524	0.979729	0.297456	0.287499
GOTERM_CC_DIRECT	GO:0000932~P-body	4	3.4188	0.0175752	XRN1, CSDE1, PUM1, ZFP36L1	115	99	20624	7.24603	0.985561	0.300034	0.289992
GOTERM_CC_DIRECT	GO:0005771~multivesicular body	3	2.5641	0.0246355	PRKAR1A, NEDD4L, CHMP7	115	44	20624	12.2277	0.997424	0.392526	0.379387
GOTERM_CC_DIRECT	GO:0005925~focal adhesion	7	5.98291	0.0316465	RAB21, LMLN, PPP1CB, DST, ARPC2, MTF2, KRAS	115	428	20624	2.93312	0.999541	0.472719	0.456896
GOTERM_CC_DIRECT	GO:1904115~axon cytoplasm	3	2.5641	0.047544	RAB21, DST, KIF5B	115	63	20624	8.53996	0.999991	0.668413	0.64604
GOTERM_CC_DIRECT	GO:0005694~chromosome	5	4.2735	0.053798	UVSSA, NONO, DDI2, TET2, BRD4	115	256	20624	3.50272	0.999998	0.685419	0.662476
GOTERM_CC_DIRECT	GO:0001650~fibrillar center	4	3.4188	0.0556179	TXNRD1, NONO, SMARCA5, RREB1	115	156	20624	4.59844	0.999999	0.685419	0.662476
GOTERM_CC_DIRECT	GO:0030669~clathrin-coated endocytic vesicle membrane	3	2.5641	0.0573572	TGOLN2, M6PR, AP2B1	115	70	20624	7.68596	0.999999	0.685419	0.662476
GOTERM_CC_DIRECT	GO:0000164~protein phosphatase type 1 complex	2	1.7094	0.0798066	PPP1CB, PPP1R15B	115	15	20624	23.9119	1	0.903492	0.87325
GOTERM_CC_DIRECT	GO:0032991~macromolecular complex	8	6.83761	0.0855724	RGS4, MLLT10, PCM1, PRKAR1A, NCOA3, CANX, PEX5, TRIAP1	115	685	20624	2.09447	1	0.903492	0.87325
GOTERM_CC_DIRECT	GO:0042995~cell projection	4	3.4188	0.0905425	DST, WDR1, ARPC2, SLC2A13	115	192	20624	3.73623	1	0.903492	0.87325
GOTERM_CC_DIRECT	GO:0005788~endoplasmic reticulum lumen	5	4.2735	0.0907272	TGOLN2, MGAT4A, CANX, CALU, MIA3	115	307	20624	2.92083	1	0.903492	0.87325

## Sheet: GO_MF
Category	Term	Count	%	PValue	Genes	List Total	Pop Hits	Pop Total	Fold Enrichment	Bonferroni	Benjamini	FDR
GOTERM_MF_DIRECT	GO:0005515~protein binding	94	80.3419	0.000315333	TNFAIP8, BTG1, KIAA1191, TRAF3IP1, IFIT5, MIA3, TRIAP1, BACH1, TIAL1, PPP1CB, LMBR1, PCM1, SLC39A9, CDH1, DDI2, KIF5B, HABP4, PHLDA1, TRIM22, BNIP3L, MYLIP, CERS6, DST, RMI1, ELOVL5, IL1R1, NCOA3, SLC2A13, TET2, RGMB, ARID1B, FBXW2, MLF2, ARL4C, CLDN11, PTP4A1, RALGAPB, XRN1, MTHFD2, PRKAR1A, RFX7, HEATR5B, CSDE1, CANX, PEX5, CHMP7, PPP1R15B, NFAT5, TMF1, UHRF2, ROCK2, NEDD4L, FOXK1, HMGCR, ZNF25…	115	12648	18945	1.22434	0.0740669	0.0759999	0.0759999
GOTERM_MF_DIRECT	GO:0035925~mRNA 3'-UTR AU-rich region binding	4	3.4188	0.00062295	TIAL1, CPEB2, ZFP36L2, ZFP36L1	115	28	18945	23.5342	0.141052	0.0759999	0.0759999
GOTERM_MF_DIRECT	GO:0003723~RNA binding	18	15.3846	0.00671329	ROCK2, NONO, IFIT5, WDR75, NUCKS1, PUM1, ZFP36L2, ZFP36L1, ARCN1, TIAL1, CNOT6, RBM15B, XRN1, CSDE1, CANX, HABP4, NDUFV3, CPEB2	115	1468	18945	2.01996	0.80671	0.546014	0.546014
GOTERM_MF_DIRECT	GO:0003677~DNA binding	17	14.5299	0.0109967	EHF, TMF1, CERS6, UHRF2, NONO, TET2, SMARCA5, SOD2, ZNF25, ARID1B, BACH1, ZFP36L1, TIAL1, MLLT10, RFX7, MTF2, TMEM18	115	1421	18945	1.97084	0.932663	0.670797	0.670797
GOTERM_MF_DIRECT	GO:0031491~nucleosome binding	3	2.5641	0.0148953	MLLT10, SMARCA5, ARID1B	115	31	18945	15.9425	0.974314	0.72689	0.72689
GOTERM_MF_DIRECT	GO:0061630~ubiquitin protein ligase activity	7	5.98291	0.0185159	MYLIP, UHRF2, MED31, NEDD4L, RNF185, TRIM22, TRIM44	115	347	18945	3.32327	0.98954	0.752979	0.752979
GOTERM_MF_DIRECT	GO:0030374~ligand-dependent nuclear receptor transcription coactivator activity	3	2.5641	0.0476941	CNOT6, TMF1, NCOA3	115	58	18945	8.52099	0.999993	1	1
GOTERM_MF_DIRECT	GO:0019870~potassium channel inhibitor activity	2	1.7094	0.0528823	WNK3, NEDD4L	115	9	18945	36.6087	0.999998	1	1
GOTERM_MF_DIRECT	GO:0003682~chromatin binding	7	5.98291	0.0640583	NFAT5, MLLT10, CBX4, NONO, MTF2, NUCKS1, BRD4	115	469	18945	2.45879	1	1	1
GOTERM_MF_DIRECT	GO:0032183~SUMO binding	2	1.7094	0.0642521	CBX4, HABP4	115	11	18945	29.9526	1	1	1
GOTERM_MF_DIRECT	GO:0003924~GTPase activity	6	5.12821	0.0652264	RAB21, ARL4C, RGS4, RAB18, KRAS, ARL5A	115	358	18945	2.76099	1	1	1
GOTERM_MF_DIRECT	GO:0019003~GDP binding	3	2.5641	0.0732982	RAB21, RAB18, KRAS	115	74	18945	6.67861	1	1	1
GOTERM_MF_DIRECT	GO:0003713~transcription coactivator activity	5	4.2735	0.0761272	NCOA3, NUCKS1, ARID1B, TRIM22, BRD4	115	265	18945	3.10829	1	1	1
GOTERM_MF_DIRECT	GO:0019899~enzyme binding	6	5.12821	0.0795792	BTG1, CBX4, PEX5, DYM, SOD2, BRD4	115	380	18945	2.60114	1	1	1

## Sheet: KEGG pathway
#Term	Database	ID	Input number	Background number	P-Value	Corrected P-Value	Input	Hyperlink
Endocytosis	KEGG PATHWAY	hsa04144	7	244	1.41517e-05	0.00145436	SPG20|ARPC2|KIF5B|ACAP2|NEDD4L|CHMP7|AP2B1	http://www.genome.jp/kegg-bin/show_pathway?hsa04144/hsa:10109%09red/hsa:23527%09red/hsa:23111%09red/hsa:91782%09red/hsa:163%09red/hsa:3799%09red/hsa:23327%09red
Bacterial invasion of epithelial cells	KEGG PATHWAY	hsa05100	4	74	0.000104897	0.0056057	CDH1|ARPC2|SEPT8|SEPT2	http://www.genome.jp/kegg-bin/show_pathway?hsa05100/hsa:10109%09red/hsa:999%09red/hsa:23157%09red/hsa:23176%09red
Sphingolipid signaling pathway	KEGG PATHWAY	hsa04071	4	119	0.000599762	0.0170131	CERS6|SPTLC2|ROCK2|KRAS	http://www.genome.jp/kegg-bin/show_pathway?hsa04071/hsa:9475%09red/hsa:9517%09red/hsa:3845%09red/hsa:253782%09red
Pathogenic Escherichia coli infection	KEGG PATHWAY	hsa05130	3	55	0.000791243	0.0198829	CDH1|ARPC2|ROCK2	http://www.genome.jp/kegg-bin/show_pathway?hsa05130/hsa:9475%09red/hsa:999%09red/hsa:10109%09red
Insulin signaling pathway	KEGG PATHWAY	hsa04910	4	137	0.000998658	0.0218722	PPP1CB|PRKAR1A|SOCS3|KRAS	http://www.genome.jp/kegg-bin/show_pathway?hsa04910/hsa:5573%09red/hsa:5500%09red/hsa:9021%09red/hsa:3845%09red
Cellular senescence	KEGG PATHWAY	hsa04218	4	160	0.00174125	0.0306093	PPP1CB|ZFP36L1|ZFP36L2|KRAS	http://www.genome.jp/kegg-bin/show_pathway?hsa04218/hsa:678%09red/hsa:5500%09red/hsa:677%09red/hsa:3845%09red
Protein processing in endoplasmic reticulum	KEGG PATHWAY	hsa04141	4	165	0.00194252	0.0332719	RNF185|MAN1A2|ATXN3|CANX	http://www.genome.jp/kegg-bin/show_pathway?hsa04141/hsa:91445%09red/hsa:10905%09red/hsa:4287%09red/hsa:821%09red
RNA degradation	KEGG PATHWAY	hsa03018	3	79	0.00215159	0.035488	CNOT6|BTG1|XRN1	http://www.genome.jp/kegg-bin/show_pathway?hsa03018/hsa:54464%09red/hsa:694%09red/hsa:57472%09red
Regulation of actin cytoskeleton	KEGG PATHWAY	hsa04810	4	214	0.00482924	0.0571911	ARPC2|PPP1CB|ROCK2|KRAS	http://www.genome.jp/kegg-bin/show_pathway?hsa04810/hsa:9475%09red/hsa:5500%09red/hsa:10109%09red/hsa:3845%09red
Metabolic pathways	KEGG PATHWAY	hsa01100	11	1433	0.00534378	0.0590023	NDUFV3|CERS6|MTHFD2|ETNK1|VMA21|PIGL|ELOVL5|MGAT4A|HMGCR|SPTLC2|MAN1A2	http://www.genome.jp/kegg-bin/show_pathway?hsa01100/hsa:10905%09red/hsa:10797%09red/hsa:55500%09red/hsa:11320%09red/hsa:3156%09red/hsa:8992%09red/hsa:4731%09red/hsa:60481%09red/hsa:9517%09red/hsa:9487%09red/hsa:253782%09red
Thyroid cancer	KEGG PATHWAY	hsa05216	2	37	0.00654909	0.0678263	CDH1|KRAS	http://www.genome.jp/kegg-bin/show_pathway?hsa05216/hsa:999%09red/hsa:3845%09red
Aldosterone-regulated sodium reabsorption	KEGG PATHWAY	hsa04960	2	37	0.00654909	0.0678263	NEDD4L|KRAS	http://www.genome.jp/kegg-bin/show_pathway?hsa04960/hsa:3845%09red/hsa:23327%09red
Bladder cancer	KEGG PATHWAY	hsa05219	2	41	0.00791679	0.0777708	CDH1|KRAS	http://www.genome.jp/kegg-bin/show_pathway?hsa05219/hsa:999%09red/hsa:3845%09red
Sphingolipid metabolism	KEGG PATHWAY	hsa00600	2	47	0.0101864	0.0943216	CERS6|SPTLC2	http://www.genome.jp/kegg-bin/show_pathway?hsa00600/hsa:9517%09red/hsa:253782%09red
N-Glycan biosynthesis	KEGG PATHWAY	hsa00510	2	50	0.0114166	0.100335	MGAT4A|MAN1A2	http://www.genome.jp/kegg-bin/show_pathway?hsa00510/hsa:10905%09red/hsa:11320%09red
Phagosome	KEGG PATHWAY	hsa04145	3	152	0.0125627	0.100335	VMA21|CANX|M6PR	http://www.genome.jp/kegg-bin/show_pathway?hsa04145/hsa:8992%09red/hsa:4074%09red/hsa:821%09red
Oxytocin signaling pathway	KEGG PATHWAY	hsa04921	3	153	0.0127806	0.100335	PPP1CB|ROCK2|KRAS	http://www.genome.jp/kegg-bin/show_pathway?hsa04921/hsa:9475%09red/hsa:5500%09red/hsa:3845%09red
Fanconi anemia pathway	KEGG PATHWAY	hsa03460	2	54	0.013153	0.100335	BACH1|RMI1	http://www.genome.jp/kegg-bin/show_pathway?hsa03460/hsa:80010%09red/hsa:83990%09red
Hepatitis C	KEGG PATHWAY	hsa05160	3	155	0.0132228	0.100335	CLDN11|SOCS3|KRAS	http://www.genome.jp/kegg-bin/show_pathway?hsa05160/hsa:5010%09red/hsa:9021%09red/hsa:3845%09red
Endometrial cancer	KEGG PATHWAY	hsa05213	2	58	0.0149965	0.100335	CDH1|KRAS	http://www.genome.jp/kegg-bin/show_pathway?hsa05213/hsa:999%09red/hsa:3845%09red
Hepatocellular carcinoma	KEGG PATHWAY	hsa05225	3	168	0.0163097	0.100335	ARID1B|KRAS|TXNRD1	http://www.genome.jp/kegg-bin/show_pathway?hsa05225/hsa:7296%09red/hsa:57492%09red/hsa:3845%09red
Tight junction	KEGG PATHWAY	hsa04530	3	170	0.0168174	0.100335	NEDD4L|CLDN11|ROCK2	http://www.genome.jp/kegg-bin/show_pathway?hsa04530/hsa:9475%09red/hsa:5010%09red/hsa:23327%09red
Mitophagy - animal	KEGG PATHWAY	hsa04137	2	65	0.0184719	0.100335	BNIP3L|KRAS	http://www.genome.jp/kegg-bin/show_pathway?hsa04137/hsa:665%09red/hsa:3845%09red
Long-term potentiation	KEGG PATHWAY	hsa04720	2	67	0.0195214	0.100335	PPP1CB|KRAS	http://www.genome.jp/kegg-bin/show_pathway?hsa04720/hsa:5500%09red/hsa:3845%09red
Herpes simplex virus 1 infection	KEGG PATHWAY	hsa05168	5	492	0.0195669	0.100335	ZNF25|ZNF264|PPP1CB|SOCS3|ZNF850	http://www.genome.jp/kegg-bin/show_pathway?hsa05168/hsa:219749%09red/hsa:114026%09red/hsa:5500%09red/hsa:342892%09red/hsa:9021%09red
Shigellosis	KEGG PATHWAY	hsa05131	2	68	0.0200554	0.100335	ARPC2|ROCK2	http://www.genome.jp/kegg-bin/show_pathway?hsa05131/hsa:9475%09red/hsa:10109%09red
Prolactin signaling pathway	KEGG PATHWAY	hsa04917	2	70	0.0211416	0.100335	SOCS3|KRAS	http://www.genome.jp/kegg-bin/show_pathway?hsa04917/hsa:9021%09red/hsa:3845%09red
Melanoma	KEGG PATHWAY	hsa05218	2	72	0.0222517	0.100335	CDH1|KRAS	http://www.genome.jp/kegg-bin/show_pathway?hsa05218/hsa:999%09red/hsa:3845%09red
Synaptic vesicle cycle	KEGG PATHWAY	hsa04721	2	78	0.0257229	0.100335	AP2B1|VMA21	http://www.genome.jp/kegg-bin/show_pathway?hsa04721/hsa:8992%09red/hsa:163%09red
Pathways in cancer	KEGG PATHWAY	hsa05200	5	530	0.0258511	0.100335	CDH1|NCOA3|KRAS|ROCK2|TXNRD1	http://www.genome.jp/kegg-bin/show_pathway?hsa05200/hsa:7296%09red/hsa:9475%09red/hsa:999%09red/hsa:8202%09red/hsa:3845%09red
Proteoglycans in cancer	KEGG PATHWAY	hsa05205	3	203	0.02647	0.100335	PPP1CB|ROCK2|KRAS	http://www.genome.jp/kegg-bin/show_pathway?hsa05205/hsa:9475%09red/hsa:5500%09red/hsa:3845%09red
Salmonella infection	KEGG PATHWAY	hsa05132	2	83	0.0287719	0.100335	ARPC2|ROCK2	http://www.genome.jp/kegg-bin/show_pathway?hsa05132/hsa:9475%09red/hsa:10109%09red
ErbB signaling pathway	KEGG PATHWAY	hsa04012	2	85	0.0300301	0.100335	ABL2|KRAS	http://www.genome.jp/kegg-bin/show_pathway?hsa04012/hsa:27%09red/hsa:3845%09red
Human T-cell leukemia virus 1 infection	KEGG PATHWAY	hsa05166	3	219	0.0320159	0.10458	CANX|IL1R1|KRAS	http://www.genome.jp/kegg-bin/show_pathway?hsa05166/hsa:3554%09red/hsa:3845%09red/hsa:821%09red
Human cytomegalovirus infection	KEGG PATHWAY	hsa05163	3	225	0.0342402	0.106435	IL1R1|ROCK2|KRAS	http://www.genome.jp/kegg-bin/show_pathway?hsa05163/hsa:9475%09red/hsa:3554%09red/hsa:3845%09red
Thermogenesis	KEGG PATHWAY	hsa04714	3	231	0.0365429	0.106435	NDUFV3|ARID1B|KRAS	http://www.genome.jp/kegg-bin/show_pathway?hsa04714/hsa:4731%09red/hsa:57492%09red/hsa:3845%09red
Endocrine resistance	KEGG PATHWAY	hsa01522	2	98	0.0387205	0.106971	NCOA3|KRAS	http://www.genome.jp/kegg-bin/show_pathway?hsa01522/hsa:8202%09red/hsa:3845%09red
Progesterone-mediated oocyte maturation	KEGG PATHWAY	hsa04914	2	99	0.0394243	0.106971	CPEB2|KRAS	http://www.genome.jp/kegg-bin/show_pathway?hsa04914/hsa:132864%09red/hsa:3845%09red
Inflammatory mediator regulation of TRP channels	KEGG PATHWAY	hsa04750	2	100	0.040133	0.108319	PPP1CB|IL1R1	http://www.genome.jp/kegg-bin/show_pathway?hsa04750/hsa:5500%09red/hsa:3554%09red
Ribosome biogenesis in eukaryotes	KEGG PATHWAY	hsa03008	2	105	0.0437483	0.111333	WDR75|XRN1	http://www.genome.jp/kegg-bin/show_pathway?hsa03008/hsa:54464%09red/hsa:84128%09red
Insulin resistance	KEGG PATHWAY	hsa04931	2	108	0.0459736	0.112287	PPP1CB|SOCS3	http://www.genome.jp/kegg-bin/show_pathway?hsa04931/hsa:5500%09red/hsa:9021%09red
Leukocyte transendothelial migration	KEGG PATHWAY	hsa04670	2	112	0.0490041	0.113465	CLDN11|ROCK2	http://www.genome.jp/kegg-bin/show_pathway?hsa04670/hsa:9475%09red/hsa:5010%09red
Selenocompound metabolism	KEGG PATHWAY	hsa00450	1	17	0.0543501	0.116927	TXNRD1	http://www.genome.jp/kegg-bin/show_pathway?hsa00450/hsa:7296%09red
Thyroid hormone signaling pathway	KEGG PATHWAY	hsa04919	2	119	0.0544758	0.117009	NCOA3|KRAS	http://www.genome.jp/kegg-bin/show_pathway?hsa04919/hsa:8202%09red/hsa:3845%09red
Platelet activation	KEGG PATHWAY	hsa04611	2	124	0.05851	0.12023	PPP1CB|ROCK2	http://www.genome.jp/kegg-bin/show_pathway?hsa04611/hsa:9475%09red/hsa:5500%09red
Osteoclast differentiation	KEGG PATHWAY	hsa04380	2	128	0.0618097	0.122213	SOCS3|IL1R1	http://www.genome.jp/kegg-bin/show_pathway?hsa04380/hsa:3554%09red/hsa:9021%09red
Oocyte meiosis	KEGG PATHWAY	hsa04114	2	128	0.0618097	0.122213	PPP1CB|CPEB2	http://www.genome.jp/kegg-bin/show_pathway?hsa04114/hsa:5500%09red/hsa:132864%09red
One carbon pool by folate	KEGG PATHWAY	hsa00670	1	20	0.0631192	0.122213	MTHFD2	http://www.genome.jp/kegg-bin/show_pathway?hsa00670/hsa:10797%09red
Dopaminergic synapse	KEGG PATHWAY	hsa04728	2	131	0.0643253	0.124368	KIF5B|PPP1CB	http://www.genome.jp/kegg-bin/show_pathway?hsa04728/hsa:3799%09red/hsa:5500%09red
Vascular smooth muscle contraction	KEGG PATHWAY	hsa04270	2	132	0.0651714	0.124764	PPP1CB|ROCK2	http://www.genome.jp/kegg-bin/show_pathway?hsa04270/hsa:9475%09red/hsa:5500%09red
Oxidative phosphorylation	KEGG PATHWAY	hsa00190	2	133	0.0660213	0.124764	NDUFV3|VMA21	http://www.genome.jp/kegg-bin/show_pathway?hsa00190/hsa:4731%09red/hsa:8992%09red
Terpenoid backbone biosynthesis	KEGG PATHWAY	hsa00900	1	22	0.0689204	0.126829	HMGCR	http://www.genome.jp/kegg-bin/show_pathway?hsa00900/hsa:3156%09red
Ubiquitin mediated proteolysis	KEGG PATHWAY	hsa04120	2	137	0.0694579	0.127467	NEDD4L|SOCS3	http://www.genome.jp/kegg-bin/show_pathway?hsa04120/hsa:9021%09red/hsa:23327%09red
Apelin signaling pathway	KEGG PATHWAY	hsa04371	2	137	0.0694579	0.127467	CDH1|KRAS	http://www.genome.jp/kegg-bin/show_pathway?hsa04371/hsa:999%09red/hsa:3845%09red
Estrogen signaling pathway	KEGG PATHWAY	hsa04915	2	138	0.0703261	0.128883	NCOA3|KRAS	http://www.genome.jp/kegg-bin/show_pathway?hsa04915/hsa:8202%09red/hsa:3845%09red
Cell adhesion molecules (CAMs)	KEGG PATHWAY	hsa04514	2	146	0.0773979	0.137602	CDH1|CLDN11	http://www.genome.jp/kegg-bin/show_pathway?hsa04514/hsa:999%09red/hsa:5010%09red
Glycosylphosphatidylinositol (GPI)-anchor biosynthesis	KEGG PATHWAY	hsa00563	1	25	0.0775554	0.137602	PIGL	http://www.genome.jp/kegg-bin/show_pathway?hsa00563/hsa:9487%09red
Breast cancer	KEGG PATHWAY	hsa05224	2	147	0.0782971	0.138733	NCOA3|KRAS	http://www.genome.jp/kegg-bin/show_pathway?hsa05224/hsa:8202%09red/hsa:3845%09red
Non-alcoholic fatty liver disease (NAFLD)	KEGG PATHWAY	hsa04932	2	149	0.0801056	0.139527	NDUFV3|SOCS3	http://www.genome.jp/kegg-bin/show_pathway?hsa04932/hsa:4731%09red/hsa:9021%09red
Gastric cancer	KEGG PATHWAY	hsa05226	2	149	0.0801056	0.139527	CDH1|KRAS	http://www.genome.jp/kegg-bin/show_pathway?hsa05226/hsa:999%09red/hsa:3845%09red
Biosynthesis of unsaturated fatty acids	KEGG PATHWAY	hsa01040	1	27	0.0832679	0.141534	ELOVL5	http://www.genome.jp/kegg-bin/show_pathway?hsa01040/hsa:60481%09red
Fatty acid elongation	KEGG PATHWAY	hsa00062	1	27	0.0832679	0.141534	ELOVL5	http://www.genome.jp/kegg-bin/show_pathway?hsa00062/hsa:60481%09red
Collecting duct acid secretion	KEGG PATHWAY	hsa04966	1	27	0.0832679	0.141534	VMA21	http://www.genome.jp/kegg-bin/show_pathway?hsa04966/hsa:8992%09red
Hippo signaling pathway	KEGG PATHWAY	hsa04390	2	154	0.0846831	0.14309	CDH1|PPP1CB	http://www.genome.jp/kegg-bin/show_pathway?hsa04390/hsa:999%09red/hsa:5500%09red
cGMP-PKG signaling pathway	KEGG PATHWAY	hsa04022	2	167	0.0969397	0.152189	PPP1CB|ROCK2	http://www.genome.jp/kegg-bin/show_pathway?hsa04022/hsa:9475%09red/hsa:5500%09red
Alcoholism	KEGG PATHWAY	hsa05034	2	180	0.109663	0.163698	PPP1CB|KRAS	http://www.genome.jp/kegg-bin/show_pathway?hsa05034/hsa:5500%09red/hsa:3845%09red
Axon guidance	KEGG PATHWAY	hsa04360	2	181	0.110659	0.164817	ROCK2|KRAS	http://www.genome.jp/kegg-bin/show_pathway?hsa04360/hsa:9475%09red/hsa:3845%09red
Chemokine signaling pathway	KEGG PATHWAY	hsa04062	2	190	0.119732	0.173683	ROCK2|KRAS	http://www.genome.jp/kegg-bin/show_pathway?hsa04062/hsa:9475%09red/hsa:3845%09red
Homologous recombination	KEGG PATHWAY	hsa03440	1	41	0.122285	0.176428	BACH1	http://www.genome.jp/kegg-bin/show_pathway?hsa03440/hsa:83990%09red
Huntington disease	KEGG PATHWAY	hsa05016	2	193	0.122797	0.176976	NDUFV3|AP2B1	http://www.genome.jp/kegg-bin/show_pathway?hsa05016/hsa:4731%09red/hsa:163%09red
Focal adhesion	KEGG PATHWAY	hsa04510	2	199	0.128983	0.183516	PPP1CB|ROCK2	http://www.genome.jp/kegg-bin/show_pathway?hsa04510/hsa:9475%09red/hsa:5500%09red
Type II diabetes mellitus	KEGG PATHWAY	hsa04930	1	46	0.135817	0.1904	SOCS3	http://www.genome.jp/kegg-bin/show_pathway?hsa04930/hsa:9021%09red
Rap1 signaling pathway	KEGG PATHWAY	hsa04015	2	210	0.140507	0.195539	CDH1|KRAS	http://www.genome.jp/kegg-bin/show_pathway?hsa04015/hsa:999%09red/hsa:3845%09red
cAMP signaling pathway	KEGG PATHWAY	hsa04024	2	214	0.144752	0.199988	PPP1CB|ROCK2	http://www.genome.jp/kegg-bin/show_pathway?hsa04024/hsa:9475%09red/hsa:5500%09red
Vibrio cholerae infection	KEGG PATHWAY	hsa05110	1	50	0.146493	0.200527	VMA21	http://www.genome.jp/kegg-bin/show_pathway?hsa05110/hsa:8992%09red
Cholesterol metabolism	KEGG PATHWAY	hsa04979	1	50	0.146493	0.200527	MYLIP	http://www.genome.jp/kegg-bin/show_pathway?hsa04979/hsa:29116%09red
Endocrine and other factor-regulated calcium reabsorption	KEGG PATHWAY	hsa04961	1	50	0.146493	0.200527	AP2B1	http://www.genome.jp/kegg-bin/show_pathway?hsa04961/hsa:163%09red
Ras signaling pathway	KEGG PATHWAY	hsa04014	2	232	0.164165	0.218887	ABL2|KRAS	http://www.genome.jp/kegg-bin/show_pathway?hsa04014/hsa:27%09red/hsa:3845%09red
Fatty acid metabolism	KEGG PATHWAY	hsa01212	1	57	0.164862	0.219597	ELOVL5	http://www.genome.jp/kegg-bin/show_pathway?hsa01212/hsa:60481%09red
VEGF signaling pathway	KEGG PATHWAY	hsa04370	1	59	0.170038	0.223374	KRAS	http://www.genome.jp/kegg-bin/show_pathway?hsa04370/hsa:3845%09red
Viral myocarditis	KEGG PATHWAY	hsa05416	1	60	0.172615	0.225428	ABL2	http://www.genome.jp/kegg-bin/show_pathway?hsa05416/hsa:27%09red
Long-term depression	KEGG PATHWAY	hsa04730	1	60	0.172615	0.225428	KRAS	http://www.genome.jp/kegg-bin/show_pathway?hsa04730/hsa:3845%09red
Longevity regulating pathway - multiple species	KEGG PATHWAY	hsa04213	1	62	0.177743	0.229879	KRAS	http://www.genome.jp/kegg-bin/show_pathway?hsa04213/hsa:3845%09red
Non-small cell lung cancer	KEGG PATHWAY	hsa05223	1	66	0.187905	0.237729	KRAS	http://www.genome.jp/kegg-bin/show_pathway?hsa05223/hsa:3845%09red
Acute myeloid leukemia	KEGG PATHWAY	hsa05221	1	66	0.187905	0.237729	KRAS	http://www.genome.jp/kegg-bin/show_pathway?hsa05221/hsa:3845%09red
Amphetamine addiction	KEGG PATHWAY	hsa05031	1	68	0.19294	0.241581	PPP1CB	http://www.genome.jp/kegg-bin/show_pathway?hsa05031/hsa:5500%09red
Fc epsilon RI signaling pathway	KEGG PATHWAY	hsa04664	1	68	0.19294	0.241581	KRAS	http://www.genome.jp/kegg-bin/show_pathway?hsa04664/hsa:3845%09red
Renal cell carcinoma	KEGG PATHWAY	hsa05211	1	69	0.195445	0.243805	KRAS	http://www.genome.jp/kegg-bin/show_pathway?hsa05211/hsa:3845%09red
Adipocytokine signaling pathway	KEGG PATHWAY	hsa04920	1	69	0.195445	0.243805	SOCS3	http://www.genome.jp/kegg-bin/show_pathway?hsa04920/hsa:9021%09red
Central carbon metabolism in cancer	KEGG PATHWAY	hsa05230	1	69	0.195445	0.243805	KRAS	http://www.genome.jp/kegg-bin/show_pathway?hsa05230/hsa:3845%09red
Epithelial cell signaling in Helicobacter pylori infection	KEGG PATHWAY	hsa05120	1	70	0.197943	0.245545	VMA21	http://www.genome.jp/kegg-bin/show_pathway?hsa05120/hsa:8992%09red
Bile secretion	KEGG PATHWAY	hsa04976	1	72	0.202916	0.25055	HMGCR	http://www.genome.jp/kegg-bin/show_pathway?hsa04976/hsa:3156%09red
Adherens junction	KEGG PATHWAY	hsa04520	1	72	0.202916	0.25055	CDH1	http://www.genome.jp/kegg-bin/show_pathway?hsa04520/hsa:999%09red
Thyroid hormone synthesis	KEGG PATHWAY	hsa04918	1	74	0.207858	0.254535	CANX	http://www.genome.jp/kegg-bin/show_pathway?hsa04918/hsa:821%09red
Pancreatic cancer	KEGG PATHWAY	hsa05212	1	75	0.210317	0.255673	KRAS	http://www.genome.jp/kegg-bin/show_pathway?hsa05212/hsa:3845%09red
Glioma	KEGG PATHWAY	hsa05214	1	75	0.210317	0.255673	KRAS	http://www.genome.jp/kegg-bin/show_pathway?hsa05214/hsa:3845%09red
Chronic myeloid leukemia	KEGG PATHWAY	hsa05220	1	76	0.21277	0.257249	KRAS	http://www.genome.jp/kegg-bin/show_pathway?hsa05220/hsa:3845%09red
Antigen processing and presentation	KEGG PATHWAY	hsa04612	1	77	0.215214	0.259266	CANX	http://www.genome.jp/kegg-bin/show_pathway?hsa04612/hsa:821%09red
EGFR tyrosine kinase inhibitor resistance	KEGG PATHWAY	hsa01521	1	79	0.22008	0.264176	KRAS	http://www.genome.jp/kegg-bin/show_pathway?hsa01521/hsa:3845%09red
B cell receptor signaling pathway	KEGG PATHWAY	hsa04662	1	82	0.227324	0.271407	KRAS	http://www.genome.jp/kegg-bin/show_pathway?hsa04662/hsa:3845%09red
Peroxisome	KEGG PATHWAY	hsa04146	1	83	0.229724	0.273783	PEX5	http://www.genome.jp/kegg-bin/show_pathway?hsa04146/hsa:5830%09red
MAPK signaling pathway	KEGG PATHWAY	hsa04010	2	295	0.234842	0.277899	IL1R1|KRAS	http://www.genome.jp/kegg-bin/show_pathway?hsa04010/hsa:3554%09red/hsa:3845%09red
Colorectal cancer	KEGG PATHWAY	hsa05210	1	86	0.236879	0.27932	KRAS	http://www.genome.jp/kegg-bin/show_pathway?hsa05210/hsa:3845%09red
Gap junction	KEGG PATHWAY	hsa04540	1	88	0.241612	0.28465	KRAS	http://www.genome.jp/kegg-bin/show_pathway?hsa04540/hsa:3845%09red
PD-L1 expression and PD-1 checkpoint pathway in cancer	KEGG PATHWAY	hsa05235	1	89	0.243967	0.285913	KRAS	http://www.genome.jp/kegg-bin/show_pathway?hsa05235/hsa:3845%09red
Longevity regulating pathway	KEGG PATHWAY	hsa04211	1	89	0.243967	0.285913	KRAS	http://www.genome.jp/kegg-bin/show_pathway?hsa04211/hsa:3845%09red
mRNA surveillance pathway	KEGG PATHWAY	hsa03015	1	91	0.248657	0.288875	PPP1CB	http://www.genome.jp/kegg-bin/show_pathway?hsa03015/hsa:5500%09red
Rheumatoid arthritis	KEGG PATHWAY	hsa05323	1	91	0.248657	0.288875	VMA21	http://www.genome.jp/kegg-bin/show_pathway?hsa05323/hsa:8992%09red
GnRH signaling pathway	KEGG PATHWAY	hsa04912	1	93	0.253318	0.292762	KRAS	http://www.genome.jp/kegg-bin/show_pathway?hsa04912/hsa:3845%09red
TGF-beta signaling pathway	KEGG PATHWAY	hsa04350	1	94	0.255637	0.294424	RGMB	http://www.genome.jp/kegg-bin/show_pathway?hsa04350/hsa:285704%09red
Fc gamma R-mediated phagocytosis	KEGG PATHWAY	hsa04666	1	94	0.255637	0.294424	ARPC2	http://www.genome.jp/kegg-bin/show_pathway?hsa04666/hsa:10109%09red
Amoebiasis	KEGG PATHWAY	hsa05146	1	95	0.25795	0.295812	IL1R1	http://www.genome.jp/kegg-bin/show_pathway?hsa05146/hsa:3554%09red
Hematopoietic cell lineage	KEGG PATHWAY	hsa04640	1	97	0.262553	0.299293	IL1R1	http://www.genome.jp/kegg-bin/show_pathway?hsa04640/hsa:3554%09red
Prostate cancer	KEGG PATHWAY	hsa05215	1	97	0.262553	0.299293	KRAS	http://www.genome.jp/kegg-bin/show_pathway?hsa05215/hsa:3845%09red
Glycerophospholipid metabolism	KEGG PATHWAY	hsa00564	1	97	0.262553	0.299293	ETNK1	http://www.genome.jp/kegg-bin/show_pathway?hsa00564/hsa:55500%09red
Choline metabolism in cancer	KEGG PATHWAY	hsa05231	1	99	0.267128	0.303215	KRAS	http://www.genome.jp/kegg-bin/show_pathway?hsa05231/hsa:3845%09red
AGE-RAGE signaling pathway in diabetic complications	KEGG PATHWAY	hsa04933	1	100	0.269406	0.305022	KRAS	http://www.genome.jp/kegg-bin/show_pathway?hsa04933/hsa:3845%09red
NF-kappa B signaling pathway	KEGG PATHWAY	hsa04064	1	100	0.269406	0.305022	IL1R1	http://www.genome.jp/kegg-bin/show_pathway?hsa04064/hsa:3554%09red
Melanogenesis	KEGG PATHWAY	hsa04916	1	101	0.271676	0.306553	KRAS	http://www.genome.jp/kegg-bin/show_pathway?hsa04916/hsa:3845%09red
Human papillomavirus infection	KEGG PATHWAY	hsa05165	2	330	0.274929	0.30944	VMA21|KRAS	http://www.genome.jp/kegg-bin/show_pathway?hsa05165/hsa:8992%09red/hsa:3845%09red
T cell receptor signaling pathway	KEGG PATHWAY	hsa04660	1	103	0.276195	0.310603	KRAS	http://www.genome.jp/kegg-bin/show_pathway?hsa04660/hsa:3845%09red
C-type lectin receptor signaling pathway	KEGG PATHWAY	hsa04625	1	104	0.278444	0.312343	KRAS	http://www.genome.jp/kegg-bin/show_pathway?hsa04625/hsa:3845%09red
Th17 cell differentiation	KEGG PATHWAY	hsa04659	1	107	0.28515	0.317996	IL1R1	http://www.genome.jp/kegg-bin/show_pathway?hsa04659/hsa:3554%09red
Cholinergic synapse	KEGG PATHWAY	hsa04725	1	112	0.296189	0.326762	KRAS	http://www.genome.jp/kegg-bin/show_pathway?hsa04725/hsa:3845%09red
TNF signaling pathway	KEGG PATHWAY	hsa04668	1	112	0.296189	0.326762	SOCS3	http://www.genome.jp/kegg-bin/show_pathway?hsa04668/hsa:9021%09red
Serotonergic synapse	KEGG PATHWAY	hsa04726	1	115	0.302731	0.332606	KRAS	http://www.genome.jp/kegg-bin/show_pathway?hsa04726/hsa:3845%09red
Neurotrophin signaling pathway	KEGG PATHWAY	hsa04722	1	119	0.31136	0.340686	KRAS	http://www.genome.jp/kegg-bin/show_pathway?hsa04722/hsa:3845%09red
AMPK signaling pathway	KEGG PATHWAY	hsa04152	1	120	0.313501	0.342747	HMGCR	http://www.genome.jp/kegg-bin/show_pathway?hsa04152/hsa:3156%09red
Yersinia infection	KEGG PATHWAY	hsa05135	1	121	0.315635	0.344798	ROCK2	http://www.genome.jp/kegg-bin/show_pathway?hsa05135/hsa:9475%09red
Lysosome	KEGG PATHWAY	hsa04142	1	123	0.319884	0.348869	M6PR	http://www.genome.jp/kegg-bin/show_pathway?hsa04142/hsa:4074%09red
Autophagy - animal	KEGG PATHWAY	hsa04140	1	128	0.330391	0.358863	KRAS	http://www.genome.jp/kegg-bin/show_pathway?hsa04140/hsa:3845%09red
Relaxin signaling pathway	KEGG PATHWAY	hsa04926	1	130	0.334548	0.362789	KRAS	http://www.genome.jp/kegg-bin/show_pathway?hsa04926/hsa:3845%09red
Natural killer cell mediated cytotoxicity	KEGG PATHWAY	hsa04650	1	131	0.336617	0.363852	KRAS	http://www.genome.jp/kegg-bin/show_pathway?hsa04650/hsa:3845%09red
FoxO signaling pathway	KEGG PATHWAY	hsa04068	1	132	0.33868	0.365195	KRAS	http://www.genome.jp/kegg-bin/show_pathway?hsa04068/hsa:3845%09red
Systemic lupus erythematosus	KEGG PATHWAY	hsa05322	1	133	0.340737	0.366525	TROVE2	http://www.genome.jp/kegg-bin/show_pathway?hsa05322/hsa:6738%09red
Apoptosis	KEGG PATHWAY	hsa04210	1	136	0.346868	0.371923	KRAS	http://www.genome.jp/kegg-bin/show_pathway?hsa04210/hsa:3845%09red
Fluid shear stress and atherosclerosis	KEGG PATHWAY	hsa05418	1	139	0.352943	0.376924	IL1R1	http://www.genome.jp/kegg-bin/show_pathway?hsa05418/hsa:3554%09red
Signaling pathways regulating pluripotency of stem cells	KEGG PATHWAY	hsa04550	1	140	0.354955	0.377865	KRAS	http://www.genome.jp/kegg-bin/show_pathway?hsa04550/hsa:3845%09red
Parkinson disease	KEGG PATHWAY	hsa05012	1	142	0.358962	0.380613	NDUFV3	http://www.genome.jp/kegg-bin/show_pathway?hsa05012/hsa:4731%09red
Phospholipase D signaling pathway	KEGG PATHWAY	hsa04072	1	148	0.370833	0.391029	KRAS	http://www.genome.jp/kegg-bin/show_pathway?hsa04072/hsa:3845%09red
Retrograde endocannabinoid signaling	KEGG PATHWAY	hsa04723	1	148	0.370833	0.391029	NDUFV3	http://www.genome.jp/kegg-bin/show_pathway?hsa04723/hsa:4731%09red
Adrenergic signaling in cardiomyocytes	KEGG PATHWAY	hsa04261	1	149	0.372791	0.392473	PPP1CB	http://www.genome.jp/kegg-bin/show_pathway?hsa04261/hsa:5500%09red
mTOR signaling pathway	KEGG PATHWAY	hsa04150	1	153	0.380559	0.399393	KRAS	http://www.genome.jp/kegg-bin/show_pathway?hsa04150/hsa:3845%09red
Wnt signaling pathway	KEGG PATHWAY	hsa04310	1	160	0.393926	0.412126	ROCK2	http://www.genome.jp/kegg-bin/show_pathway?hsa04310/hsa:9475%09red
Necroptosis	KEGG PATHWAY	hsa04217	1	162	0.397692	0.414121	CHMP7	http://www.genome.jp/kegg-bin/show_pathway?hsa04217/hsa:91782%09red
Jak-STAT signaling pathway	KEGG PATHWAY	hsa04630	1	162	0.397692	0.414121	SOCS3	http://www.genome.jp/kegg-bin/show_pathway?hsa04630/hsa:9021%09red
Hepatitis B	KEGG PATHWAY	hsa05161	1	163	0.399567	0.415425	KRAS	http://www.genome.jp/kegg-bin/show_pathway?hsa05161/hsa:3845%09red
Influenza A	KEGG PATHWAY	hsa05164	1	167	0.407006	0.422502	SOCS3	http://www.genome.jp/kegg-bin/show_pathway?hsa05164/hsa:9021%09red
Alzheimer disease	KEGG PATHWAY	hsa05010	1	171	0.414355	0.429463	NDUFV3	http://www.genome.jp/kegg-bin/show_pathway?hsa05010/hsa:4731%09red
Kaposi sarcoma-associated herpesvirus infection	KEGG PATHWAY	hsa05167	1	186	0.441116	0.454731	KRAS	http://www.genome.jp/kegg-bin/show_pathway?hsa05167/hsa:3845%09red
Viral carcinogenesis	KEGG PATHWAY	hsa05203	1	201	0.466664	0.479218	KRAS	http://www.genome.jp/kegg-bin/show_pathway?hsa05203/hsa:3845%09red
Human immunodeficiency virus 1 infection	KEGG PATHWAY	hsa05170	1	212	0.484659	0.495413	KRAS	http://www.genome.jp/kegg-bin/show_pathway?hsa05170/hsa:3845%09red
Cytokine-cytokine receptor interaction	KEGG PATHWAY	hsa04060	1	294	0.601123	0.60703	IL1R1	http://www.genome.jp/kegg-bin/show_pathway?hsa04060/hsa:3554%09red
MicroRNAs in cancer	KEGG PATHWAY	hsa05206	1	299	0.607312	0.612354	KRAS	http://www.genome.jp/kegg-bin/show_pathway?hsa05206/hsa:3845%09red
PI3K-Akt signaling pathway	KEGG PATHWAY	hsa04151	1	354	0.669414	0.67294	KRAS	http://www.genome.jp/kegg-bin/show_pathway?hsa04151/hsa:3845%09red
