# Supplementary material for: A comprehensive analysis of the prognostic characteristics of microRNAs in breast cancer
Source: Front Genet. 2024 Mar 20;15:1293824. doi: 10.3389/fgene.2024.1293824 (PMC10987719; doi:10.3389/fgene.2024.1293824)
Supplement: Supplementary file 5 [file Table1.XLSX]

## Sheet: table1_DSS
	DSS_fustat	DSS_futime	hsa.let.7b	hsa.let.7c	hsa.mir.1.1	hsa.mir.1.2	hsa.mir.100	hsa.mir.103a.1	hsa.mir.103a.2	hsa.mir.105.1	hsa.mir.105.2	hsa.mir.106a	hsa.mir.107	hsa.mir.10a	hsa.mir.10b	hsa.mir.1180	hsa.mir.1247	hsa.mir.1249	hsa.mir.125b.1	hsa.mir.125b.2	hsa.mir.126	hsa.mir.1269a	hsa.mir.127	hsa.mir.1271	hsa.mir.1277	hsa.mir.128.1	hsa.mir.128.2	hsa.mir.129.2	hsa.mir.1296	hsa.mir.1301	hsa.mir.1307	hsa.mir.130a	hsa.mir.130b	hsa.mir.133a.1	hsa.mir.133a.2	hsa.mir.134	hsa.mir.135b	hsa.mir.139	hsa.mir.140	hsa.mir.141	hsa.mir.142	hsa.mir.143	hsa.mir.144	hsa.mir.145	hsa.mir.1468	hsa.mir.148a	hsa.mir.148b	hsa.mir.150	hsa.mir.154
TCGA-3C-AAAU	0	4047	14.5625	7.97814	2.08517	1.64542	11.3578	13.6219	13.6274	3.71833	3.52865	5.40779	6.6731	16.8169	15.6561	4.93521	3.12147	1.00972	7.05045	7.11621	11.7566	0.935209	7.7397	3.43711	2.01455	7.26812	6.64562	3.23453	3.01697	4.81569	11.1253	4.57927	5.02328	2.0503	1.64542	6.16682	1.69142	5.68006	9.05579	11.3541	9.87718	14.9918	6.74711	10.1718	1.08057	16.2642	8.01873	8.17867	1.54878
TCGA-3C-AALI	0	4005	14.51	9.55474	0.576807	0.863337	10.3896	13.2861	13.2917	5.02054	4.8911	4.99111	5.82132	16.5164	14.8504	3.93119	2.09659	0.576807	7.43633	7.45666	11.2373	0	8.91012	1.20838	0.863337	6.35363	5.86253	1.20838	1.71979	5.2798	9.93904	4.78363	4.87508	0.727174	0.863337	7.16868	2.25354	6.31851	8.83912	10.4234	10.9419	13.9305	4.46835	8.916	0.408925	14.1313	6.96048	9.65608	2.15082
TCGA-3C-AALJ	0	1474	13.4152	9.24396	1.01738	1.01738	10.1512	14.5623	14.5629	0	0	3.27041	7.15556	13.2813	13.9555	5.39519	2.14214	1.31003	7.63016	7.65155	11.1233	7.14748	9.07616	1.37477	0.845297	6.97549	6.2522	0.295852	2.31707	4.21148	10.2115	5.03349	4.7025	0	0.295852	6.95711	0.845297	5.14442	9.58098	11.5093	10.8818	14.5007	4.43287	9.37954	2.026	13.9831	7.28121	10.1339	2.53102
TCGA-4H-AAAK	0	348	14.4338	11.6627	0.903448	1.03185	11.6354	13.5876	13.583	0.231563	0.231563	3.32963	5.53735	14.6089	16.0344	3.79534	3.58119	2.21916	8.89892	8.88623	9.79905	0	9.80552	1.25873	0.903448	5.24453	4.55211	0	2.92904	1.98543	9.67303	6.85469	3.05528	0.606271	0.762498	7.87437	1.70637	4.02869	9.22696	9.28166	9.61014	14.26	4.56278	8.93169	2.10702	14.5364	6.00842	7.60957	2.59672
TCGA-A1-A0SB	0	259	16.5029	13.3965	0	1.21357	11.916	12.2108	12.187	0	0	5.21162	6.00713	14.0288	14.4806	2.83912	5.21162	2.02783	11.2081	11.2158	10.8666	1.21357	11.7817	5.46241	2.17556	6.38654	5.73673	0.52577	4.72807	3.0832	10.6249	9.2179	6.14797	0.910276	0.52577	10.5503	7.13325	5.31084	10.2199	11.2922	9.75144	15.7634	6.14797	12.4012	3.99547	17.0094	8.40195	7.25037	5.10507
TCGA-A1-A0SD	0	437	15.6329	11.3976	2.40688	2.47415	12.5993	12.6154	12.6088	0	0	3.68899	6.19264	14.5763	16.5195	3.26401	4.4434	1.59696	8.89214	8.86967	12.0439	1.33273	9.99092	2.10122	1.47089	5.93653	5.57983	0.815081	2.40688	4.01685	9.89523	6.24654	3.57103	2.01349	2.01349	8.93306	1.47089	5.78582	9.02145	10.343	10.8469	16.2454	4.82468	11.0881	2.59995	14.717	7.23701	9.30911	2.96985
TCGA-A1-A0SE	0	1321	15.424	12.0287	2.48371	2.37177	11.9946	12.6233	12.6356	0	0	3.71256	5.94365	13.9715	17.3439	2.77527	7.13412	0.8759	8.21259	8.30882	11.4031	0.8759	9.67777	2.68448	1.17167	5.89386	5.56532	0	1.17167	2.77527	9.14354	5.60299	3.7578	1.17167	0.8759	9.07035	2.77527	5.81044	8.47379	10.4947	10.1915	15.2684	5.17298	10.3116	1.8096	15.4068	8.1073	8.53841	3.46229
TCGA-A1-A0SF	0	1463	14.3337	11.9435	1.15203	1.39489	12.8579	12.4034	12.4107	0	0	3.98212	5.36453	14.9041	17.1867	1.72627	5.53901	1.5367	9.1713	9.25257	11.045	0.62595	9.86936	1.8938	0.963953	6.1568	5.39744	0.346661	2.4546	3.33615	10.2022	5.30134	3.37444	1.23761	0.747631	8.41331	1.23761	5.18767	8.62859	10.4328	11.9878	14.869	3.87936	9.64426	3.61729	15.0585	7.38684	10.6103	2.96169
TCGA-A1-A0SG	0	434	15.3049	11.018	0.794504	0.794504	11.5612	13.4883	13.4728	0	0	2.92796	6.3539	13.5302	15.3476	3.29481	4.16133	2.4348	8.64322	8.69271	11.3518	0.794504	9.80078	1.67962	1.3039	6.00372	5.31931	0	2.4348	3.39893	11.0343	7.17216	4.21937	0.794504	1.97743	8.66948	1.97743	5.42174	9.01497	11.1802	12.174	14.4712	3.90257	9.60921	3.29481	14.8522	8.14112	10.8282	3.18258
TCGA-A1-A0SH	0	1437	15.4819	12.8139	2.52519	1.37044	12.4075	11.5932	11.6409	0	0	2.87617	4.0056	16.5382	16.4197	3.15826	5.93662	2.06039	9.01646	9.07064	9.74744	0	10.7116	2.52519	1.37044	5.50443	4.88455	0	1.37044	2.06039	9.57822	5.28733	4.0056	0	0.842174	10.8506	3.49899	4.43373	8.54532	8.6741	9.37963	14.9806	2.87617	9.4919	2.87617	14.846	8.04977	6.04452	4.3238
TCGA-A1-A0SI	0	635	14.8103	11.5116	0.517467	1.44666	12.1127	11.8341	11.8077	0	0	4.28924	4.96351	16.8686	16.0334	0.897536	3.75615	2.00723	8.9638	8.91177	10.3686	0.517467	10.6935	2.1543	1.65865	5.20201	4.79438	0	2.90142	3.20122	9.87292	5.80201	4.67763	0.517467	1.19807	9.31795	0.517467	3.20122	8.11438	9.34691	10.9169	15.0053	4.32073	9.32185	1.19807	16.0094	6.82789	9.11851	3.44931
TCGA-A1-A0SJ	0	416	15.5893	11.4007	4.35539	4.35539	11.5597	13.1417	13.1406	0	0	4.54279	6.60786	13.8462	16.3642	3.92566	7.85417	0	7.99845	8.08504	12.4623	0	9.15603	1.94084	0	6.19375	5.9024	0.491198	1.59839	3.80525	9.62036	6.22538	6.23318	2.73954	1.94084	8.55998	3.31084	6.76138	9.24552	10.9388	11.0553	15.7916	7.24686	10.704	4.26698	14.5276	8.5318	9.45011	3.36864
TCGA-A1-A0SM	0	242	16.0192	10.7938	0.669782	0	10.8563	12.5131	12.4909	4.51481	4.47703	3.5404	5.6952	13.4202	15.3127	4.35738	4.55162	1.12543	7.69489	7.55231	10.658	0	9.32655	1.98337	0.669782	5.50184	5.44427	0.669782	1.12543	4.13285	10.1316	6.06982	4.62254	0	0.669782	9.02986	5.16427	5.27848	8.10406	10.2399	10.3693	14.0682	3.21283	9.03311	1.74989	16.0811	8.97501	6.50473	2.65935
TCGA-A1-A0SN	0	1196	13.5494	10.406	0.364422	0	10.3486	12.5718	12.5508	0	0.364422	4.21174	5.21754	17.1045	15.2661	2.05694	3.50401	1.59051	7.58138	7.64282	11.0534	4.3401	9.58006	2.40884	0.655105	5.49998	4.73203	0.364422	1.9537	2.75431	9.43247	4.53152	3.80027	0.364422	0.655105	8.33857	1.722	5.72828	8.11457	12.1092	12.3706	14.232	4.56693	9.29799	1.28501	14.6099	7.44528	10.3882	2.15328
TCGA-A1-A0SO	0	852	12.787	11.5793	0.847635	0.847635	9.85374	13.5631	13.576	6.2203	6.28089	8.45287	6.0909	12.0373	14.6616	5.17712	2.88682	1.37801	7.48622	7.62124	12.3769	1.76496	8.19	3.60806	2.53538	7.1791	6.95571	0	3.60806	6.96498	12.3324	8.51725	9.53252	0.847635	0.847635	8.66949	4.81684	4.59615	11.4887	11.4947	11.1094	14.0043	4.49747	8.63509	0	17.198	9.2869	8.08346	2.32128
TCGA-A1-A0SP	0	584	15.0197	10.8229	2.78633	3.3386	10.948	13.1072	13.1222	0.61941	0.61941	6.53447	5.91942	12.8147	15.2612	3.08873	3.90134	1.65305	7.82161	7.77292	12.2721	6.98279	9.28939	2.66959	1.05137	7.06597	6.4485	1.38335	3.26002	4.71169	10.0368	5.63803	6.00623	1.05137	1.05137	8.86727	7.37646	4.82521	9.68862	12.6739	12.5748	15.4446	4.95558	10.7022	4.41801	15.7935	8.56422	10.3375	2.78633
TCGA-A1-A0SQ	0	554	17.1683	9.70977	1.86004	1.21107	10.6092	11.6265	11.6023	0	0	1.57174	4.58581	12.4311	15.0038	0.729047	4.2291	1.86004	7.19296	7.02831	10.8497	9.48199	8.21061	1.57174	2.10021	6.13015	5.79639	0	1.21107	2.48615	10.1696	3.52616	5.49363	1.57174	0	7.18646	1.57174	6.55019	8.38248	11.0438	12.0301	13.6813	6.66682	8.65848	1.86004	16.4322	8.21061	8.64906	0.729047
TCGA-A2-A04N	0	4354	13.2837	9.88291	0	0.482116	11.8961	11.9177	11.9276	0	0	2.19255	4.7437	15.0289	17.5269	2.95335	5.38783	1.13118	8.44703	8.57713	8.01412	0.842845	10.8141	0.482116	0	5.30337	4.43517	0.482116	1.37137	2.71261	9.59313	4.32524	1.75734	0.842845	0.482116	9.73155	0	3.44887	8.91855	8.53453	8.35211	14.8655	1.75734	8.1733	2.95335	13.4801	5.08465	7.69303	1.13118
TCGA-A2-A04Q	0	2385	13.7137	11.4254	1.73505	2.77025	10.5014	13.5441	13.5167	0	0	5.60711	5.25786	13.1222	15.3829	3.78753	7.75771	1.114	8.2132	8.24677	12.0513	8.10753	8.84484	2.50024	2.16779	6.12314	5.46221	1.114	2.77025	4.85533	9.72319	7.31619	4.7961	3.19395	1.114	7.99351	7.98026	5.60711	9.98925	12.0314	14.2575	12.5188	4.85533	12.0059	1.73505	16.7204	8.26327	11.4916	2.16779
TCGA-A2-A04R	0	3709	14.8908	10.4694	1.1366	1.76437	10.4386	14.3026	14.3119	0	0	4.89565	6.84386	15.3979	15.5554	3.32044	1.76437	0.677454	6.65943	6.98705	12.0191	0.677454	8.65514	2.20034	1.1366	5.54064	5.74792	0	3.13604	4.64227	9.71225	5.00739	4.41797	1.48437	1.48437	7.81854	1.48437	4.77451	8.2548	11.21	9.99581	14.4492	5.61309	9.88496	1.76437	13.5692	7.37861	6.4676	2.20034
TCGA-A2-A04T	0	2246	14.0774	11.0665	1.94694	0.964842	9.52136	13.7486	13.7234	1.53789	0.964842	7.84797	6.72388	11.7354	15.0674	3.25801	4.88535	0	6.92938	6.98464	12.6947	2.74655	7.95145	3.39486	4.18057	7.17721	5.81269	0.964842	4.68639	5.17865	10.7696	8.34265	6.13924	1.94694	0.964842	6.91806	8.29535	4.39155	10.9875	14.1189	13.3668	11.9946	3.93336	11.5306	3.93336	16.2899	9.28867	9.37599	2.52588
TCGA-A2-A04U	0	2654	13.9912	9.83627	0.479337	1.12586	11.2243	13.0042	13.0186	0	0.479337	6.12048	5.90018	13.2227	15.0807	4.47778	1.75044	1.75044	8.09239	8.09655	11.8935	1.12586	9.57814	2.86901	1.91024	8.03719	7.66937	3.01683	5.55796	5.15709	11.4249	7.78731	7.53787	0.479337	0	8.66302	6.45455	3.8869	8.55832	12.0341	10.7046	15.5892	3.43997	10.5846	3.49143	16.1153	7.49754	6.13673	2.86901
TCGA-A2-A04V	1	1920	14.5448	9.05998	0.790586	0	8.49497	14.779	14.7831	0	0	4.73021	5.84694	12.2998	16.3397	1.67325	4.47012	1.2984	5.68242	5.9946	11.4093	0.790586	8.49935	1.2984	0	4.58424	3.39054	0	1.67325	3.62194	8.751	6.52704	4.18188	0.448783	0.790586	7.67156	0.448783	4.34618	7.9962	10.4288	10.1233	10.9115	4.21059	10.1647	1.67325	14.4701	7.20994	6.87528	2.6108
TCGA-A2-A04W	0	3102	13.6797	11.9105	1.58682	1.28175	11.4452	11.8735	11.8446	0.653093	0.653093	2.97644	4.98325	14.0536	15.8817	2.23924	6.2908	2.48034	9.13685	9.2347	11.1584	0.894375	11.0697	2.92299	1.44234	6.64868	6.15829	0.363191	2.80975	4.06564	10.1538	6.3578	4.74223	0.363191	0.894375	10.0748	1.10103	4.25057	8.61276	10.3005	11.0035	15.3374	4.91644	11.3912	2.55251	16.1333	7.09175	7.97924	4.11414
TCGA-A2-A04X	0	1686	14.5911	9.49292	0	0	9.01993	13.0221	13.03	0	0	3.42405	5.26441	14.7066	15.4992	3.20728	2.64181	0	5.85558	5.96338	12.2251	1.69875	7.51524	1.32047	1.99817	5.0851	4.12698	0	0	3.31973	8.41963	4.4571	3.85571	0	0.80631	6.91644	2.80527	5.05292	8.30818	10.7639	12.3213	11.448	6.32851	9.34463	0	15.6716	7.66113	9.5343	1.99817
TCGA-A2-A04Y	0	1099	15.459	11.2745	0.575815	1.30542	11.2736	12.9394	12.95	0	0	4.70135	6.70057	13.9037	15.9996	2.14849	5.49655	0	8.11714	8.11714	12.0694	2.14849	9.23217	3.2971	1.56661	6.77999	6.58	0.575815	2.14849	4.95055	10.4364	5.36536	5.16297	1.30542	0.986257	8.74888	1.78768	6.77999	9.05857	11.9224	12.7861	15.6248	5.39929	10.0744	3.36735	15.6692	8.36263	10.6641	3.1454
TCGA-A2-A0CK	0	4159	15.4875	11.5253	2.05409	1.8165	12.4637	13.0459	13.0602	0	0	2.05409	6.38005	15.9235	14.9936	3.12506	5.37552	1.17704	8.92312	8.99931	11.91	0	9.87371	2.51834	0.70537	5.81184	5.4862	0	2.63277	2.73878	9.07633	6.6996	5.09189	1.27427	0.960397	7.62398	1.53191	6.15599	9.69812	11.3516	11.0729	16.0403	4.51804	10.0982	2.05409	13.4947	6.93526	9.38808	3.24984
TCGA-A2-A0CM	1	754	13.4184	10.0904	0	0	10.3702	14.4965	14.4862	1.34515	1.34515	4.4962	6.82606	13.204	15.3831	4.3942	0.823981	0.823981	7.53814	7.53814	12.357	0.823981	9.21274	2.67627	3.24384	6.52189	5.79935	0	3.12149	5.09264	11.4505	5.43848	4.91986	0	0.823981	8.12847	7.40021	4.63685	9.67779	11.3926	13.0002	12.2786	5.71724	8.81649	4.22624	15.6181	8.70108	9.95471	0.823981
TCGA-A2-A0CP	0	2813	14.2863	11.9898	0.701464	1.5253	11.4083	14.1013	14.1037	0	0	2.86028	5.48642	14.6919	17.0381	3.46185	2.58718	0.701464	8.16252	8.36515	10.2297	2.04641	9.42077	1.80926	0.701464	7.31098	6.13962	0	2.04641	3.1922	8.83752	6.66975	3.1922	0	0	8.67021	2.04641	5.65725	9.24732	9.6573	8.65236	12.5426	5.87298	9.9148	3.46185	14.3057	6.76419	7.13579	2.42843
TCGA-A2-A0CQ	0	2695	16.0133	10.0993	0.986329	0.986329	9.29224	13.6839	13.6538	0	0	4.72844	5.49669	14.3498	16.3336	3.43448	2.5621	2.29999	7.23949	7.26732	12.9167	2.29999	7.65916	0	2.5621	6.01734	4.55864	0	2.29999	4.29584	9.3367	5.29515	5.0608	0	0.986329	7.12247	2.97599	5.75439	8.59465	12.4606	10.9231	11.7216	5.92717	10.5641	0.986329	16.4922	8.382	7.08125	1.5667
TCGA-A2-A0CT	0	2289	14.9813	11.7175	1.96483	1.73246	11.2458	13.5413	13.5295	0	0	3.65703	6.68943	14.8138	16.2526	2.63845	6.74516	1.11201	7.13315	7.47203	10.4937	0	9.90396	1.73246	0	6.57105	6.07047	1.11201	2.4972	3.9559	8.81906	4.85176	4.20336	0.660595	1.45534	9.15512	0.660595	4.96339	8.62475	10.5517	9.36915	16.3384	4.06003	8.66039	2.4972	13.1877	6.73733	8.33676	1.73246
TCGA-A2-A0CV	0	3011	15.2585	12.2714	1.50596	1.72254	12.8182	11.6873	11.7047	0	0.298679	4.51423	5.14986	13.6103	16.9681	2.29581	5.66345	1.50596	9.5166	9.5856	12.2033	0	10.5309	2.59941	0.94116	5.58267	5.10235	1.99647	2.15389	2.80332	9.59936	6.13884	3.41424	1.25103	0.298679	9.31723	1.99647	5.86479	9.02788	10.4786	11.7389	15.7525	4.91706	10.688	1.81975	16.4558	7.24908	9.7164	3.47519
TCGA-A2-A0CW	0	3283	13.1447	10.4876	0.922327	0.701875	11.5561	14.7349	14.7433	1.57016	1.2823	2.33006	7.41552	15.4499	14.8077	5.2019	1.33445	1.05256	8.25731	8.34253	11.1611	5.96574	9.59765	1.81002	1.2282	7.51913	7.24382	3.17896	1.48044	4.55816	12.908	4.91564	4.14161	0.343182	0.237605	7.37486	0.237605	5.29365	9.90581	11.6839	12.0234	15.1782	4.59603	8.81756	2.19556	15.6474	7.97782	10.765	1.84639
TCGA-A2-A0CY	0	1673	14.1589	8.56215	1.06864	2.43024	10.3956	13.3545	13.3542	5.08422	5.2803	5.37872	5.59068	18.0421	14.7421	4.44967	2.27534	0	7.68423	7.79531	11.564	9.08081	7.74084	2.69762	1.06864	4.85724	4.08007	0	1.90444	4.62031	9.56339	6.43632	5.23897	1.06864	1.40391	6.96593	6.50766	3.76774	8.21584	11.4339	11.4476	10.8144	1.40391	10.4778	2.69762	15.0476	6.64846	5.65494	2.69762
TCGA-A2-A0D0	0	2048	15.7872	10.2519	1.09384	1.70877	9.08245	13.3676	13.3405	1.09384	0	7.31	6.4465	11.8728	13.7961	3.33274	3.97703	0	6.57222	6.80957	11.7268	0	8.65313	2.73813	1.09384	7.41921	6.80957	0	3.33274	5.63748	11.5128	8.66124	6.06168	0	0	8.68131	8.83256	4.87579	8.84685	11.6134	12.6922	14.2366	6.06168	9.30834	3.97703	15.43	8.861	8.97272	2.96466
TCGA-A2-A0D1	0	1051	13.7114	10.4974	0	0.414669	7.16846	13.3926	13.39	0	0	5.24649	5.67098	11.7257	17.6371	2.11434	0.414669	0.736376	6.45797	6.46886	10.7153	0.736376	6.83984	0.736376	1.41412	5.46888	4.68041	0.414669	3.2717	5.63276	9.58662	4.436	5.79729	0.414669	0.414669	6.24647	1.41412	3.8731	6.6615	12.5233	8.83563	9.77496	2.73571	8.29008	1.73593	16.1646	6.55313	4.68041	1.58398
TCGA-A2-A0D2	0	1027	13.4701	11.9105	0.929725	1.49048	10.7852	13.3684	13.3477	8.29092	8.32795	6.19757	5.83554	13.4857	16.29	3.04252	4.25537	0	8.39542	8.50728	13.2361	0.929725	9.84184	1.89326	2.20778	5.61354	4.66861	0	3.19286	4.71905	9.82034	7.86207	6.62543	1.89326	0.929725	9.01851	7.38805	5.71644	10.1858	11.9752	12.6456	12.325	5.18156	11.3562	3.329	14.9063	6.97588	9.61091	3.04252
TCGA-A2-A0D3	0	1873	15.7686	10.7509	0.846142	1.13523	11.8894	12.384	12.3744	0	0	4.81359	6.01825	14.0185	16.2471	4.59293	4.24397	1.13523	8.38901	8.45445	11.8907	0	9.73291	2.5326	2.06721	6.12104	5.73467	0	0.484234	3.28903	10.1685	4.98691	3.7403	0	0.484234	8.64329	2.31859	4.68528	8.68443	11.1375	12.8792	15.0405	4.44227	9.74301	0	15.9223	8.08224	10.4139	2.88391
TCGA-A2-A0D4	0	767	14.471	11.2318	1.33591	2.01745	10.8693	15.1764	15.1807	0	0	4.70883	6.60041	13.9662	17.2486	4.15119	2.47846	0.817353	7.70786	7.74933	13.2975	0	9.16529	2.26629	1.71656	6.43234	5.68098	0	1.71656	5.04488	9.82652	5.95358	3.72189	1.33591	0.817353	8.56329	2.82728	7.42397	9.06621	10.8967	10.3124	13.2095	7.76963	11.1032	1.71656	13.2368	8.40361	7.01173	3.54478
TCGA-A2-A0EM	0	3094	15.2246	11.3606	2.5456	2.17598	10.3675	13.5323	13.5258	0	0	3.782	5.71326	13.8354	15.8669	2.65039	4.25054	0.525934	7.95538	7.88196	11.9871	0	9.39093	0.525934	0.910525	5.08703	4.11061	0	3.53066	3.53066	9.06694	7.11101	4.90838	1.21387	0.525934	8.60999	2.4326	5.02991	8.98415	10.55	9.74311	11.6457	4.57731	10.6952	0	14.8941	7.59411	6.65606	3.29238
TCGA-A2-A0EN	0	4088	14.0339	11.1563	2.53767	1.76691	11.0794	12.8171	12.8263	0.378961	0.678803	3.79882	5.65153	14.4328	15.919	2.29433	2.61044	1.13857	7.31844	7.57179	12.175	0	9.59328	1.88895	0.678803	5.7189	5.10203	0.378961	1.63359	3.27973	9.25106	6.33821	3.63406	1.3231	0	8.93327	2.10583	5.37694	9.01429	10.0514	12.3679	15.5913	4.51914	10.3241	1.63359	14.7839	8.01205	10.6303	2.98355
TCGA-A2-A0EP	0	3603	14.6715	11.8033	0.877882	1.1741	12.2993	13.2616	13.2749	0	0	4.46248	6.84847	13.9675	15.4171	3.11166	4.75876	2.40411	9.39092	9.47293	12.1028	0.607434	11.5509	2.28518	0.607434	6.9643	6.5414	0.607434	3.0028	2.9646	9.52901	6.631	4.81351	0.50471	0.877882	9.3593	1.1741	7.6793	11.0009	9.84587	12.728	16.194	7.99686	10.5056	2.0861	14.6127	7.01657	12.6743	4.34103
TCGA-A2-A0EQ	0	2426	14.4508	10.7359	0	0.885952	10.1253	14.0081	13.9947	3.94633	3.94633	5.4949	6.39408	13.3835	15.9502	4.9392	4.52654	0.885952	7.73468	8.0758	13.5523	0.885952	9.34553	2.79408	3.36846	5.95547	4.77017	0.885952	3.24486	4.9392	10.7846	6.17454	5.35245	1.82536	0.885952	8.86587	3.68614	9.71802	9.6572	12.7015	13.7168	10.8616	3.36846	10.3761	3.48231	16.2292	7.64585	10.8734	3.58782
TCGA-A2-A0ER	0	2263	15.3883	10.8883	2.08066	0.621372	11.0428	13.9336	13.9351	0	0	4.22998	5.62791	13.1674	15.9297	4.14473	2.40781	0	7.49398	7.59786	12.4092	0	8.24321	1.05427	1.88428	5.14786	4.18799	0.621372	2.08066	3.09368	9.32315	6.61325	4.62567	1.38682	0.621372	7.3443	3.74219	5.54716	9.10073	12.9384	10.734	11.544	6.08223	10.6423	4.14473	15.7373	7.28578	7.43237	2.79113
TCGA-A2-A0ES	0	2190	15.1199	12.5518	2.0013	1.73818	13.4683	12.4844	12.4942	0	1.00086	3.32348	5.01663	14.9713	17.6794	2.9401	7.20466	2.50392	10.4076	10.4734	12.7904	2.73844	10.854	3.5459	1.22338	5.42795	4.84297	1.41612	2.9401	3.22394	9.57853	7.52789	3.70204	1.58612	0.41547	9.88284	3.3708	7.68822	9.81764	10.1293	10.9344	15.0174	5.42795	12.138	3.94022	15.6938	6.90861	10.1624	4.24957
TCGA-A2-A0ET	0	1066	14.6657	8.40046	0.534662	0.534662	8.59041	13.3736	13.4009	0	0	5.07673	5.89041	17.1688	16.8006	4.82603	1.23009	0	5.53322	5.70434	11.6523	0	6.56618	1.23009	1.69734	5.53322	4.5224	0	0.923876	2.77227	9.235	2.86403	3.03169	0	0	5.5609	0.534662	4.87096	8.26816	10.7971	11.0353	11.5355	3.71285	8.59878	0.534662	12.0873	8.19275	8.36752	0.534662
TCGA-A2-A0EU	0	1043	15.777	10.7966	1.39094	0	10.5665	12.446	12.4306	0	0	2.55275	5.63445	13.2562	15.4073	3.49516	9.26662	1.39094	6.36922	6.63564	9.48922	0	9.43389	1.39094	0.623711	5.87944	5.50298	0	1.39094	2.25877	8.26262	3.34967	2.79684	0	0	9.05702	1.05774	4.2363	7.60049	11.1167	10.0564	15.9191	5.33917	7.85084	2.25877	13.6982	6.18846	9.20449	1.66145
TCGA-A2-A0EV	0	968	14.2422	10.995	0.638524	2.11783	11.1369	13.3046	13.2868	5.08097	5.03272	4.05212	5.37996	14.9381	15.8536	3.89902	3.66579	0.638524	8.00305	8.18241	11.2904	0	9.35939	1.07961	1.69017	5.05705	3.95188	0	1.41695	2.44729	8.48777	6.01051	3.84415	1.91979	1.41695	8.37132	2.11783	4.54036	9.19645	9.95256	11.1518	13.2842	4.9045	10.187	2.11783	14.6173	7.25202	8.89112	2.71531
TCGA-A2-A0EX	0	752	14.2941	12.3888	2.55893	2.91142	11.7305	12.8835	12.883	0	0	4.54157	4.73068	14.3673	17.014	1.39555	4.4726	1.06161	8.67114	8.74794	11.6272	1.06161	9.3214	2.26466	0.626329	4.84425	4.20134	0.626329	2.41928	1.06161	8.10324	6.20646	3.81221	3.10616	1.39555	8.5839	1.89459	5.16158	9.17983	10.618	10.3903	13.4498	5.22587	10.6881	3.19448	13.8609	6.42302	8.14263	3.19448
TCGA-A2-A0EY	0	1925	14.4688	11.1908	2.50322	1.92664	11.4966	13.5046	13.5044	1.51994	0.951509	5.03353	5.90293	14.8559	15.6599	3.49478	4.54927	0	8.5598	8.4485	12.7472	4.3654	9.25022	1.51994	1.51994	6.45701	5.76107	0.951509	3.60961	3.99479	9.90846	5.80992	4.76283	1.51994	1.51994	8.70569	0.951509	5.22581	9.81133	11.8446	12.3404	12.8884	4.94882	10.8541	4.07692	16.057	7.65	10.0113	2.91404
TCGA-A2-A0ST	0	3017	14.2123	11.8773	2.79586	2.66675	12.4675	12.1829	12.182	4.14114	4.44662	4.23521	5.61912	13.9314	16.8363	1.98994	5.85963	1.98994	9.168	9.19459	13.1949	8.59985	9.08041	2.52495	1.47681	6.01358	5.58379	0	1.75607	4.32353	9.68703	7.03544	4.82499	1.1302	1.1302	8.48964	6.64777	6.64777	10.1764	10.4417	14.7134	15.1796	5.78383	11.0193	3.22067	17.5516	8.47766	12.65	3.47321
TCGA-A2-A0SU	0	1662	15.379	11.3262	1.58059	2.31668	11.8652	12.6915	12.7085	0.734343	0.413399	6.30337	5.61806	15.3244	16.3417	3.69438	5.19001	0.413399	8.18822	8.29876	12.2522	1.41094	9.98874	2.11043	1.21864	5.73052	5.35115	0.413399	1.21864	3.16409	9.45629	5.87619	4.08129	0.996721	1.21864	9.20534	3.73089	5.82644	9.00094	10.2426	11.3638	14.8843	5.57854	9.90083	1.8697	15.278	8.34071	9.25476	2.93289
TCGA-A2-A0SX	0	1534	14.5997	11.4503	2.1693	1.96902	11.1444	12.8281	12.8059	1.45892	1.45892	6.69501	5.36553	14.7467	15.642	3.10082	7.17993	1.11504	8.14555	8.20376	11.9955	0	9.72114	2.7719	1.45892	6.8268	6.20703	1.11504	4.56908	4.01419	10.6798	7.27532	5.50171	0	1.11504	9.30601	8.24316	5.50171	9.24217	10.8041	13.4723	15.1768	5.07246	10.0723	2.50183	16.4914	8.59818	11.0681	3.28468
TCGA-A2-A0SY	0	1347	15.7223	11.0698	2.17322	2.42971	11.3969	11.8101	11.7949	0	0	4.36451	4.62611	13.8376	17.7102	2.34918	4.90496	0.908868	7.45164	7.51531	11.2579	0.370191	8.85454	1.30019	0.664527	5.38062	4.57391	0.664527	1.11776	1.97278	8.74471	5.8735	2.83653	0.370191	0.370191	8.06018	0.908868	5.51589	8.26612	10.502	10.6096	14.6785	4.75674	9.00423	2.50599	14.7882	7.45164	9.0543	2.57843
TCGA-A2-A0T0	0	533	14.8551	9.55064	2.29901	1.08429	10.4417	12.7667	12.7729	2.59491	2.12466	6.45658	5.88893	14.2626	15.7458	3.23305	2.59491	2.12466	7.41558	7.39172	10.8794	0.641702	9.42343	3.54142	1.6963	6.18392	5.71522	0	2.59491	4.83027	10.4481	6.17276	4.93965	1.08429	0.641702	5.48198	6.2597	3.47028	9.2053	9.25111	11.3391	15.6956	4.74243	10.8023	2.84034	14.8535	8.10582	7.27656	2.84034
TCGA-A2-A0T1	0	521	14.6364	11.2731	0.734923	2.80297	11.4691	12.6741	12.6761	0.734923	0	4.19156	5.70464	13.9586	16.173	1.87075	4.43253	1.58156	7.64117	7.83831	12.5885	0	10.0686	1.58156	1.21947	6.11736	5.9569	0	1.21947	4.7139	9.85753	6.22378	4.94925	1.58156	1.21947	9.64055	2.31784	5.82787	9.25307	10.3006	12.9256	15.6897	7.85496	10.344	1.21947	16.4646	7.98549	10.9224	3.53965
TCGA-A2-A0T3	0	1516	13.9566	11.0289	0.918643	1.3126	11.5936	13.0083	13.0092	0.374933	0.374933	4.77681	5.67682	16.6383	16.131	3.21875	5.75025	1.87618	8.83839	8.84865	12.6773	4.38434	10.1386	2.52318	0.918643	5.57272	4.9251	1.47543	2.4467	3.43212	9.78292	7.21431	5.53628	0.672252	0.918643	8.96116	2.73092	5.81252	8.79664	10.8224	11.835	14.3704	5.07235	10.9345	1.12903	15.5175	7.52909	10.2112	3.35052
TCGA-A2-A0T4	0	624	15.4091	12.3086	2.09345	0.725551	11.5419	12.4702	12.4904	0	0	2.91367	5.46379	14.9361	16.7347	2.29901	3.81462	0.725551	8.44576	8.55006	11.0643	0	10.416	2.29901	0	5.97924	5.58659	0	1.85365	3.03366	8.89319	5.54681	4.11589	0	0.725551	9.78136	1.20606	6.5912	9.16528	9.46919	10.5127	15.0481	5.12861	9.50206	2.63883	14.7613	7.74181	9.05261	3.81462
TCGA-A2-A0T5	0	531	16.2229	11.4924	3.66925	3.73423	11.9564	12.0928	12.0729	0	0	5.26717	5.24505	15.2388	16.5032	3.3754	6.19161	0.665483	8.30257	8.38076	11.6541	0	9.9346	2.64959	1.11916	5.65054	5.59914	0	0	2.50812	9.9268	5.73235	3.66925	2.35126	2.50812	9.37223	6.32415	4.92148	8.89935	10.7899	10.9261	15.4702	3.60121	10.7551	1.97471	16.4209	8.78132	7.6416	3.79641
TCGA-A2-A0T6	0	575	14.9282	11.0809	2.23204	0	11.6042	12.9957	13.002	0	0	3.13188	5.73177	14.3561	16.7015	2.71083	7.17843	0	6.66129	7.1221	9.51077	0	9.29758	0.798754	0.798754	6.09389	5.59497	0.453964	1.30987	2.62695	8.58121	4.89938	2.23204	0	0.453964	8.99391	0	4.33839	8.93518	9.55187	10.0615	14.8767	5.62771	8.62916	1.84342	13.5814	7.07935	8.46825	1.51045
TCGA-A2-A0T7	0	631	14.6509	11.8803	0.814536	2.47311	12.1289	13.2745	13.2856	0	0.464005	4.0818	5.55162	14.4612	16.3206	3.44142	4.74399	1.09633	8.29277	8.41004	10.8061	0	9.82001	1.33197	0.464005	6.07444	5.58621	0	2.01254	2.6579	9.86354	6.01644	3.22436	0	0	9.00429	3.75692	5.32462	9.06481	9.58938	10.5204	15.982	5.66383	10.6814	2.56846	13.8325	8.28577	7.96061	3.22436
TCGA-A2-A0YD	0	769	15.0232	11.2417	1.28198	1.94989	10.7736	14.1763	14.1844	0	0	3.84426	5.97823	16.6027	16.0535	4.49031	3.33165	1.54051	7.81267	7.79727	11.994	0	9.72159	1.75967	1.28198	5.18253	4.55031	0.966788	2.64378	4.066	9.7618	5.86466	3.63851	0.966788	0.966788	8.62121	2.64378	6.29995	9.58483	10.4759	10.9427	14.2297	5.67554	10.701	1.54051	14.4801	7.3039	8.47407	3.18794
TCGA-A2-A0YF	0	1535	12.4093	10.0988	1.5453	1.83115	10.6621	14.3478	14.3717	0	0	4.86494	5.63244	13.2674	15.5326	4.66123	3.40507	0.7133	7.01022	7.05947	12.751	3.21942	8.2993	1.18846	1.83115	5.75709	5.4333	0	2.06962	5.07112	10.3478	5.22706	4.42395	0.7133	1.18846	6.85149	1.83115	6.15685	9.39619	10.7299	11.5949	14.2074	6.38374	10.1055	2.2742	15.6005	9.31739	7.42961	2.45335
TCGA-A2-A0YG	0	666	13.6788	9.98981	0	0.877684	10.0192	13.4161	13.3922	0.877684	0	4.07989	5.87731	13.6629	15.5915	1.41946	2.59085	0	6.92587	6.90586	12.0873	6.76855	8.99242	2.59085	2.12091	5.53047	4.88129	0	0	4.66022	10.0503	4.88129	3.46585	0	0	8.26835	2.77862	4.34061	8.86865	10.8356	11.5845	13.8289	4.88129	9.59608	0	14.9115	7.17192	7.52009	2.37493
TCGA-A2-A0YH	0	659	13.4373	11.1721	0.914357	1.4696	12.1924	14.5215	14.5098	1.4696	0.914357	4.47466	6.0157	14.0435	16.1693	4.82917	4.41608	2.18235	8.405	8.49972	10.9604	6.8908	10.5213	2.43926	0.914357	5.47092	4.82917	1.4696	3.29973	5.03783	10.8107	6.7197	5.49941	0	0.914357	9.35494	2.18235	4.73645	9.38961	11.0534	12.3011	13.9326	4.95795	9.51702	2.18235	15.8235	8.76913	9.32341	3.29973
TCGA-A2-A0YI	0	1505	14.7653	12.1246	1.42842	2.46224	12.5379	12.4898	12.5009	0.645095	0	3.61787	5.79942	14.1973	15.7799	1.08928	4.25118	0	8.41361	8.42312	12.0321	0	10.1555	2.46224	1.70282	5.96483	5.4359	0	2.46224	3.1528	8.85947	5.72447	3.80409	0	0.645095	8.86645	0.645095	5.27714	9.34175	10.1076	13.0869	15.6495	4.29328	10.2149	1.42842	16.5492	7.20554	10.6815	2.60278
TCGA-A2-A0YL	0	1474	15.0022	11.2171	1.22675	1.22675	11.2606	13.0504	13.0472	0	0	2.66938	4.82041	15.0056	17.6348	2.04529	4.54472	1.22675	7.96243	7.98295	11.4197	0	8.94129	1.47881	1.22675	5.51348	4.42979	0	2.19357	3.37611	8.50345	6.05916	3.10359	1.69331	1.47881	7.7809	2.85901	5.91705	8.78786	10.5177	10.3377	13.9101	3.02658	10.0369	0.921126	14.1893	6.30723	8.25815	2.85901
TCGA-A2-A0YM	0	965	12.7048	10.6634	0	0.973937	10.0269	14.0446	14.0323	1.55011	0.973937	6.78075	5.94823	11.5073	13.8098	5.53347	2.28	1.55011	6.26999	5.9926	10.9311	0	7.86648	3.41169	2.54126	5.5632	5.07821	2.76238	1.55011	5.30625	11.1298	7.31404	4.53459	0	0	7.12767	6.84266	3.85785	9.30283	11.7527	11.8422	13.8002	3.95074	8.63402	0.973937	14.5203	7.70253	8.55856	1.96073
TCGA-A2-A0YT	0	723	14.4247	10.1494	1.04645	1.04645	11.4105	14.4508	14.4469	2.06912	0	3.78505	6.1776	13.1141	16.1162	4.08589	5.94789	1.04645	7.54215	7.77751	12.3858	6.97333	8.60295	1.04645	2.06912	6.26014	5.2985	0	3.25149	4.3347	11.1755	5.79018	4.73175	1.64656	0	7.91123	2.66156	6.02073	9.77608	11.4167	11.4939	13.9917	5.79018	10.0772	2.06912	14.344	9.19457	9.23084	2.88608
TCGA-A2-A1FV	0	714	12.9037	11.2518	3.32067	2.56178	11.3996	13.457	13.4712	0	0	2.99056	6.16399	13.4018	15.6732	1.60572	5.83267	2.3468	7.81356	7.85744	12.6637	9.38633	8.93243	1.15451	0	6.31973	5.14284	2.56178	4.62669	3.13179	8.37167	5.40184	4.76323	1.94893	1.78751	7.81879	0.49436	5.77999	9.23506	11.0796	8.68128	16.358	4.82694	10.7138	5.10907	13.5915	6.84582	6.9544	1.39768
TCGA-A2-A1FW	0	528	15.7754	10.9294	2.67793	2.173	10.9744	14.6977	14.697	0	0	4.01062	7.74695	13.1249	15.3096	1.53096	4.49809	2.08394	8.96082	9.08363	12.033	6.47151	8.91395	1.23257	1.23257	5.51774	5.14103	0	3.2279	4.56544	11.0196	5.34644	4.66091	1.0565	1.77809	8.20455	1.53096	5.0262	8.69555	12.0728	10.8278	15.1029	2.84986	10.5628	2.173	14.8224	8.41088	8.9332	2.73755
TCGA-A2-A1FX	0	1847	14.6222	10.5633	1.74264	1.4201	11.6213	14.2171	14.2213	0	0	2.88146	6.17791	14.2557	16.9056	2.42162	4.40003	0.740209	7.61044	7.76961	10.4709	0.740209	9.09023	0.740209	0.417066	5.97759	5.09532	0.740209	1.88036	3.46679	9.93586	5.29329	4.42275	0.417066	1.22702	7.98343	2.00608	5.3418	9.61047	10.5595	10.9378	15.3569	6.95834	9.38602	2.32841	15.2878	7.151	9.06517	1.74264
TCGA-A2-A1FZ	0	683	15.1117	11.7673	1.13705	0.37832	11.9554	13.294	13.3065	0.677759	0	3.03489	5.8346	14.827	16.6392	4.07817	4.49745	2.20098	9.213	9.20349	12.5079	0	9.89171	3.32118	1.13705	6.01933	5.28828	0.677759	3.13676	4.24714	10.4041	5.71617	4.64306	1.32143	1.76495	9.20423	1.32143	7.31024	9.36505	9.59554	11.3329	14.768	5.51331	10.9681	3.48467	15.4739	7.53911	9.33924	3.23192
TCGA-A2-A1G0	0	616	15.9881	11.9843	1.76559	2.10439	11.857	12.956	12.9663	0	0	2.92606	5.91655	14.2174	16.1706	1.32197	5.20952	0.926034	9.47763	9.53126	11.7578	0	9.29055	2.37857	0.378528	5.25557	4.83801	0.926034	2.53611	2.74422	8.66114	6.38378	4.10441	0.378528	0.378528	8.1899	1.63232	6.02022	8.99895	10.1394	10.7833	15.8211	6.38895	11.1139	2.20169	14.5491	7.24705	8.95077	3.44632
TCGA-A2-A1G1	0	584	13.543	9.88217	2.20438	2.53895	13.8777	12.7845	12.7915	4.67012	4.39566	5.18133	5.59439	12.7774	14.794	1.38067	3.35366	2.07306	11.0008	11.0132	12.5594	9.18788	9.12503	2.89056	1.76801	6.22456	5.79526	0.486429	3.23579	5.01238	10.6392	5.77427	5.01238	1.38067	0.849556	8.95478	8.30636	4.62395	8.56803	12.2236	12.5418	16.3973	2.89056	11.5484	1.5873	15.7031	7.85773	10.035	3.51416
TCGA-A2-A1G4	0	595	15.1845	10.3241	2.15364	0.655273	10.7438	12.8492	12.8508	0.655273	0	4.61891	5.76731	13.2411	15.0584	2.7547	4.54977	2.62626	10.0459	10.0182	13.0577	1.10422	8.46055	2.62626	1.44612	6.82156	6.22089	0.655273	3.64366	4.04638	10.4751	8.17509	5.76731	2.15364	1.44612	7.87998	7.39489	6.67504	9.33037	12.4871	12.4781	14.9549	5.97936	12.0089	3.88732	16.2316	8.51371	10.1984	3.08302
TCGA-A2-A1G6	0	501	15.2239	12.9509	0.88972	1.99453	13.5815	12.7358	12.7619	0	0	2.50855	4.27318	14.7858	17.7383	1.6471	5.26768	1.43597	10.8193	10.8855	11.8309	0	10.7308	2.96764	0.512387	5.33018	3.99316	2.27431	2.6128	1.99453	8.57338	7.65095	2.88677	1.83125	1.83125	8.63966	3.04421	7.19382	10.2232	9.45886	9.57068	16.5195	4.53439	12.8766	3.87234	15.5731	6.85429	8.6867	4.20811
TCGA-A2-A25A	0	3276	13.7068	12.1276	2.25952	3.29857	12.1237	14.173	14.1663	0	0	4.13536	5.25745	15.212	17.1536	2.59719	6.51235	0.559285	8.15064	8.22254	10.0371	0	9.38042	0.211443	0	5.9303	5.18418	0	2.10928	2.16112	8.33612	4.71454	3.81775	0.83934	0.96131	7.17159	1.99967	6.25347	9.63704	10.3093	7.30862	17.2564	4.01375	9.32929	1.94157	13.9961	6.42229	8.85246	1.60976
TCGA-A2-A25C	0	523	14.834	11.5349	0	1.09377	11.8029	13.1625	13.1294	0	0	3.86905	5.96006	14.9677	16.7781	6.03685	6.0117	3.48656	10.4069	10.4934	12.5396	0	10.3122	3.48656	0	8.06984	7.44749	0	4.34222	6.51955	11.9975	6.40835	5.6041	1.09377	1.70868	9.76467	1.09377	6.89443	9.78522	9.02379	10.298	14.0884	3.62563	12.1294	1.09377	15.7269	8.5122	12.1951	2.46917
TCGA-A2-A25E	0	3204	13.903	10.351	0.925548	0.925548	11.49	13.648	13.6466	0	0	4.3776	6.38794	13.7124	16.3746	6.52105	4.10344	2.86707	9.41141	9.47296	12.1471	0	9.79265	2.86707	0	7.35573	6.68135	1.48481	5.37411	6.30831	13.9137	6.03908	6.4186	0	1.48481	8.66758	0	6.92505	9.37864	10.395	10.2618	13.8307	6.22403	11.2869	2.67727	14.0472	8.4249	12.0332	3.55984
TCGA-A2-A25F	0	322	15.4625	11.8139	0	1.03691	12.7052	14.3034	14.3089	2.05501	1.03691	2.87006	6.94265	14.2099	15.9836	6.41187	8.56054	4.39126	11.0994	11.2047	11.3686	2.05501	11.9101	4.06845	0	7.81403	7.34856	3.76786	2.87006	5.82647	12.9957	5.62597	5.0248	2.87006	1.63397	9.86723	1.63397	9.34424	12.6342	6.31989	11.9002	14.8189	3.52585	12.755	5.9786	14.5853	7.36706	15.1303	2.87006
TCGA-A2-A3KC	0	1102	14.0935	11.89	1.84687	2.11057	12.3286	13.7062	13.7035	0.19445	0	3.01259	6.90561	14.4998	15.1487	4.4825	2.90554	0.657323	8.77874	8.95686	10.9601	0.365778	10.0992	1.10722	0.657323	6.60989	6.2594	0.657323	2.15799	2.96006	9.59233	6.16972	3.68163	0.365778	0.657323	7.61952	4.57274	6.4236	10.0041	10.4065	9.60147	16.0857	4.81384	9.96315	1.90361	13.5259	6.91081	8.74906	3.2499
TCGA-A2-A3XS	1	1032	13.6307	11.7546	1.54791	1.54791	12.2047	13.486	13.4942	3.14465	3.01859	3.98181	7.27533	14.0234	14.6687	5.51861	3.0447	2.23262	8.89142	9.01005	11.8355	10.4174	10.0655	4.13549	1.02571	6.62464	6.44024	3.19215	3.28269	5.83142	11.2875	7.09811	6.24293	1.39393	1.31031	8.04997	6.71277	5.66045	9.64417	11.1361	12.1223	16.6841	3.42863	10.3814	1.22154	15.4071	8.67656	11.1594	3.01859
TCGA-A2-A3XT	0	2770	14.6404	9.8067	1.04969	0.440097	11.3998	13.5203	13.513	2.49494	2.66686	5.23801	7.01581	12.2596	14.0434	4.17962	4.59606	2.29973	8.40425	8.45939	11.7444	0.440097	10.0562	3.36094	0.776855	7.30329	6.73582	2.07391	2.19123	4.53077	11.6208	5.82387	5.58748	1.04969	0.776855	7.92174	6.5724	5.95408	10.4846	11.9983	12.7182	16.2299	7.72418	9.8915	4.31505	14.397	7.40699	10.5017	3.45779
TCGA-A2-A3XU	1	912	14.3602	15.8707	0.661129	0.904565	10.43	14.2655	14.2655	0.368109	0.368109	4.7163	7.14056	12.1772	12.9434	6.33863	0.904565	0.661129	11.7961	12.0422	10.149	0.661129	8.25556	3.09713	1.73348	7.93069	7.51074	1.60152	4.29295	2.70543	13.4042	5.32007	6.01468	0.368109	0.368109	6.2255	4.41591	4.89605	8.64203	11.3797	9.87403	15.2244	5.23355	9.02431	2.99564	15.5151	8.74531	7.21017	1.85437
TCGA-A2-A3XV	0	996	13.8247	10.7905	1.23305	0	10.9683	12.9074	12.9024	0	0	4.17856	6.46501	13.4421	14.9275	2.67864	4.06672	1.70091	8.34297	8.40369	11.4867	0	10.3476	0.926319	1.48586	7.15802	6.83293	0.536263	3.32254	3.44687	12.1203	5.04286	4.94082	0	0.926319	8.45826	0	5.90635	9.69669	11.8285	10.2582	15.9275	4.44027	10.1914	1.23305	16.5359	8.15067	7.94729	2.45998
TCGA-A2-A3XW	0	1712	14.8034	12.9869	5.22037	5.13809	13.794	12.7629	12.7511	0	0.298221	2.59736	6.32178	13.7866	16.1715	3.58762	6.94171	2.54155	9.64735	9.79636	10.9797	6.30512	10.5503	1.99463	0.298221	6.16441	5.84519	0.545231	1.90901	2.35988	9.15137	6.03398	2.97981	4.5548	4.15078	8.09938	1.61666	7.78779	9.92937	10.5593	9.66296	17.9041	4.20568	11.9597	3.34838	14.3712	6.37862	9.47837	3.38055
TCGA-A2-A3XX	0	1439	13.5273	11.2187	0.396965	1.18075	12.9078	13.6471	13.6426	4.51442	4.22783	3.66894	7.23967	14.1317	14.7757	5.12477	6.04979	1.36943	8.47084	8.55343	11.4097	0	9.7983	2.93573	0	7.15243	6.75564	7.29018	2.05913	5.00181	12.3234	6.05667	5.64657	0.396965	0.707941	7.9058	5.93498	5.38746	10.2945	10.1228	11.63	16.8239	4.45316	10.2539	5.83446	15.5632	7.73186	10.281	2.60117
TCGA-A2-A3XY	1	1093	14.3142	11.4328	1.30087	0.702509	12.0951	13.2555	13.2725	0.876915	1.4184	3.4914	7.04334	15.304	15.2922	3.92785	8.81366	1.17291	8.58373	8.70291	11.5047	0	10.3621	1.97363	0.702509	7.78507	7.29651	1.52707	3.35062	4.84859	11.0511	5.43431	5.08914	0	0.876915	8.74007	4.84859	6.62126	10.7548	10.6415	11.7493	16.5307	7.51677	9.83337	4.49431	14.1142	7.14489	11.4484	3.12716
TCGA-A2-A3XZ	0	1532	12.9662	10.9005	1.10604	1.22936	11.4518	13.1345	13.1426	0	0	3.99846	6.25722	14.8062	14.6334	2.83731	4.89789	0.82241	8.15338	8.30302	10.4577	0	9.84843	1.10604	0.253492	6.42141	6.293	1.10604	2.15627	3.96336	11.0063	5.31477	4.56478	0.971182	0.82241	7.925	0.971182	5.67625	9.63951	9.75626	12.1911	15.1182	4.19283	9.40252	2.27554	14.743	6.97565	11.6206	3.18074
TCGA-A2-A4RW	0	222	12.3762	10.4175	1.497	1.097	10.3899	14.3196	14.3245	5.90701	5.87376	3.96165	4.99924	14.6459	16.0942	2.2157	3.43245	0.541649	7.49055	7.63147	9.67869	0	8.56065	0.934532	0.296097	6.31877	5.20927	0.751423	1.60898	2.96985	10.1116	4.76548	2.3507	0	1.097	6.92229	1.37558	5.01965	8.97277	9.88949	8.73585	13.9952	3.70867	9.13589	2.41374	13.5126	6.30636	8.17587	2.2157
TCGA-A2-A4RX	0	742	14.2046	10.4141	1.08448	1.31855	11.1453	14.3575	14.3645	1.08448	1.51989	4.84005	5.74601	13.9587	15.6386	3.4706	4.45405	0.457896	8.1618	8.26701	11.1919	0	9.17054	2.24348	1.51989	5.67395	4.84005	1.08448	1.51989	2.80252	10.2113	6.43529	4.12397	0.804941	0.457896	7.75344	6.14672	5.68447	11.264	9.19097	11.1053	15.3727	4.47843	10.8635	2.94929	14.7152	5.88015	10.1285	2.63912
TCGA-A2-A4RY	0	648	14.2376	12.1483	2.41668	2.57515	12.1465	14.1123	14.1046	0.270994	0.270994	4.74577	5.08132	15.0807	16.9915	3.17934	5.49231	0.270994	9.183	9.24622	10.1472	0.499045	9.0821	0.69592	0.270994	5.66088	4.83203	0.499045	1.71063	2.76254	8.53322	6.22837	2.71792	1.16339	1.71063	7.48813	2.47146	6.56388	10.7076	10.0394	8.45297	15.3469	4.53047	10.8378	2.71792	14.6417	5.36064	9.37661	3.04131
TCGA-A2-A4S0	0	706	15.3319	8.22255	1.85164	1.49895	8.9472	13.7984	13.8156	0	0	1.74338	5.42649	12.5623	15.4263	5.40887	1.74338	0.605799	5.84189	6.06631	11.0808	0.334466	6.64596	0.334466	0.605799	6.29923	5.47807	0.334466	1.20449	5.18919	10.3594	3.44819	3.44819	1.74338	1.74338	5.47807	4.56677	5.44389	9.02006	10.9323	9.01933	13.7787	6.25556	9.43331	2.13482	15.1303	7.65937	6.09963	0.83409
TCGA-A2-A4S1	0	820	14.2272	11.7537	0.986432	1.85469	13.6335	15.1163	15.1249	7.67099	7.74545	2.78402	6.53781	14.5822	16.4238	2.78402	2.30016	2.56228	9.10207	9.22229	11.8063	10.5795	5.11647	1.56684	0.986432	7.09878	5.79765	0.726121	4.17063	4.17063	10.096	3.71176	4.57873	1.56684	1.9796	3.09138	2.39292	6.13635	13.9344	3.03493	10.3583	15.2177	2.78402	12.0471	2.39292	15.2488	6.09553	6.301	0.408269
TCGA-A2-A4S2	0	643	14.5527	10.3737	1.02299	1.48863	10.5968	14.133	14.13	0	0	4.71629	5.87773	14.0622	16.9728	3.84977	2.42936	1.34948	8.42487	8.32625	11.2278	0	8.94715	1.02299	0	6.02219	5.27325	0.827085	1.34948	4.02005	9.37591	5.32987	3.08456	1.19545	0.600332	7.58454	1.61554	4.86421	9.21171	10.213	10.2133	13.4507	5.02148	8.80374	2.03435	14.8915	6.5249	9.60781	2.84655
TCGA-A2-A4S3	0	666	11.8605	9.90048	0	1.24596	10.5668	14.3285	14.3139	8.35122	8.29772	4.3689	5.21424	14.267	16.6425	4.70868	3.34271	1.5003	7.65631	7.72963	10.7376	0.543251	8.74018	0.543251	1.24596	6.66019	5.82744	0.543251	3.92361	5.31711	11.1577	5.62845	3.68802	1.24596	0.543251	7.41482	2.35481	4.12607	9.77885	10.6965	11.3579	14.1833	5.39756	9.73462	2.21972	14.0812	5.50314	10.0806	2.21972
TCGA-A7-A0CD	0	1165	14.9354	9.64468	1.62935	0.431842	9.01334	12.0579	12.0425	0.431842	0	3.05798	4.56573	16.9329	14.6249	0.431842	1.26052	0	5.65969	5.7745	11.9732	0	7.34179	2.16657	1.26052	4.25895	3.83393	0	1.78354	2.37503	6.68991	3.93614	2.04984	1.03342	0.763761	6.39918	1.26052	4.47808	7.61776	11.1333	9.49155	12.6716	4.81857	10.8301	0	13.4118	6.19444	5.26071	1.03342
TCGA-A7-A0CE	0	1074	15.4752	12.1882	1.69572	1.69572	13.3532	12.8013	12.7639	0	0	6.76143	6.2483	12.6008	15.477	3.1437	3.46953	0	8.54635	8.68625	12.192	2.45386	9.14294	2.45386	0	6.01843	5.28798	2.45386	2.45386	4.67995	10.9493	7.70144	5.71441	1.08386	1.08386	8.6262	8.15119	5.80388	9.19899	12.151	11.5489	14.2449	6.91657	10.7657	1.69572	15.5292	8.28668	8.32748	2.45386
TCGA-A7-A0CH	0	1079	15.9058	11.0348	0.600149	0.600149	9.98829	13.0465	13.0295	0	0	4.97437	5.31072	13.4072	15.3874	1.61518	2.20511	1.34915	7.65219	7.69592	11.0833	1.02272	9.40367	2.49643	1.02272	5.73073	4.74382	0.600149	2.73868	3.36257	8.59572	6.45396	3.68539	1.02272	0	8.3848	3.84927	4.6282	8.79318	10.9721	10.3159	11.8383	5.58329	10.5617	0.600149	15.998	7.82952	6.5992	3.12732
TCGA-A7-A0D9	0	1139	15.0298	10.5783	2.67173	2.02492	10.7268	12.7265	12.6829	0	0	4.27933	5.66909	13.7654	16.0866	3.73105	6.88771	0	7.65867	7.46548	12.3253	1.3419	8.91111	2.48659	1.3419	6.42934	6.08248	0.821646	2.48659	5.99839	10.8591	4.80011	3.55384	0.821646	0	8.31611	2.02492	6.65485	8.51987	10.9089	9.79962	14.6333	4.95091	9.8021	4.80011	14.2718	8.43924	7.74378	3.11673
TCGA-A7-A0DA	0	1085	14.8531	11.3653	1.1049	1.95498	13.1797	12.267	12.2511	0.655736	0.655736	6.03225	5.9674	13.9345	15.544	2.62732	4.09691	3.54167	10.29	10.3078	11.3833	2.15462	10.9905	3.97023	2.62732	5.64128	5.02893	1.44692	3.88851	4.80966	10.64	7.93989	5.63293	1.95498	1.84374	10.1195	8.48053	3.74109	9.10993	10.0805	11.2051	15.6953	5.00327	12.2264	3.17885	15.5909	8.15175	7.82744	4.76456
TCGA-A7-A0DC	0	906	14.3588	8.83546	1.02681	1.02681	10.1922	13.9836	13.9966	0.428505	0	2.78225	7.0751	13.0913	15.958	5.78912	8.32131	2.36459	8.50831	8.5621	11.4357	3.50781	9.36744	2.15652	1.02681	6.35625	5.36167	1.44847	4.51019	2.92047	9.46739	6.85572	4.61571	2.04003	1.44847	7.84514	1.25299	6.68681	9.37423	11.7711	9.40104	15.3842	6.46756	10.9132	3.41731	14.2656	7.32581	8.65539	3.10575
TCGA-A7-A13D	0	965	15.1742	10.5485	1.43155	1.82621	11.9869	13.3382	13.3333	3.9072	4.55398	3.48339	6.61727	12.8364	14.3621	5.99554	1.64234	3.48339	9.89152	9.99173	9.5661	0.886498	10.4491	2.60694	0.886498	8.09501	7.88057	2.96152	5.54933	5.99554	10.9955	7.05035	5.75603	2.50278	3.11072	8.46262	6.08844	5.19553	9.59172	10.3489	7.09133	15.8883	4.35894	11.4276	5.12711	14.575	7.13118	6.35842	3.9072
TCGA-A7-A13E	1	614	15.1225	12.1004	0.728678	0.728678	11.7138	13.5548	13.5616	0	0	4.54486	6.89026	13.0828	14.3565	6.46592	5.26513	2.64546	9.46236	9.45563	10.3654	0.728678	10.9653	1.85936	0.728678	7.38587	6.99802	0.728678	3.25438	3.52531	10.8328	5.79548	4.66183	0	0	9.00067	6.96804	7.3398	11.0129	10.389	11.0478	15.855	5.10907	10.7238	4.27794	14.5628	8.54784	13.0878	1.85936
TCGA-A7-A13F	0	765	15.2907	10.2169	0.809892	2.2526	11.0523	13.3651	13.3796	0	0	2.2526	6.52548	14.3284	15.8299	3.27209	1.86226	1.0906	7.86153	7.95206	12.9168	0	8.79869	2.64882	1.86226	6.49569	6.02263	0.461047	2.2526	4.07165	10.4726	5.48151	5.21521	0.809892	1.0906	7.71152	1.70454	6.11173	9.1802	10.8244	11.4328	15.6786	4.90658	10.3169	2.36231	15.7435	8.67655	7.61229	2.5595
TCGA-A7-A13G	0	718	15.4065	10.1149	0.941229	0.546049	10.3891	12.7329	12.7387	0.298706	0	3.99572	6.16234	14.8506	15.0778	4.82654	4.71724	3.28415	9.22112	9.30063	11.2773	1.50606	9.96089	1.81985	0.941229	6.52867	6.02129	0.298706	4.09617	3.72161	9.94919	6.23464	4.71724	0.757127	0.546049	8.07515	1.72264	6.56417	9.01782	11.4038	9.80713	14.9606	6.17618	11.1184	3.17815	17.0023	7.62538	9.09388	3.24967
TCGA-A7-A13H	0	899	14.3443	11.3005	1.90785	1.90785	12.4264	13.2024	13.2069	0	0	1.79795	6.15358	13.7963	15.6868	3.63493	4.62477	2.15076	8.82849	8.91782	10.7111	0	9.94179	1.5493	0.632734	6.00073	5.58286	0.973336	2.05845	2.57398	9.10325	6.67461	2.81875	1.95982	1.95982	7.73712	1.85395	5.61157	10.346	10.4658	10.8404	16.2676	6.57191	10.2511	2.00998	14.7009	6.75402	9.77096	3.23191
TCGA-A7-A26E	0	954	15.5188	12.0311	0	0.4722	11.6488	13.4058	13.4149	0	0	3.46829	6.4835	17.2834	14.7783	5.87519	4.731	3.63495	10.3496	10.405	9.48383	1.89164	11.3213	2.92273	0.660686	6.97368	6.47724	1.34987	5.28347	3.65726	9.96723	6.38667	4.38832	1.81432	0.827368	9.21487	1.11214	5.8894	10.1772	10.728	8.84505	15.013	3.61229	11.0531	3.7432	13.5707	7.68403	8.42741	4.26299
TCGA-A7-A26F	0	738	13.7583	10.9178	1.03132	1.70565	10.7479	12.6106	12.6286	1.14918	1.45408	4.48541	6.41585	13.9	14.7967	3.66184	3.62162	2.21835	8.70628	8.85028	10.2464	0.902969	9.66274	1.14918	1.25813	7.2079	6.61592	2.04673	3.11357	3.3287	10.4807	5.40032	5.96785	1.5429	1.62657	7.42793	5.88957	5.08247	9.36794	10.5328	10.0778	16.0966	3.05437	10.4467	3.9323	15.2036	7.47242	10.3494	3.14228
TCGA-A7-A26G	0	722	14.4644	11.7731	1.76082	2.64515	11.6388	12.3304	12.3237	0	0.563434	4.06754	5.45945	14.5675	16.2139	3.26305	3.58364	2.26971	9.05738	9.17175	12.2984	1.28294	10.9706	1.9511	0.563434	6.98478	6.21142	1.28294	4.39691	4.60948	10.1063	5.62223	5.18412	1.28294	1.28294	9.90747	5.93548	4.66488	9.76581	10.533	11.9448	15.0437	3.84578	10.7414	2.64515	16.8203	7.22948	10.0657	3.93861
TCGA-A7-A26H	0	724	14.6782	10.6534	1.58506	0.788557	11.4337	12.726	12.721	0	0	2.51797	5.75746	17.0416	16.0413	4.2889	6.3909	0.788557	7.6538	7.65511	8.25109	0	9.66144	0.447498	0.447498	5.88722	5.00423	0.24103	1.06421	2.95009	10.5256	4.67513	3.61752	0.447498	0.24103	8.2733	1.82607	5.37676	8.41915	10.4959	9.20627	14.8957	5.02049	8.39753	2.95009	14.7853	6.70688	9.53064	1.58506
TCGA-A7-A26I	0	661	13.1878	10.5753	1.37155	2.31287	11.1114	12.7052	12.7172	0.4822	0	2.19278	6.28527	14.1456	16.0105	4.48743	5.13467	3.15986	9.61695	9.71149	10.9008	9.08304	9.95418	2.79765	1.13134	6.84426	6.24054	2.19278	5.66132	5.27437	11.0589	7.43002	6.07205	2.19278	2.62277	8.16164	2.87773	4.48743	8.99712	10.1336	9.79443	16.4392	3.68999	11.7141	5.03341	13.6871	7.08679	7.23857	3.55035
TCGA-A7-A26J	0	627	14.6618	11.8125	0.930051	0.538709	11.6884	14.1182	14.1263	0	0	4.35508	6.95304	13.8506	16.5588	6.91295	4.92712	2.73518	10.5497	10.6088	10.7753	5.11786	11.0421	2.58	0	7.22814	6.74959	2.46642	4.40217	4.03482	10.9008	7.27527	4.66927	1.89376	2.58	8.43153	2.46642	6.78259	10.5764	10.9806	10.3723	15.8097	2.83007	11.7405	3.19347	13.4138	8.32559	12.1112	4.44777
TCGA-A7-A2KD	0	679	14.2355	11.0502	0.346635	1.06099	11.8031	13.3821	13.3861	0	0	4.87014	6.78726	13.1699	14.4334	3.35531	5.19292	1.06099	8.24838	8.34674	11.0344	1.89371	10.5644	1.39481	1.23754	6.73305	6.33228	0.346635	3.78291	3.53506	10.9571	6.54863	4.66921	0.859788	0.346635	8.55901	2.48981	4.50635	9.31099	9.69111	11.9377	16.2236	4.84309	9.21337	0.346635	13.6435	7.36668	9.6127	3.3931
TCGA-A7-A3IY	0	345	14.7981	10.4729	1.82827	1.67205	11.7003	12.6754	12.6557	0.448314	0.448314	3.33787	6.46111	13.8933	14.8034	5.69092	4.3184	2.77212	8.65979	8.68172	12.1065	0	10.1102	2.69302	0.789847	6.44309	6.07316	1.0658	4.26471	3.81967	11.1385	6.80936	4.82443	1.67205	1.82827	8.95925	5.54088	5.66005	9.59277	11.149	11.7093	16.6036	8.70584	11.106	1.82827	14.9431	8.05304	8.25069	3.4383
TCGA-A7-A3IZ	0	322	15.8833	9.89844	0.896715	1.05469	10.5889	14.8111	14.8148	0	0	2.3487	7.6645	12.8722	15.0381	5.16606	2.81409	0.516934	6.85596	6.99648	10.2135	0.896715	8.47776	1.05469	0.516934	6.06457	5.8816	0.516934	1.55537	3.09439	9.98103	4.15425	4.18875	0.516934	0	6.79569	0	5.56447	9.48227	11.3422	8.4734	15.3472	4.57521	8.52663	2.40847	14.8932	7.44124	6.72104	1.55537
TCGA-A7-A3J0	0	313	15.1391	8.21025	0.729328	0.729328	9.75106	13.2134	13.2359	0.28604	0.28604	2.30661	6.44594	17.9958	13.2359	5.9736	1.46169	1.06795	5.55614	5.70306	10.3904	0	6.5941	1.46169	0.908549	6.40918	5.79709	8.10502	2.42916	3.77808	10.5052	3.63262	4.10663	0.28604	0.729328	5.16458	2.30661	4.35873	8.55369	10.661	8.37654	14.2986	7.21724	8.6955	1.21147	12.0868	7.36081	4.80594	0.908549
TCGA-A7-A3J1	0	343	14.8522	11.4701	1.43181	1.86437	12.3371	13.4275	13.4285	0	0.249323	2.85308	6.7135	14.1855	15.573	3.38301	3.66633	1.09214	8.22705	8.40459	10.8217	0	9.22236	1.32723	0.647036	6.23149	5.82884	0.811141	1.09214	2.65127	8.99748	5.80956	3.0301	0.249323	0.647036	7.34917	3.40886	6.01711	9.72798	10.9152	10.8256	15.9863	4.88196	9.57973	1.62065	14.3702	6.72384	10.3334	2.56191
TCGA-A7-A3RF	0	408	13.6153	8.17804	0.291501	0	11.2232	13.6845	13.6828	0	0	3.14355	6.97406	17.6471	14.2301	5.87149	2.98938	1.48094	7.44735	7.34775	11.3876	0	8.37868	2.45372	1.3603	7.11123	6.79365	5.2114	2.19617	3.9171	10.9731	5.02555	4.9228	0.291501	0.291501	6.75529	0.74135	5.13991	8.84486	11.3695	9.0779	15.5407	5.48822	9.80912	2.56708	15.7742	8.23168	5.82096	1.69561
TCGA-A7-A425	0	447	12.7471	11.3805	1.86407	1.49974	11.7841	14.5064	14.5126	0	0	6.04423	5.23106	14.0074	16.8609	3.1572	4.05648	0.686439	8.6464	8.69033	11.0033	5.8648	9.06108	1.01115	0.686439	5.37922	4.45414	0.266759	1.78124	3.743	9.19109	5.71666	2.7845	1.14966	2.01669	7.7114	1.49974	7.19997	10.5706	10.5188	8.76497	14.7968	7.05105	10.6854	2.28064	15.1483	6.76885	8.1191	2.50369
TCGA-A7-A426	0	364	13.6406	11.4144	1.82876	2.19322	11.8904	13.7581	13.7565	0	0	4.56776	5.12704	14.9575	18.3549	2.98025	4.79697	0.327953	8.57089	8.5949	9.61151	0	8.98764	0.820235	0.327953	4.9237	3.5191	1.01502	2.27156	2.41655	8.35284	5.369	2.54829	1.01502	1.01502	7.20958	1.72119	5.69463	10.1315	9.73288	7.48709	14.7204	6.04064	9.57287	2.11036	14.2403	5.48864	7.70569	1.82876
TCGA-A7-A4SA	0	454	12.3749	10.2166	1.94638	1.56666	10.8969	14.9036	14.912	0.776962	0.618369	4.07688	6.243	13.993	15.3875	4.43909	1.38151	0.236805	8.04889	8.14566	11.2461	0	8.52467	0.440164	0.618369	5.84217	5.2786	0.236805	1.16906	3.48125	9.92204	5.03349	2.85664	0.776962	1.2792	7.00809	1.2792	5.24506	9.5566	11.4641	10.1854	14.7193	4.32816	9.59037	1.80625	14.0056	5.91222	9.93787	1.94638
TCGA-A7-A4SB	0	418	13.6123	10.1128	0.913939	1.64249	10.6304	13.6331	13.6387	1.27184	0.913939	3.42304	4.62621	13.7911	16.3947	1.64249	5.27958	0.234915	7.03315	6.99565	11.0299	0	7.69728	0	0.771755	5.08286	4.2641	0	1.04336	2.80992	8.23913	6.64171	3.34986	0.913939	1.3738	5.74678	5.99896	5.45268	9.04384	10.2885	7.83102	13.971	4.0028	8.96333	3.42304	16.2123	6.11393	6.1503	1.8689
TCGA-A7-A4SC	0	446	13.5684	11.1057	0.793496	1.50242	11.1631	13.4021	13.4008	0.242837	0	4.80465	4.74673	17.1591	16.6579	2.04138	1.83449	1.50242	8.04673	8.1481	11.2223	0.242837	8.69927	0.632224	0.242837	5.11813	4.67607	0.938539	2.48102	2.99387	7.99479	4.84202	2.16447	0.632224	0.938539	7.00044	1.07032	6.3221	9.83216	10.8191	8.71572	14.3653	5.0717	9.93083	1.9068	14.754	5.11813	8.20925	2.04138
TCGA-A7-A4SD	0	441	13.3554	11.775	0	0.416505	10.5582	13.8678	13.8773	8.70281	8.72581	2.87953	5.18892	13.5899	15.4555	4.09298	0.739313	1.00293	9.088	9.1674	9.68943	0.416505	8.79918	0.416505	1.58887	6.10029	5.12117	1.4187	2.227	3.8128	10.6912	6.30957	3.77802	0	0	7.29738	4.6686	3.37453	9.12133	12.0338	10.7798	14.2896	3.62988	8.91174	3.62988	16.0455	6.5655	8.31721	2.227
TCGA-A7-A4SE	0	644	13.8111	11.1262	2.27327	2.55578	11.1578	13.5689	13.5777	3.17263	3.17263	3.56137	5.07744	14.0276	16.5516	3.79667	3.42756	1.62824	8.73435	8.82363	11.5521	0.43142	9.63738	1.62824	1.25957	6.20651	5.27219	1.62824	2.1653	4.2574	10.0867	7.69105	3.60335	1.62824	2.27327	8.63919	5.31071	5.39678	9.71482	9.78376	10.49	16.2778	6.29242	12.0849	1.45565	13.8535	6.24016	8.62524	3.22735
TCGA-A7-A56D	0	448	13.3887	10.5505	1.00869	1.00869	10.7828	13.6417	13.6416	0.224882	0.224882	4.04603	5.0243	13.7633	15.3064	2.82223	1.00869	1.12484	8.3482	8.3697	9.63601	0.882375	9.3653	1.33236	0.419391	4.75366	4.11787	0.224882	1.81976	3.23788	9.13105	5.90376	3.65981	0.419391	1.00869	7.90398	2.63903	3.15834	9.47504	10.0257	8.03315	15.2737	4.54015	9.40784	1.23232	14.015	6.14293	5.07571	3.13082
TCGA-A7-A5ZV	0	368	13.024	12.8131	0	0.35792	8.17659	13.6901	13.6792	2.30512	2.03469	5.12057	6.56199	13.8932	14.3999	4.53882	4.8658	1.57097	9.38989	9.63131	9.98119	9.35558	6.97751	0.644459	3.32344	7.51268	6.87741	2.72934	4.50344	4.70378	11.1085	5.68376	5.95001	0.35792	0	5.42475	7.33034	6.04536	13.8915	11.3671	10.1147	14.5512	10.9428	10.5071	7.88163	16.039	7.41846	6.61268	2.13058
TCGA-A7-A5ZW	0	326	14.4518	12.2242	1.0515	1.32294	11.7448	13.6981	13.7065	0.280406	0.280406	2.62033	5.28441	15.6643	16.1396	2.34375	4.00159	0.893865	8.55874	8.66702	9.48176	0	10.4653	1.1936	0	5.04291	4.43266	0	2.71764	0.893865	8.98183	5.77739	3.32345	1.32294	1.32294	9.30563	2.14815	5.46343	10.3415	8.9855	8.03747	15.0479	4.97564	10.3469	2.46082	14.4751	6.01129	8.07926	3.2922
TCGA-A7-A6VV	0	313	15.0807	10.5106	1.52107	1.92792	11.366	13.8758	13.8934	0.208938	0	1.52107	6.42511	13.4915	14.8787	3.80059	4.53162	1.44053	7.91283	7.96234	10.4975	0	9.18478	1.73879	0.698973	6.45617	5.99906	1.59736	2.79115	3.87909	10.5713	7.04504	3.61121	0.831217	1.35523	7.48856	4.48218	4.0517	9.63055	10.7173	9.84055	16.4952	4.42053	10.2985	1.98583	15.098	6.79266	8.26167	2.54373
TCGA-A7-A6VX	0	317	14.3384	9.9643	1.1798	0.396558	9.99817	13.4014	13.4003	0.211862	0	3.9737	6.30637	17.2324	15.7223	3.20562	1.07538	1.27718	6.99845	7.11662	10.3041	0	9.41257	1.61182	0.560272	6.75608	6.17357	0.396558	2.11164	3.55537	10.3974	5.10997	3.70286	0.560272	0.396558	7.33305	0.962803	4.16394	8.79618	11.5578	8.58421	15.0989	2.93426	8.36225	3.30132	14.0989	7.05617	7.01442	2.84179
TCGA-A7-A6VY	0	266	13.6935	10.945	1.5013	1.5013	11.2598	13.1867	13.1998	1.5013	2.0185	2.0185	6.02423	13.5771	15.0088	2.62941	0.384229	1.90553	7.80389	8.02452	9.30673	0	8.75349	1.33674	0.384229	7.3328	6.69397	0.68735	3.00337	3.50786	10.1931	6.12229	4.54082	0	0.68735	7.18935	4.52178	2.39842	8.78378	10.5536	10.0951	15.8795	3.68944	8.82804	2.62941	16.4627	7.31908	8.28663	2.3124
TCGA-A8-A06O	0	396	14.524	10.3542	0.86683	0	10.2806	13.3671	13.3826	0.86683	0	4.63726	6.82039	16.6968	16.2295	2.10253	4.53845	0	7.55435	7.48308	11.9442	0.86683	9.65853	1.40452	1.40452	5.76917	4.85819	0	3.44411	3.90709	9.8052	5.89431	5.31149	0	0	8.69226	0	5.93373	8.84219	10.5139	11.8706	13.8662	5.37013	10.4129	0	15.3798	9.54381	9.06931	3.0726
TCGA-A8-A06P	0	396	14.4582	10.8975	3.15968	3.0576	10.3904	14.0971	14.1038	0.687498	0.687498	3.91085	6.03808	13.4092	15.5199	3.0576	3.50821	0	7.16846	7.26324	11.7055	0	9.23002	0.687498	2.22124	5.30235	4.1279	0	2.82881	3.42865	8.72399	7.42573	3.91085	2.39874	2.39874	8.74672	0	5.11173	8.97915	11.7158	10.8144	14.2451	5.27985	11.9692	0.687498	15.2304	7.78644	5.92666	3.50821
TCGA-A8-A06Q	0	31	14.3736	8.27655	1.72788	1.34574	10.0729	13.5164	13.5121	0	0	5.69691	4.76592	17.3387	14.5307	3.46211	3.12235	0.824404	6.43561	6.51071	12.0729	2.0297	6.54684	2.27918	2.67708	5.15729	3.24471	0	1.72788	4.28535	9.5892	5.06064	4.68177	6.63898	6.59365	5.41357	0	4.72446	8.77747	13.4641	11.0861	11.0907	3.96765	11.2571	0	17.401	7.82557	6.84648	1.34574
TCGA-A8-A06R	0	547	13.3781	9.21696	0	0.386458	9.72146	12.7658	12.7489	8.71949	8.80421	3.94836	5.95004	16.4814	15.4189	2.32001	2.40613	0.942264	6.87932	6.94193	12.2512	8.79127	8.64063	2.32001	0.942264	6.56045	6.02	0.942264	2.63739	5.30003	9.89765	6.27017	5.17067	0.690962	0.690962	7.91785	3.06563	4.03201	7.95404	10.3255	11.2705	15.5534	4.95901	10.9142	3.35267	16.2152	8.491	6.89057	3.16779
TCGA-A8-A06T	0	1614	14.5131	10.0314	2.1917	1.13059	9.70327	11.4652	11.4591	1.75658	0	2.1917	5.28774	12.3348	14.9144	4.04117	6.05357	1.13059	7.80369	7.97716	11.6728	1.75658	9.62502	3.02447	1.75658	4.82568	4.04117	1.13059	3.22131	3.22131	9.56058	5.83049	4.82568	2.1917	1.13059	9.83499	2.52554	4.76386	7.85648	10.2057	11.7855	14.4343	4.63166	10.1793	2.52554	17.6139	8.7132	9.84062	2.1917
TCGA-A8-A06U	0	883	15.3598	9.38703	1.52239	1.16893	9.53397	14.1362	14.1281	8.10346	8.17064	4.79917	7.04534	12.9304	16.3513	3.61306	5.14291	1.80607	7.24851	7.14415	12.0259	7.49806	8.78284	2.24651	1.80607	7.07903	6.45561	0	3.08588	4.51398	10.1786	6.24616	5.39913	0	0	8.53348	4.15818	5.14291	8.30484	12.0828	11.7902	14.5109	3.08588	10.3649	1.16893	16.6814	9.72059	8.38245	2.85643
TCGA-A8-A06Y	0	791	13.7556	8.05387	1.16287	0.498772	8.5578	12.8008	12.8045	0	0	3.87079	4.66491	11.868	13.3238	2.76174	0.868702	0.868702	5.85786	6.03187	11.3598	0	6.96466	1.16287	0	4.35131	3.50147	0.498772	1.79828	2.47069	8.77874	3.87079	2.76174	1.16287	0.868702	6.25111	2.1057	4.64123	7.75055	10.9744	8.87326	13.8739	3.91096	9.94488	0	17.6739	8.90964	4.94189	0
TCGA-A8-A075	0	518	12.8489	9.55104	1.16768	1.52093	9.48607	13.0919	13.0746	5.33145	5.49988	5.35361	5.75426	15.0194	17.1352	3.75115	3.53547	1.80447	7.43478	7.60609	11.1231	0	9.19534	2.24474	1.52093	6.15841	5.92677	1.16768	2.42298	4.73083	11.4072	7.04992	4.73083	0	0	8.74333	2.97376	4.15606	8.19626	10.0058	11.7561	14.8115	5.51961	9.6695	2.42298	16.3476	9.844	8.47677	3.37139
TCGA-A8-A076	0	1642	13.5175	9.27299	0	0.804765	9.32935	14.3623	14.3785	0	0	5.42035	7.47578	13.4202	14.165	2.45448	0.804765	1.99546	7.24665	7.1361	11.8987	0	9.08539	0.804765	1.3183	6.4411	5.67355	1.3183	2.80217	4.18411	10.5897	4.76236	4.68068	0.804765	0.804765	8.56572	0	4.7221	8.56002	11.7035	10.9067	14.5164	4.91301	10.2613	2.45448	16.5728	8.68832	7.7202	2.45448
TCGA-A8-A079	0	274	14.8951	10.1842	0	1.69398	9.56975	14.3321	14.3186	0	0	6.01594	6.66671	13.8942	15.0851	3.84928	4.61309	1.08252	6.7884	6.75893	11.8281	0	8.32998	1.08252	2.12208	6.42539	6.30819	0	3.60613	5.24357	10.0823	8.0907	6.38737	1.08252	1.08252	7.53471	1.08252	5.88563	9.02444	12.1672	11.8705	13.1482	5.47871	10.5398	1.08252	15.1728	7.69114	8.43622	2.71999
TCGA-A8-A07B	0	1308	15.039	10.5905	1.38692	0	11.3307	12.3076	12.2253	3.95761	3.79925	3.18205	5.53061	11.642	16.7743	3.18205	5.12594	1.38692	8.09786	8.22011	10.6293	2.08079	9.03875	2.54735	0	6.48922	4.83078	1.38692	3.18205	2.54735	9.98085	7.14488	6.40922	0	0	9.29763	2.54735	3.41835	7.16125	10.7094	10.3845	15.1223	2.89933	10.2282	4.65695	15.246	7.82736	7.11157	1.38692
TCGA-A8-A07C	0	1034	13.5029	10.4563	1.01615	0	9.4667	14.0818	14.0692	2.34768	0	7.9745	6.29849	12.7249	15.1555	3.73011	1.60645	1.01615	6.11911	6.24114	12.9128	0	8.45829	1.60645	1.01615	7.0431	5.91422	0	4.03013	5.07555	9.96872	6.00889	7.0431	1.01615	0	7.66858	3.93689	5.07555	9.17417	12.6306	12.7556	12.1442	6.2016	9.87914	1.60645	15.8474	8.18175	9.08462	1.60645
TCGA-A8-A07E	0	608	14.731	11.1165	1.58375	2.32048	10.8429	14.0634	14.0676	1.99864	0	5.16816	6.42447	14.5616	17.5713	2.32048	2.58345	1.99864	7.53736	7.59065	12.5393	3.45778	10.0192	0.999094	0.999094	6.0643	4.95244	1.58375	3.16831	3.45778	9.60921	6.506	5.35578	2.32048	1.99864	10.0302	1.99864	7.24613	9.64565	10.087	10.6706	11.9237	7.12748	11.3111	1.99864	14.8222	7.83109	9.05347	3.45778
TCGA-A8-A07F	0	577	13.916	11.2732	0.829854	0	9.74844	13.2855	13.2857	0	0	5.00451	5.31742	13.1773	17.1082	2.68763	3.13341	0.829854	7.05719	7.17054	12.1933	0	9.01476	2.03915	2.50209	5.47704	3.90642	0	2.85201	1.73661	8.73308	6.79968	4.23899	1.73661	0	8.42576	1.73661	4.40702	8.19644	11.7245	11.7105	12.4453	3.82961	11.3865	1.73661	15.5343	7.33241	7.18603	2.99956
TCGA-A8-A07G	0	577	15.02	12.4209	2.34451	1.82754	11.0072	13.7051	13.7034	2.19189	2.34451	3.93321	5.70006	16.0805	15.8095	2.19189	3.61081	1.82754	8.21543	8.20301	11.7342	0	10.2624	2.72432	0	5.23688	3.93321	0	2.60848	3.34731	8.87204	7.36339	4.78203	1.82754	2.19189	10.0232	2.48253	4.51879	9.29726	10.7637	10.3551	12.6651	3.61081	12.4287	1.3389	15.6143	7.49563	7.03919	3.6698
TCGA-A8-A07I	0	426	14.628	9.47459	0	1.17136	9.48639	12.9653	12.9618	1.17136	0.87564	5.13864	5.53909	13.0682	14.4079	3.15879	2.684	1.17136	7.09443	7.10322	11.179	0.503258	9.09423	2.37131	0	5.56476	4.99496	0	0.503258	3.75727	10.2311	5.15563	4.83537	0	1.41665	8.86933	3.01721	5.60243	8.10891	10.6383	11.1274	15.2612	4.60733	9.44206	2.11746	16.4861	9.40345	7.78502	2.11746
TCGA-A8-A07J	0	365	15.4823	12.0257	0.736512	1.58421	11.7326	11.5268	11.5098	0	0	3.36821	5.18212	14.1642	15.846	2.66201	4.7538	2.32102	8.02678	8.15369	11.6823	0	10.1575	2.80638	1.58421	6.37392	5.67131	0.736512	2.80638	2.50157	9.0387	5.97616	3.77154	1.22174	0.736512	9.527	0	5.8148	8.34612	10.3015	10.7557	16.5472	5.74484	9.84488	1.22174	14.467	7.03962	8.48939	2.50157
TCGA-A8-A07L	0	975	14.1026	11.3716	0.912958	0	11.0341	13.3941	13.3766	0	0	6.29821	6.24881	13.6896	15.6631	3.73992	1.4677	2.65476	8.37542	8.54188	13.4797	0	10.1491	1.86739	1.4677	7.09768	6.43699	0	4.58228	5.07328	10.4964	7.83229	6.65489	1.86739	0	9.22149	2.43683	6.03236	9.22362	13.0088	11.3883	15.0732	5.40927	11.286	3.53541	14.8966	9.89331	8.06888	4.28843
TCGA-A8-A07O	0	304	13.7598	9.79483	2.24281	2.57956	9.20359	14.1735	14.1251	0	0	7.02699	7.26736	12.8296	15.4066	4.46954	0	1.16633	6.35554	6.44068	13.1104	1.16633	8.21513	2.24281	2.57956	7.31323	6.44068	2.8524	3.27959	4.69421	11.5798	5.63027	6.75513	1.16633	0	8.1846	7.39016	4.62314	9.24856	12.7812	12.597	13.8074	4.38615	11.121	2.57956	14.8625	9.45705	9.05288	1.80273
TCGA-A8-A07P	0	334	14.0857	9.2062	0	0.786845	8.87511	12.9593	12.9147	0	0	3.38251	6.03456	12.7124	14.5686	4.36338	2.20992	0	5.96925	5.88322	11.2446	1.29313	8.32904	1.66716	0	6.17151	5.07204	0	1.66716	3.38251	9.84428	4.36338	4.20219	0	0	8.2384	0.786845	5.10281	8.38332	10.603	10.6713	13.4844	3.95475	8.90161	2.42002	13.1616	8.88621	8.9553	2.20992
TCGA-A8-A07U	0	760	13.4488	11.3114	3.07029	1.15913	9.92232	13.873	13.8846	3.44173	3.44173	5.10002	6.36446	13.6013	15.9277	2.8412	4.28529	1.79347	6.95795	7.19497	12.7083	0	9.46436	0	1.15913	6.3427	5.20021	1.79347	2.8412	4.87599	10.1863	7.46041	3.73686	2.23257	1.15913	9.1379	7.06812	7.08132	9.33535	11.4741	13.5756	12.2242	6.13054	11.3684	1.15913	16.9491	8.23206	10.1756	2.8412
TCGA-A8-A07Z	0	1371	16.2378	9.34428	1.00784	0	9.19302	12.8465	12.8592	1.5954	2.01174	4.01466	6.24424	12.0296	14.7224	2.598	4.65886	1.00784	6.10286	6.03776	12.4058	3.47365	9.04627	2.82076	0	6.08149	5.10263	1.00784	2.598	4.10218	9.69509	5.77023	5.74326	1.00784	1.00784	9.48321	2.33444	5.50714	7.73665	11.6658	11.3874	14.5169	5.05955	9.58356	1.00784	16.1137	8.39062	8.15	2.598
TCGA-A8-A082	0	549	15.4457	9.4042	0.941472	0.941472	9.74169	13.5162	13.4724	6.05212	5.94842	5.34273	6.38963	16.6066	14.7481	5.69005	6.072	3.06417	7.41252	7.41252	11.8945	0.941472	8.61885	1.91129	0.941472	7.22996	5.83667	1.91129	2.89596	4.0573	10.1391	6.16747	6.40538	0	0	8.86656	7.39685	6.03197	8.5532	11.7493	11.0448	14.4381	5.20551	10.2621	4.27871	14.1429	9.2557	6.32484	2.48605
TCGA-A8-A085	0	1124	13.5087	8.98409	0	1.12032	9.51759	13.4755	13.4559	0	1.12032	3.10947	4.8074	12.6056	14.4354	1.74326	7.32256	0	6.18212	6.38825	11.9015	0	8.36504	0	1.12032	4.68105	3.73622	0	2.17691	3.53176	8.06332	4.57846	3.60319	1.12032	0	8.02807	0	3.85802	8.43522	9.08734	8.59923	14.1847	3.67124	10.7445	1.97632	13.3452	7.18966	3.85802	1.12032
TCGA-A8-A086	0	396	15.134	11.2011	2.92625	2.70069	11.1862	14.39	14.3691	0	0	3.82809	7.9251	12.7465	15.0069	5.0403	8.10305	2.10456	8.55104	8.44572	11.5434	0	10.0065	2.70069	1.07054	5.26332	5.34369	1.07054	3.58523	3.93573	9.55545	7.17021	5.68958	0	2.10456	9.80474	4.37879	5.41982	8.10881	11.0035	10.3629	14.8093	4.77638	11.7942	2.10456	14.6615	9.00479	5.0403	2.4332
TCGA-A8-A08A	0	30	15.5432	10.8362	0	1.06953	9.58688	13.6533	13.6438	0	0	5.03842	5.91485	13.9022	15.1758	4.03407	2.69904	1.67694	7.24344	7.29482	11.4008	1.06953	9.20975	2.43162	0	6.84886	5.8338	0	2.43162	4.37694	10.0546	4.29856	4.21567	0	0	8.62333	1.06953	5.1318	8.24913	10.6778	11.7638	13.2679	4.29856	10.029	1.67694	15.6306	8.65906	7.68975	2.92457
TCGA-A8-A08B	0	1156	14.6847	9.51996	0.822211	1.54611	9.49484	12.3019	12.3149	5.48486	5.4599	5.73422	6.13197	16.6803	15.1823	4.67692	2.15592	0.822211	7.09352	7.26542	10.4612	2.98423	9.07226	1.34268	1.10579	7.18394	6.7722	1.88299	2.58322	4.95217	11.204	4.87874	4.89745	0.822211	0	8.47986	4.80137	4.36366	7.84966	10.6813	11.6358	15.0307	2.91245	8.55692	2.0259	16.3494	9.63523	9.91149	3.0526
TCGA-A8-A08G	0	607	16.1502	10.5039	2.13643	2.13643	10.4163	13.4784	13.4691	0	0	4.81629	6.30606	13.4214	16.8707	2.96227	0.747901	1.60314	7.83227	7.96763	11.6667	3.39381	9.51432	0.747901	0.747901	6.09287	5.51844	0.747901	0	4.05528	9.78704	6.45872	4.46335	1.23799	1.23799	8.87366	2.52493	5.40736	8.66495	11.9384	11.4847	14.4499	3.48417	10.3268	1.89429	15.668	9.517	7.53747	3.29742
TCGA-A8-A08I	0	365	14.6344	8.22115	0	0	8.98925	13.3356	13.3342	2.17147	0	4.35945	5.63131	12.1819	13.436	3.75673	5.42821	0.585627	5.3595	5.57181	10.6942	4.17181	8.26173	2.17147	0	5.68845	4.88457	1.001	1.001	4.32382	9.94597	5.94447	4.90882	0	0.585627	7.61301	2.58662	4.13116	8.50581	10.7235	12.6287	11.9825	4.17181	7.86617	2.00149	17.5571	9.28276	9.00058	2.80906
TCGA-A8-A08L	0	304	15.248	11.1322	1.19284	0.71634	8.19439	12.9286	12.9194	1.55042	0.71634	6.44565	5.79846	16.5156	14.1996	4.38773	2.28038	2.6192	6.55821	6.84314	11.8971	0	8.49105	1.83675	0	7.71851	7.1674	2.28038	3.22637	5.60237	10.5344	4.77418	4.99388	0	0.71634	8.13953	3.41212	4.59385	8.4962	10.7921	12.2563	12.5917	5.13256	9.07639	2.6192	14.9487	8.4755	9.19034	2.28038
TCGA-A8-A08R	0	30	14.4838	9.83832	0.975732	0	10.6602	14.2564	14.2684	8.00652	7.82778	6.80946	7.1802	13.3393	15.261	3.54016	2.7655	2.2829	7.15106	7.26425	12.9058	0	8.65507	0.975732	3.415	6.03924	5.08175	4.12374	1.96344	6.36103	10.62	6.55148	5.47569	0.975732	0	7.78416	9.15326	4.53809	10.2685	12.2591	12.8063	12.2845	4.76018	10.9721	2.2829	15.7633	8.64814	8.42287	3.1265
TCGA-A8-A08S	0	1004	15.7404	10.0135	1.01317	1.01317	10.7482	14.1668	14.1576	1.01317	1.6025	6.65532	6.31129	16.1124	14.9967	5.88376	1.6025	0	7.29284	7.49368	11.9248	0	9.18857	2.60685	2.01971	5.06983	4.34685	2.82986	3.48329	5.58026	9.94655	6.45219	5.3475	0	1.01317	8.68079	1.01317	4.4173	8.52201	13.3919	11.0128	11.9956	4.6101	11.2622	0	14.0959	8.21596	7.14498	2.01971
TCGA-A8-A08X	0	1308	14.4489	10.6479	1.65191	1.15334	11.0546	11.6792	11.6745	0.688979	0.688979	4.20524	5.2608	14.2566	15.7736	2.89288	3.54998	1.33934	8.2112	8.3771	10.7791	0	9.5305	2.48312	1.50407	5.98031	5.53289	0.688979	2.2243	3.43219	10.5045	5.27228	4.68884	0.939763	0.385233	8.71113	3.9719	4.38506	8.97165	9.03363	11.9565	15.5153	3.34797	9.92551	4.63654	17.7547	8.76287	8.97165	2.95113
TCGA-A8-A08Z	0	1217	15.087	10.9143	0.67368	1.75726	11.0031	13.6539	13.6319	0	1.13111	5.70547	5.80097	15.8968	14.9451	4.09328	5.96114	2.19245	8.10517	7.99168	11.457	0.67368	10.1707	2.36904	1.13111	6.63223	5.54922	0	3.54997	4.19053	9.80845	8.1958	5.4545	1.13111	0.67368	9.65928	0	4.63259	9.31695	9.87854	11.3743	15.5045	5.39453	11.3888	0.67368	15.2472	9.09471	7.92612	2.66817
TCGA-A8-A091	0	1004	16.3178	10.3924	0	2.08883	10.639	13.6491	13.6544	1.39342	0	4.95883	5.43637	12.459	14.8747	2.74298	10.3309	2.34128	7.42489	7.574	12.9387	0.85878	9.25341	1.39342	0.85878	5.89657	4.79938	0	3.31449	3.80901	9.17233	5.40901	4.7566	1.39342	2.34128	8.6158	2.55607	6.0638	9.12477	11.0979	11.2072	14.5911	7.44523	10.7296	2.74298	15.7751	8.65708	8.28052	2.74298
TCGA-A8-A092	0	942	14.4452	10.8551	2.1215	2.66956	11.0332	12.8242	12.8518	0	0	4.44488	5.66112	13.1358	15.4659	3.70767	5.95412	0	8.22212	8.31918	11.8672	3.17689	9.98939	2.50895	0	6.54691	5.52073	0	3.06579	4.2038	10.9125	6.73113	5.90655	0	1.59019	9.77214	4.0371	4.2038	7.75599	10.2538	11.7328	15.7875	4.30511	9.91622	2.1215	15.3542	9.07838	9.29861	3.77985
TCGA-A8-A093	0	546	15.7654	11.2657	2.19803	2.48898	9.64978	13.3737	13.3688	0	0	4.7896	5.33891	13.8629	15.3486	2.61505	1.60909	1.60909	7.36673	7.44945	11.7588	0.597074	9.39133	1.83319	1.34366	5.51097	4.76261	0	2.02711	1.83319	8.11272	6.20547	3.89156	2.35083	2.48898	8.76217	1.01813	5.12245	8.16777	11.2418	8.83524	13.7907	3.98793	11.4083	1.34366	13.8038	7.11259	4.49385	3.11931
TCGA-A8-A095	0	1277	15.8677	11.3881	2.4296	2.10117	11.4048	13.3619	13.3742	0	0	3.98254	6.40785	13.539	15.5673	3.98254	6.3891	1.67524	7.61648	7.74005	11.7783	0	9.78067	1.06823	0	6.07382	5.35879	0	1.90386	3.44251	9.25856	5.85889	3.9316	1.40342	1.06823	9.47636	1.40342	5.9513	9.12889	10.2944	11.1674	15.3949	6.74678	10.1417	2.56946	15.1898	7.83667	9.35716	3.02318
TCGA-A8-A097	0	365	13.3541	10.8411	2.33946	2.33946	10.6521	13.2751	13.264	6.91921	6.91382	3.50823	5.34727	15.308	16.1542	1.89041	3.44985	0	7.39968	7.5772	10.9967	7.5145	8.5016	1.70318	0.537282	5.26501	3.90577	0	1.70318	2.87131	8.40119	5.88775	3.6704	0.537282	1.23493	7.50378	3.25904	4.18166	8.97506	8.96858	10.0308	12.7402	4.53048	10.2615	1.70318	13.1651	7.05269	7.25375	2.33946
TCGA-A8-A09B	0	365	15.6431	11.2802	1.11815	1.46259	10.1806	13.01	12.9976	0.664796	0	4.42539	5.07807	13.8423	15.8878	3.91152	5.5258	1.46259	8.22653	8.24056	12.1359	0	10.1182	2.50659	0	6.16645	5.32977	0.664796	3.00434	3.66754	8.81177	7.60113	4.30239	1.11815	1.11815	9.31443	1.46259	6.14274	9.13381	10.4608	10.8032	14.4312	5.05285	11.6478	2.50659	15.1801	8.19806	8.18361	3.96658
TCGA-A8-A09D	0	1522	14.773	11.3643	0	1.11608	10.878	13.5987	13.5724	0	0	5.26162	5.5036	14.3368	16.1219	4.11654	4.60594	2.50343	8.25615	8.42738	13.3955	7.38194	9.31325	3.79112	0	6.00111	5.12349	0	3.90794	4.60594	10.3807	6.17437	5.07434	2.1708	2.1708	8.97123	0	7.94363	9.86892	11.4231	11.4725	14.3044	6.96305	12.7372	3.1974	14.1982	8.27802	9.3238	3.37025
TCGA-A8-A09I	0	1371	13.6955	8.76093	0	0	8.93722	13.0012	12.9828	1.4105	1.80217	4.69345	5.56779	16.0997	15.4406	2.10989	0	1.4105	6.75435	6.87136	10.8834	2.10989	8.31918	1.4105	0.87117	4.49555	4.06641	0	2.10989	3.99319	9.06778	4.26613	4.26613	0.87117	0.87117	6.85078	4.90786	6.61486	7.93038	11.7704	10.6064	11.9239	4.64646	8.80439	0	13.2785	7.57648	6.44677	3.08105
TCGA-A8-A09K	0	912	13.8092	9.05776	0.550461	0.550461	9.94727	13.9267	13.902	5.77843	5.37212	4.94164	5.7538	12.081	14.1975	3.6028	2.90761	0.550461	5.84989	5.90685	10.9821	0.550461	7.37027	1.51511	0.550461	6.849	5.97236	0.550461	2.37323	4.14763	9.71422	3.36332	3.80813	0.550461	0	6.51709	2.37323	4.67927	8.41974	11.1493	11.7733	13.5736	3.8552	8.69668	4.18495	15.8673	8.49597	9.71342	1.25922
TCGA-A8-A09M	0	1006	14.2815	9.01831	1.21849	1.21849	9.83604	13.9784	13.9699	1.21849	0.734234	4.97827	5.90816	15.0972	14.3228	4.59831	2.31646	1.8695	6.42509	6.59315	12.3884	6.61284	7.79409	1.58041	1.21849	6.55293	5.73924	0.734234	2.8015	5.72121	9.71027	5.50638	4.71224	1.21849	0	7.41105	3.05288	4.43088	8.43474	11.6949	12.8433	13.8874	4.67525	9.62192	3.45322	16.8209	9.6988	9.22279	2.11022
TCGA-A8-A09N	0	31	14.8666	10.7683	1.68434	0.797407	9.71438	13.8252	13.8314	0	0	5.18677	5.45294	16.997	14.9108	2.22955	4.22585	2.44038	6.57684	6.80344	11.6878	0	9.7642	1.68434	0	5.73867	4.53227	0	2.78739	2.44038	9.33042	6.44862	4.10731	0	0.797407	9.06419	2.22955	4.78488	8.59604	11.6502	11.6204	14.135	5.87189	9.93272	2.44038	16.4643	9.21333	8.72744	3.06691
TCGA-A8-A09R	0	273	13.2099	10.3488	0.680251	1.14067	9.69789	13.3933	13.3683	0	0	4.3418	6.135	16.3565	15.8574	4.00544	2.68297	0.680251	6.92462	6.89571	11.0984	7.52933	9.32772	1.76963	1.14067	5.4911	4.8735	0.680251	1.48916	3.49071	9.24706	4.81295	3.56603	1.76963	1.14067	8.71935	1.76963	4.3418	8.30408	10.4247	11.6728	13.7622	3.41125	9.89149	0.680251	13.9655	7.92226	6.73367	3.23785
TCGA-A8-A09T	0	579	15.4949	11.5778	0.940091	1.50452	10.9292	13.6075	13.5968	0.545301	1.24973	5.23825	5.93479	12.7097	14.3496	5.2027	5.30682	1.72099	8.25084	8.31675	11.2905	2.07563	9.6116	1.90918	1.72099	7.55417	6.91198	0.545301	2.48369	4.27597	9.60906	7.37015	4.01415	0.940091	0	9.08969	2.48369	4.73997	8.84507	11.3198	10.9796	13.9828	3.06164	10.4289	0.940091	15.7573	9.41885	4.73997	3.06164
TCGA-A8-A0A1	0	365	15.9422	11.3691	1.43786	1.43786	10.9719	13.1874	13.2032	0.513285	0	4.61479	5.69622	14.3183	15.662	1.99678	2.80367	1.19023	7.65699	7.843	12.0813	0	9.97196	2.14351	0	6.2518	5.34832	0	2.51103	3.69647	8.79892	6.55034	4.78096	1.19023	1.19023	9.09449	2.80367	5.88539	9.27449	11.2163	12.2931	14.7187	5.17146	10.8469	1.99678	15.7289	8.66713	8.69268	3.59809
TCGA-A8-A0A2	0	579	13.9597	10.8762	1.22372	2.32379	9.04337	13.7981	13.7939	0.53123	0	3.84346	5.37538	13.4818	15.2966	2.44668	2.94062	0.918632	7.31317	7.41453	11.7496	0.918632	8.64015	1.47542	2.44668	5.04665	4.16319	0.53123	2.18944	4.01216	8.6043	5.43597	3.37133	1.22372	0.53123	7.66607	1.87616	4.05143	8.58937	12.0661	10.4889	11.2566	3.09891	9.86874	2.55993	14.4281	7.66923	6.72264	2.76279
TCGA-A8-A0A4	0	396	13.9114	11.0638	6.56884	6.69709	11.9614	12.8456	12.8367	0	0	4.6044	5.15677	12.4512	16.2299	2.86873	7.7335	1.17686	7.52711	7.57082	12.2932	0	8.2639	1.17686	0	5.30216	4.36058	0	2.86873	2.73851	8.09456	7.91403	6.44903	4.67731	4.7467	7.90267	3.09846	5.86711	8.31905	11.7888	9.39182	16.5815	4.52762	13.354	2.43642	17.2883	8.81131	6.54955	3.29659
TCGA-A8-A0A6	0	640	16.5118	11.5368	0	0.754227	11.8954	10.9205	10.9469	1.24699	0.754227	3.20801	4.5645	15.2598	17.3874	4.06994	3.20801	0	7.63501	7.7314	11.0288	0	7.96345	2.14849	0	5.69538	5.27687	0	0	2.14849	7.97924	4.93212	4.06994	0.754227	1.24699	8.0997	4.6459	5.49027	7.7407	9.68477	11.5351	14.5628	2.8441	8.48144	2.53782	16.361	7.71735	10.7681	2.35625
TCGA-A8-A0A7	0	30	14.1088	11.8507	0.988494	1.98271	11.5689	13.6928	13.7009	3.88534	4.29999	4.88456	5.56234	13.8815	15.4666	1.98271	3.14941	0	7.75836	7.88988	11.4642	0	9.35197	2.56574	0	6.14714	5.56234	0	2.9798	4.29999	8.82244	5.78467	4.06573	0	0	9.04303	3.97835	4.14811	9.37354	9.30111	13.8217	13.7258	4.06573	9.82398	1.5696	16.4038	8.41576	11.1692	3.30115
TCGA-A8-A0A9	0	822	15.8031	10.6278	0.813672	0.813672	10.2768	13.2869	13.2572	0	0	4.70063	6.17436	13.5516	14.9846	3.33516	6.55757	1.33076	7.42188	7.17194	11.4938	0	8.73491	0.813672	1.33076	5.85365	5.33626	0.813672	2.65621	4.01378	9.32982	7.24582	4.07991	0.813672	0.813672	7.98474	0.813672	4.70063	8.37879	11.9867	11.3534	12.9398	5.44062	9.87383	0	14.4572	7.8491	7.68351	3.22257
TCGA-A8-A0AB	0	518	14.28	9.73715	0.837925	0.837925	9.63011	13.2762	13.2936	1.74951	1.90926	4.57512	4.89448	13.2675	17.1505	2.70318	2.18385	0	6.57143	6.49791	10.6844	0.47896	7.80896	0	1.36455	4.93218	3.84671	0	1.56983	3.01566	8.64192	5.80038	2.41444	0	0.47896	6.67512	2.18385	3.7655	7.83656	10.1811	8.54943	11.0812	4.59876	8.81838	1.74951	14.6366	7.10462	4.22637	2.18385
TCGA-A8-A0AD	0	1157	17.0087	11.2337	0.67834	0	11.1409	12.2995	12.3144	0.67834	0	3.94553	5.59763	14.4708	15.4563	3.48608	5.36527	0	7.32264	7.33878	10.4718	0	9.02308	2.20219	0.67834	6.77681	6.35826	0	1.48589	3.40664	8.82917	4.71218	4.86859	0	0	9.44697	0	4.00067	7.53365	9.60211	10.3609	14.1327	3.7662	8.57133	2.67867	15.9143	7.9837	6.86117	3.03625
TCGA-AC-A23C	0	585	14.594	11.4559	0.680965	0.851426	11.3728	12.5586	12.5562	0	0.264321	4.58027	5.46039	16.308	16.3466	2.32809	5.1034	2.14346	8.55689	8.69068	12.1042	9.74882	10.2399	2.20767	1.26753	5.66862	5.20913	0.851426	2.07626	3.95206	9.25514	5.68563	4.19315	0.851426	0.851426	9.02728	2.07626	5.64562	9.22879	10.5893	11.9274	14.2559	2.68457	9.90917	2.00578	16.611	7.82912	10.3703	3.85517
TCGA-AC-A23E	0	698	14.8245	11.2155	2.0705	2.24297	12.4851	12.5022	12.4926	0.341067	0.180588	4.49839	5.42192	14.2972	17.5602	3.05902	4.11005	1.9261	9.65585	9.64412	11.9226	0.485467	10.5774	2.9636	1.30265	5.31483	4.36471	0.737022	4.17539	3.72986	10.3289	7.44474	4.86473	2.80748	2.36001	9.8574	1.97586	3.71529	9.28939	10.6908	9.85116	14.5541	3.8006	11.8169	2.91341	14.5029	6.93167	6.37286	3.59308
TCGA-AC-A23G	0	2248	14.8273	12.1779	2.43633	2.2178	12.3554	13.2633	13.2672	0.204341	0	3.18023	6.58875	13.6691	16.3739	4.0594	4.93164	1.90261	9.29019	9.42404	10.6373	0	11.3779	1.49872	0.204341	6.46748	5.92598	0.935807	2.76173	2.0688	8.84618	6.39107	3.93575	1.57438	1.64627	9.36933	2.72899	5.82504	10.4313	8.69918	9.45564	15.8766	6.63807	10.403	1.57438	13.6305	6.06362	8.17056	3.81617
TCGA-AC-A2B8	0	677	14.8252	11.9245	1.64089	2.47377	12.35	12.3904	12.3952	0.145259	0	2.85794	5.62051	14.8202	16.4805	3.76612	5.93968	1.37236	8.82976	8.90978	12.2791	0.50966	10.7041	2.23496	1.11451	6.22355	5.58275	0.709795	3.03618	3.21139	9.38332	6.64448	3.62461	1.24919	0.800331	9.15869	1.86719	6.2895	9.28508	9.97525	11.3841	15.7599	4.92326	10.7853	2.52777	15.4345	6.97359	9.86698	3.33769
TCGA-AC-A2BK	0	2222	13.8138	10.7195	0	0.451665	8.57826	13.7092	13.7174	6.54905	6.54337	9.72038	7.87983	10.7277	11.9854	5.77273	0.451665	2.436	6.6046	6.93444	9.89875	1.07235	5.88469	3.44965	0.451665	8.81569	8.47919	1.30479	4.65894	5.39825	11.6417	6.89933	5.4477	0.451665	0	3.83129	5.56437	3.75478	12.5872	11.7724	9.53479	14.3719	2.85788	7.2968	0.795131	15.8529	7.40089	6.00518	0.451665
TCGA-AC-A2BM	0	3022	15.5243	10.6678	1.16008	0.388108	11.5268	13.3391	13.3494	0.388108	0	2.23392	7.50197	13.5189	14.9781	5.03534	4.49872	1.512	7.6927	7.8877	10.0466	0	10.0749	1.16008	0.388108	6.39819	6.11948	0.388108	2.49317	4.84704	10.7433	4.47888	4.64828	0.388108	0.388108	8.12951	0.945629	4.97998	9.4135	11.2977	11.1067	16.1412	4.61232	8.71275	2.41182	15.016	7.71194	10.5821	2.84268
TCGA-AC-A2FB	0	1234	15.4406	12.0555	1.39334	1.96537	13.2166	13.1811	13.1816	0.158602	0	3.03645	6.63047	14.505	16.5141	3.74781	4.88686	1.1124	9.19784	9.3277	11.7612	0.550722	10.4524	1.62839	0.660858	6.682	6.33063	0.660858	2.12761	3.96733	9.67212	5.63488	3.39627	0.76318	0.76318	8.5042	2.16547	6.80853	10.3028	10.7269	11.6638	15.8728	4.73146	10.3088	2.99499	14.405	7.21171	12.8876	2.66571
TCGA-AC-A2FE	1	2636	14.4537	12.3883	1.34118	1.51713	11.9666	13.2221	13.2292	0.149963	0	3.94016	7.48562	13.9781	15.6152	4.42521	5.06754	1.76973	8.63098	8.87433	9.99568	0.285796	10.8971	1.14075	0.409933	6.73752	6.55292	0.907914	2.24013	3.16937	8.51869	5.26129	3.36612	0.52423	0.630132	8.88306	3.95042	6.25276	10.2291	10.0585	10.5989	17.4351	4.9901	9.39618	2.17163	14.2208	7.02159	11.6919	2.76674
TCGA-AC-A2FF	0	2759	15.0599	12.9403	2.46719	2.71809	13.1171	12.8181	12.8291	0.177974	0.0917296	1.47117	6.0152	14.9642	17.0328	3.3949	6.28183	0.9404	9.75926	9.85737	11.8243	0.608977	10.9173	1.88422	0.728113	5.67864	5.23888	0.838158	2.65934	2.55038	9.7441	6.39644	2.88123	2.41487	2.2653	9.23566	1.32762	6.84091	10.014	9.19212	10.5755	16.1564	3.35843	11.0466	2.99251	14.8532	6.37378	10.4063	2.65934
TCGA-AC-A2FG	0	1853	15.6044	11.9446	1.41947	1.26929	13.0954	11.9473	11.9486	0	0	2.28649	4.67277	17.7321	16.0444	3.40715	5.71371	1.32111	9.25422	9.31917	11.2587	0.435742	9.33992	2.23339	0.338516	4.81961	4.14247	0.435742	1.93389	2.36264	8.54269	5.35828	2.31232	1.10163	0.612503	7.85332	0.612503	5.83229	8.55829	9.87772	8.47389	15.1397	4.03796	10.5562	2.43498	15.7371	6.32956	7.98715	2.31232
TCGA-AC-A2FK	0	2650	14.5552	12.6858	2.93997	2.71405	13.0952	13.3668	13.3557	0	0	1.98776	5.346	14.414	16.7364	3.07305	6.74203	1.07883	9.36278	9.43024	10.2567	0	11.1563	1.07883	0.454992	5.23675	4.60637	2.54104	1.68914	1.98776	7.47158	5.5987	2.71405	1.51292	1.31214	8.55118	3.25215	7.36205	10.8709	9.87792	7.21138	18.1922	5.22249	10.4697	2.93997	14.7232	5.72543	9.32492	2.44607
TCGA-AC-A2FM	1	792	15.7692	11.3801	1.153	1.153	12.216	13.9531	13.9603	0.183929	0.183929	2.26521	8.07439	13.5032	15.5731	5.18939	3.66604	1.23862	7.81693	7.98817	10.5058	0.183929	10.003	1.153	0.183929	6.60189	6.38432	1.99689	2.09199	2.71697	10.1872	4.16965	3.86763	0.860634	1.06197	7.98275	0	6.63779	9.96459	11.4861	7.92096	17.376	7.98508	9.75719	2.91202	12.3198	7.15255	8.52246	1.78555
TCGA-AC-A2FO	0	2255	14.7827	12.811	1.78711	1.92653	12.5667	13.9008	13.8974	0	0	1.92653	6.28612	14.5596	16.359	3.83862	7.62277	1.45989	9.14869	9.26985	10.2309	6.94909	10.6809	1.03599	0	5.9112	5.39131	1.92653	1.92653	3.28605	9.07004	4.57055	3.43362	0.765833	0.765833	8.34701	0.433147	7.02475	10.5488	9.65536	9.04921	17.1068	5.77022	9.76684	3.28605	13.6156	6.49657	10.9651	2.27856
TCGA-AC-A2QH	0	1005	12.65	11.3882	1.42236	1.88299	12.0827	13.9487	13.9676	3.47007	3.01024	3.81822	7.4379	13.0514	18.0302	7.3574	4.44857	2.12448	10.4992	10.4958	9.45462	9.61716	14.1615	4.25901	1.42236	8.67701	8.21297	4.23347	5.71191	4.86928	11.4815	8.81903	8.65793	1.42236	1.88299	12.5529	5.55577	4.18098	9.75315	3.06919	7.87996	13.8477	3.55502	9.59727	5.40374	15.4001	7.32148	3.55502	8.3896
TCGA-AC-A2QI	0	588	16.5259	11.6003	1.37843	1.00751	11.393	13.14	13.145	0.116635	0.224542	1.55418	7.09346	13.7302	14.6409	3.72349	4.29961	1.28182	7.89245	8.0904	9.71164	0.224542	10.2578	0.813792	0	6.84351	6.65507	0.6685	1.94968	3.28645	8.46339	3.9526	3.12873	0.742975	0.6685	8.1343	0.6685	5.33953	9.64795	9.34531	8.84493	17.0804	3.5785	8.76537	1.51221	14.0878	6.70016	8.62073	2.23417
TCGA-AC-A2QJ	1	446	14.4482	12.9604	0	0	11.9608	13.3555	13.3702	1.43724	0.714141	2.80282	7.10701	13.813	14.1006	3.51874	5.48439	1.8327	8.4023	8.81513	10.6505	8.80139	11.534	2.45511	0.512989	7.21875	6.88002	1.31876	3.22135	3.51874	10.2477	5.27761	5.53841	0	0.714141	10.5437	2.96939	5.35491	10.3511	6.70803	10.0331	18.1697	6.50257	11.1957	3.1187	14.4674	6.82131	7.42818	4.1592
TCGA-AC-A3BB	0	987	14.6267	12.2605	1.84213	1.39664	11.6799	13.1177	13.1316	0	0.184056	2.38357	6.96378	14.9162	15.8741	3.77133	6.3593	1.46934	8.15749	8.39703	9.60661	0.184056	10.9079	1.06252	0.347264	6.72115	6.3593	0.626946	2.0928	2.42071	8.75651	4.91913	3.55456	0.96533	0.347264	9.4166	0.493872	5.99081	9.74115	10.0595	9.25891	17.7502	4.46541	9.17004	1.53855	14.5244	6.32543	10.3954	2.77634
TCGA-AC-A3EH	0	197	13.5587	11.7295	0.958284	0	11.8213	14.29	14.3151	0	0	4.75127	7.45107	14.1832	14.9178	5.81161	3.92077	2.39053	9.80188	9.86305	11.2297	0	11.5504	2.51475	0	7.50449	7.07076	2.92619	3.77931	4.37872	10.9673	5.61744	5.08767	0.557287	1.27172	9.08415	1.74739	4.98402	9.54206	11.4347	10.0897	15.2803	3.38266	10.053	2.1045	14.2656	7.7295	9.04734	4.31179
TCGA-AC-A3HN	0	496	13.652	11.9621	1.90485	1.48027	12.2659	13.3836	13.3893	0	0	2.19536	6.0242	14.1603	15.6039	3.46259	4.04557	1.41721	8.68479	8.82463	10.3079	0	10.4394	0.441488	0.162642	5.86199	5.48529	0.675069	2.30394	2.11815	8.62281	5.4144	3.1304	0.441488	0.563	8.5977	0.779056	6.23773	10.1845	9.48344	8.79896	16.307	5.34832	9.63729	2.23247	14.3012	6.19137	8.63456	3.14992
TCGA-AC-A3OD	0	451	14.3989	11.0783	0.808212	0.808212	11.3434	13.5027	13.4969	0.808212	0	3.1717	6.93567	15.2843	15.9186	3.88451	4.30568	3.39413	9.06472	9.19675	10.4979	1.4607	8.97927	1.80878	1.001	6.65661	6.00197	0.322329	2.58663	3.95607	9.71882	5.96775	4.44485	1.001	1.001	6.74345	1.32313	6.18685	9.53338	10.1108	10.6348	15.1876	3.55642	10.0216	3.67427	14.6969	7.20411	12.3762	1.90836
TCGA-AC-A3QP	0	675	13.9142	11.6004	0.77425	0.438454	12.2909	13.4363	13.4395	0	0.122723	2.66158	6.27347	16.3342	15.4863	4.0477	3.79433	1.27537	8.76072	8.87153	10.5562	0.916764	10.2291	1.22145	0.6161	6.54715	6.10318	0.438454	1.94156	2.4197	9.91699	5.94584	3.09541	0.235819	0.235819	8.18302	1.47288	4.9711	9.35283	10.9828	10.4847	15.6804	5.16208	9.15761	1.32734	14.4146	7.23209	7.78743	2.98649
TCGA-AC-A3TM	0	762	15.449	11.2168	0.492506	0.406546	11.6093	13.051	13.0631	0	0	3.48184	6.69058	13.6958	15.5195	5.09257	4.82076	1.04118	8.63913	8.76455	10.1374	0.11287	10.2169	1.43772	0.858994	7.11657	6.70977	0.217547	1.94419	2.81187	10.6406	6.50009	3.87493	0.492506	0.406546	8.00661	1.60143	5.01481	9.13175	10.6701	10.6985	15.7897	4.91717	9.28772	1.52189	14.0778	7.00857	9.03637	3.09897
TCGA-AC-A3TN	0	456	15.739	11.0412	1.11486	2.09223	11.7119	13.6693	13.6702	0	0	3.8832	6.55499	13.7412	14.6134	3.08078	3.49294	1.26237	8.92949	9.01845	11.1592	0	10.5435	1.92515	0.302346	5.90656	5.11159	0.765063	2.77161	3.12	10.5549	5.66279	3.46275	0.302346	1.92515	8.51337	1.11486	5.13091	9.73824	11.4139	10.4215	15.7985	6.34346	10.1079	1.92515	15.2327	7.58807	8.40641	3.3682
TCGA-AC-A3W6	0	602	14.852	11.6089	2.49245	2.36326	12.2129	13.1794	13.1838	0	0	5.22652	6.37236	14.4956	15.0332	2.61102	4.61034	1.45167	8.62253	8.67281	10.9997	0	10.4213	1.54994	0.366486	7.67396	7.09728	0.470523	3.24541	2.41633	9.61858	5.9207	4.52834	1.72843	1.92436	8.29383	0.132778	5.76828	9.93461	10.6087	10.9192	16.4423	6.8229	10.0608	2.33598	14.8995	6.91105	9.66232	3.20073
TCGA-AC-A3W7	0	471	14.6082	11.2869	0.894552	0.515527	11.9611	13.4042	13.4077	0	0	4.3146	6.37569	14.6717	14.9835	2.93687	4.40513	1.44258	8.67988	8.83312	11.2803	0	10.4679	1.05227	0.280669	6.2223	5.43654	1.05227	2.28263	2.76521	10.4498	6.45553	3.22891	1.19443	0.717451	8.54039	1.55229	5.6976	9.42358	11.0921	10.2798	15.9689	4.53107	10.1975	2.62157	15.5584	7.42402	8.418	3.19548
TCGA-AC-A3YI	0	707	14.5652	12.973	1.19122	1.09819	13.5098	13.0247	13.0248	0.651158	0.362009	2.2781	6.25354	14.5739	16.3869	2.83433	5.17887	1.36102	9.88252	9.99747	10.344	0.192329	11.4896	1.27862	0	5.9417	5.6248	1.89124	2.58285	1.58328	8.89099	6.42376	3.72946	0.513815	0.651158	9.30516	2.2781	5.56521	10.0647	9.52327	9.43923	16.218	6.77885	9.82584	3.02332	14.6003	6.0325	8.23452	3.66605
TCGA-AC-A3YJ	0	754	15.0026	9.7485	0.82534	0.470902	10.7477	13.5675	13.5701	0.82534	0.658978	3.15583	6.92162	15.9435	14.4332	5.31436	1.88824	1.34704	6.97571	7.12679	11.1899	0	8.27331	2.09788	0.658978	8.17365	7.89592	1.55084	1.811	4.54761	11.1069	4.34332	3.585	0.82534	0.974486	6.13113	0	6.06613	9.73908	10.5708	10.0626	15.3105	5.27175	9.05504	1.88824	15.8299	8.49323	7.55907	0.658978
TCGA-AC-A4ZE	0	890	15.8552	10.0746	0.723154	0.934404	10.8257	14.2935	14.2946	0	0	2.53998	6.50682	13.9227	15.7722	3.89984	0.723154	1.20262	6.95418	7.00915	12.0408	0.176523	7.87105	0.832642	1.62411	6.71597	6.00284	0.604668	3.54509	2.72176	10.2703	6.33138	3.35631	1.02946	0.475575	5.36977	6.09912	6.35222	9.74913	11.823	9.62929	14.6262	4.07717	9.30111	2.29417	12.4805	7.33989	8.1601	1.90045
TCGA-AC-A5EH	0	511	13.1211	11.1766	0.963135	0.963135	12.0283	13.3528	13.3685	4.00025	4.03409	2.56988	5.36669	15.2653	15.9817	3.65357	3.79844	1.09724	9.18846	9.17762	11.1085	7.1196	10.3525	2.14351	1.21993	5.36669	4.19233	0.815275	2.47451	3.85634	10.3337	5.99683	3.87513	0.963135	0.815275	8.73025	2.56988	4.29359	9.89289	11.6493	9.80925	14.4396	3.56374	10.6774	2.52299	14.5318	6.35581	7.22225	3.1661
TCGA-AC-A5EI	0	442	14.8067	13.3257	2.70907	2.23041	12.3207	14.1827	14.1857	0	0	3.79954	5.86385	15.2536	15.4494	3.41863	6.09574	0.943484	10.7235	10.7294	12.0125	2.36576	12.9466	2.36576	1.25384	6.28696	5.39509	0.547533	3.28837	4.34954	10.1937	6.94085	4.50427	1.72592	1.5091	12.1341	2.98618	6.18081	10.7536	9.32467	10.0789	15.1843	3.70057	11.5324	3.53809	16.9544	6.71227	7.92129	6.31232
TCGA-AC-A5XS	0	588	12.7934	10.461	1.01208	0.858739	11.2726	14.6495	14.6478	5.94253	6.00781	4.74562	6.65608	15.7406	16.8658	3.83999	2.34121	1.78256	7.76945	7.86379	11.6863	0.593026	8.93809	0.593026	1.08304	6.89298	6.09624	0.139707	1.86541	3.2073	9.90576	6.10266	2.55599	0.384098	1.01208	6.80389	2.18867	5.96148	9.75093	10.0724	10.5466	14.3911	6.92231	9.61162	1.69465	15.9418	7.00572	9.2586	2.45259
TCGA-AC-A5XU	0	455	13.8451	9.7977	1.48067	1.37396	10.7542	13.4862	13.4979	0	0.261803	1.99445	5.57169	14.1281	16.4757	4.04616	4.65965	0.6753	7.54876	7.72327	11.4689	7.60734	8.82424	1.58003	1.37396	6.51624	5.83571	3.19504	1.76031	3.75868	9.33023	5.16273	3.89998	0.483316	0.483316	7.50991	1.92055	4.9283	9.26407	10.4368	9.31634	14.7751	4.57787	10.5318	2.71619	14.899	6.91866	7.49408	2.52993
TCGA-AC-A62X	0	417	12.9881	11.4752	0.26747	0.493021	9.61621	13.1949	13.1875	1.15197	1.01326	2.45451	5.59875	12.4091	14.8087	3.83189	6.49535	1.01326	7.888	7.97817	10.8287	0	7.05079	0.493021	0.688032	6.55595	5.86389	0.26747	2.65445	4.12922	10.4731	5.66396	3.16093	0.26747	0.493021	5.6048	4.5235	4.37562	7.8259	11.5238	7.40996	13.9536	4.47146	8.36796	5.1131	15.3299	7.92475	4.86344	0.688032
TCGA-AC-A6IV	0	568	14.3001	11.7641	3.1306	3.08585	12.6794	12.5614	12.5624	1.38134	1.45358	1.14001	5.73605	14.7133	16.3721	3.03966	4.34065	1.65083	9.07659	9.14806	11.5645	0.181114	9.90536	1.3053	0	5.56317	5.15557	0.953311	2.40061	2.57267	9.16059	6.42745	3.44601	1.76878	1.82433	7.99818	0.486741	6.95953	10.7236	7.71285	9.82402	16.4365	4.75217	10.504	1.76878	13.799	5.9818	10.0781	3.481
TCGA-AC-A6IW	0	413	13.3157	9.48572	0.459883	0	10.2402	13.992	13.9886	0.808065	0.459883	2.24923	6.86118	13.0001	14.6703	4.27769	1.70159	1.08834	6.68288	6.62917	11.3229	0	7.94782	1.32292	1.32292	7.58002	6.78464	1.52464	2.24923	5.05689	12.0151	6.18403	4.66693	0	0	5.95	2.95564	5.42788	10.0096	13.6364	12.5431	15.4067	4.6015	8.62918	4.03498	14.462	7.74311	11.1943	1.32292
TCGA-AC-A6IX	0	373	13.5019	12.0377	1.21478	1.38661	12.156	13.5997	13.5946	2.71761	2.74945	2.87021	5.90707	14.5631	16.1015	4.11212	3.8873	1.38661	8.6272	8.67462	10.9204	0	10.2108	1.0197	0	6.5823	6.11994	0.526422	2.4339	3.29382	9.96538	6.20278	3.45698	0.794039	0.911274	8.13927	1.80543	6.97629	10.0497	10.2213	8.98825	16.0571	5.39574	10.0688	3.20476	14.9145	7.25665	9.10553	3.47614
TCGA-AC-A6NO	0	51	14.8747	10.8969	1.50027	1.50027	11.1888	13.69	13.6853	0	0.266896	5.30783	6.16429	14.7618	15.1165	4.89013	3.37127	1.78182	7.86715	8.11991	11.1005	0	9.45511	1.27651	1.01155	6.55882	6.10589	1.1501	2.34037	3.60608	10.9668	5.30783	3.80796	1.39272	0.686746	7.04299	1.69394	5.70627	9.14347	10.9303	9.77721	15.46	3.09069	9.67225	1.39272	15.7733	7.94179	8.35297	2.60417
TCGA-AC-A7VB	0	250	12.9162	9.02003	0.598529	0.330083	10.1101	14.9334	14.9352	0.174461	0.174461	2.31754	7.58024	14.1764	15.3139	5.37919	1.83627	1.27141	6.58099	6.58872	11.9173	0	8.3928	1.10895	1.72847	6.90107	6.3136	1.41741	2.81589	4.51427	12.4482	4.80705	4.69696	0.470541	0.598529	6.47031	0	6.9211	9.16081	11.7062	8.90404	14.9126	7.77823	9.33057	3.07989	14.3456	7.67493	7.22244	1.78338
TCGA-AC-A8OP	0	614	12.5594	10.6984	1.2675	0.554978	11.3573	13.7578	13.7566	0	0	3.95824	5.42326	17.0334	14.2297	4.50698	3.35425	1.67326	7.94739	8.06915	11.2359	0	9.14348	0.833425	0	4.97703	4.43579	0.700908	2.24889	1.87125	9.5706	5.45446	3.67001	0.554978	0.700908	6.73125	1.3583	6.54569	9.84583	11.5092	8.74857	15.5085	5.75942	9.13548	2.24889	12.6269	5.65583	8.97482	2.09897
TCGA-AC-A8OQ	0	34	14.4504	11.0938	1.76743	2.14891	11.7852	12.9823	12.991	4.84915	4.52253	2.62115	5.66694	14.1356	16.294	4.26342	4.98053	2.35669	8.90328	9.00517	12.721	0	9.97401	2.14891	1.02182	6.01226	5.47974	5.14361	3.45435	3.49887	10.895	6.1651	4.6063	1.44226	2.14891	8.21143	5.14361	7.19277	11.1312	10.0799	12.1651	15.2288	5.85848	11.0829	3.58398	17.143	7.4777	10.4643	2.77387
TCGA-AC-A8OR	0	40	14.8992	7.97389	1.54394	1.44589	8.49967	13.8844	13.8786	0.252888	0.252888	3.97751	6.55338	17.7936	13.0939	5.45038	1.44589	2.08985	5.39233	5.3989	11.4616	0	5.90713	2.02341	0.820781	6.07233	5.48164	1.22721	3.04971	3.81025	10.1249	5.75677	4.1431	1.63575	1.72207	4.48917	5.0358	4.62978	9.86201	11.4552	9.55502	13.7205	10.4534	9.60522	1.72207	14.7673	7.74824	6.69883	0.252888
TCGA-AC-A8OS	0	70	14.4122	12.4104	1.63159	2.03072	12.5524	13.7174	13.7195	0	0	3.92562	5.94511	14.2528	17.205	2.3777	4.66913	0.578963	8.72554	8.86842	10.6152	0.318331	10.4722	0.578963	0.318331	5.79603	4.97118	0.454524	4.07046	2.89124	9.03927	5.56351	3.17374	1.07792	0.898484	8.24173	0.898484	6.34847	10.3792	11.1306	8.49274	15.213	5.95376	9.53101	3.53806	16.8783	6.59129	9.14592	2.62869
TCGA-AN-A0AJ	0	303	14.4682	8.70342	0	0	9.58182	14.3798	14.37	7.9196	7.78679	6.48071	6.86094	12.6927	15.5725	4.77106	4.35157	1.52551	7.25917	7.38883	11.3753	2.42869	9.12678	3.28808	1.80949	5.76115	5.44586	0	3.54189	5.24608	11.9768	5.26969	4.39516	0	0.701588	8.96081	2.58745	4.0028	8.66386	11.0139	12.5478	15.0169	3.46214	10.1551	0.701588	15.7816	10.2292	9.736	3.37774
TCGA-AN-A0AK	0	224	15.3324	9.33589	1.13123	2.19262	10.0666	13.7395	13.7313	1.13123	2.19262	6.13024	5.63832	12.4094	14.4378	3.22237	3.22237	0	6.58851	6.77256	13.0382	0	9.04865	2.79748	0	6.87853	6.02867	1.13123	3.39556	5.19824	10.1567	5.41501	6.75677	1.13123	1.75741	8.42063	3.02551	5.8615	9.08072	12.6235	12.52	15.1832	6.15455	10.9006	2.52652	16.1349	10.0586	8.7547	1.75741
TCGA-AN-A0AL	0	227	15.3135	9.74169	0	1.77215	9.2549	12.4967	12.4616	7.16513	7.33664	6.88457	6.07532	12.2023	14.8851	1.77215	7.15294	1.77215	7.41019	7.2362	13.1064	4.78513	8.62479	0	1.14262	5.75873	5.35254	1.14262	2.20897	5.6588	9.71499	6.29094	5.6588	0	0	8.49557	9.44939	4.96326	11.1326	11.4596	11.8493	14.0955	6.51706	11.3604	2.54381	17.6794	8.37479	9.68143	3.24103
TCGA-AN-A0FD	0	196	13.8314	10.7642	1.41366	1.96798	10.1565	12.956	12.9713	0	0	3.83925	5.18438	13.3589	15.8881	1.96798	4.83076	0.873464	7.72458	7.91318	10.2273	1.1687	9.85331	1.80578	0	4.3318	3.66093	0.50185	1.1687	2.58312	8.64375	6.81372	3.56276	1.80578	1.41366	8.57931	0.873464	3.15454	7.86508	9.32103	9.83108	12.7814	2.67996	10.1171	1.80578	14.4206	6.68548	5.61009	3.70762
TCGA-AN-A0FF	0	172	14.1515	10.3391	1.3055	1.97943	10.4188	14.0555	14.0648	0	0	5.63128	6.16272	14.1793	17.2642	4.33142	5.18272	0	6.8462	7.16746	12.909	0	8.6299	0	2.22627	5.8495	5.42436	0	2.6208	4.33142	9.80464	5.83097	4.10338	0	0	8.01838	0	5.8122	8.79435	10.6399	11.7582	12.8734	7.69375	9.79631	1.97943	14.7155	8.8414	8.89813	3.06324
TCGA-AN-A0FK	0	213	14.5569	10.2619	0	0	9.74702	13.4354	13.4112	0	0.890003	4.48088	5.39069	13.7843	15.4836	2.14167	2.96817	0	7.57293	7.52696	13.2837	0	9.19335	2.39668	2.39668	4.86567	4.10521	0	2.14167	3.37643	9.46297	6.00305	4.90728	1.83169	0.890003	8.2514	0	4.7331	9.24903	12.9191	10.7795	13.2924	4.77866	11.1988	0	15.716	8.138	8.04785	3.5959
TCGA-AN-A0FL	0	231	13.8126	12.763	0	1.2783	9.2418	13.2682	13.2353	0	0	6.41119	5.99375	11.9756	14.1357	1.64998	0.776326	0.776326	8.57598	8.57867	12.1568	0	6.86379	0	1.2783	5.70926	4.69748	0.776326	2.89042	2.5824	9.57544	6.21752	4.28776	1.2783	0.776326	5.72879	8.44343	3.45664	10.4081	11.8503	8.85669	12.098	6.75375	9.68693	3.25598	17.5415	7.57975	5.47504	1.2783
TCGA-AN-A0FN	0	218	15.0626	12.0252	2.0142	2.0142	10.6029	13.7274	13.6791	0	1.59759	3.01655	5.87656	14.8177	16.6578	2.82357	3.82491	0	7.61126	7.7936	12.1753	0	9.83105	1.00948	1.59759	5.01831	4.01772	0	2.60073	2.82357	8.18374	7.10622	4.47748	1.00948	1.00948	9.38738	2.33707	6.12715	9.46595	9.27626	12.1277	12.5672	6.24747	11.4624	1.00948	15.1707	7.2667	9.42826	3.33895
TCGA-AN-A0FS	0	210	15.6952	11.9347	0.601104	1.61707	10.9132	13.7779	13.7447	1.35085	1.61707	3.56735	5.57043	14.1581	16.4336	1.61707	3.29085	0.601104	7.59067	7.78576	12.3119	6.11328	8.58886	1.35085	1.61707	3.95164	2.94849	0	1.84173	2.36037	7.52336	6.99588	2.8485	1.61707	1.35085	7.91497	1.84173	6.74788	9.30756	10.9404	8.45077	12.6499	6.05839	11.8522	1.61707	14.2205	6.85483	6.30467	2.49873
TCGA-AN-A0FT	0	214	12.5021	10.1363	1.61684	0	8.9929	15.0872	15.0661	2.03581	0	6.3689	6.52276	12.9983	14.9198	5.85407	2.03581	1.61684	6.89264	7.10249	13.0546	0	8.68406	2.6247	3.0417	6.35074	4.90392	0	3.0417	4.50486	10.4956	6.19664	4.50486	0	1.02397	7.9781	9.43765	5.43876	9.44623	13.4252	10.8765	11.8981	6.09124	11.4409	0	13.9049	9.42686	6.55484	2.84821
TCGA-AN-A0G0	0	16	15.0549	10.9258	0.940918	1.50564	12.3571	12.8209	12.8268	8.05467	7.92964	7.41915	6.71331	12.3431	14.4183	4.05622	2.4851	0	7.35575	7.66125	11.6413	12.4823	9.06688	1.50564	1.91044	7.25511	6.86899	0	2.4851	4.69116	11.7482	4.97047	6.90265	0	0	8.8654	7.48729	4.27761	10.4932	11.978	11.9441	14.8373	6.95706	9.45123	2.89496	17.8201	9.59543	7.16552	3.47473
TCGA-AN-A0XL	0	163	13.9397	11.5569	3.72313	3.91774	12.1469	13.4062	13.3909	0	0	3.9537	6.29337	13.796	16.0263	2.37736	3.63728	0.466172	8.06408	8.2527	11.9209	3.17156	9.55103	1.53963	1.10052	6.20662	5.76558	0.466172	2.9039	2.9039	9.23306	5.39902	3.54601	2.9039	3.44856	8.46225	0.466172	6.62979	10.0528	10.0471	9.92446	16.9939	5.946	11.6542	2.01846	14.3647	7.40596	8.19753	2.01846
TCGA-AN-A0XO	0	375	14.4704	11.2387	2.19422	2.40373	11.113	13.812	13.8063	0	0	4.34431	4.98901	13.7041	16.8645	3.86695	3.26054	1.65345	8.44258	8.46903	11.2024	0.778448	9.72409	2.74895	1.28129	7.40166	6.66021	0	3.79443	3.79443	9.10979	7.352	3.79443	2.40373	1.65345	8.70245	4.06491	4.06491	8.94996	11.8786	9.1023	14.0255	1.94903	11.9513	1.65345	15.1567	7.44968	4.4425	3.26054
TCGA-AN-A0XV	0	162	14.2475	11.5177	1.32437	0.809098	11.068	13.4668	13.4379	0	0	3.52727	4.60381	13.9761	16.5983	3.09105	3.70419	1.32437	8.03747	7.96983	12.6227	0.809098	9.04298	2.00305	0	4.95813	3.93454	0.809098	2.81084	2.00305	8.47573	6.52366	4.19367	1.32437	0.809098	8.26262	2.25114	6.22318	9.60769	10.3829	10.8717	14.2888	5.1537	11.2335	2.00305	15.4676	6.59274	9.07149	3.21308
TCGA-AN-A0XW	0	170	14.5843	11.038	0.630433	0	10.6558	12.4572	12.457	0.630433	0.630433	2.92151	4.79979	13.4309	15.6666	2.10037	3.64485	1.67452	7.66303	7.79348	9.6089	1.06768	9.89871	2.27388	1.06768	4.77112	4.25437	0	1.67452	2.81318	8.46733	6.0491	3.70671	1.06768	0	9.0819	4.93516	3.20484	8.73748	9.3145	11.3775	14.2234	3.58022	10.3343	0.630433	14.8665	6.38806	8.11197	2.92151
TCGA-AO-A03L	0	2442	15.4717	11.3543	0	1.40692	12.6356	12.8096	12.8143	0	0	5.85758	6.10266	14.537	16.8855	4.73344	5.08891	1.40692	9.35552	9.45054	11.4154	7.55185	10.1133	2.7615	1.79808	6.20311	5.51084	0.868573	2.35876	5.79458	9.99334	5.751	4.49007	1.40692	2.57413	9.85352	2.9273	5.53674	8.99358	9.62515	10.4707	14.9857	3.076	11.8224	0.868573	14.4899	7.06569	10.503	3.33406
TCGA-AO-A03M	0	1866	14.6197	10.6429	0	1.15227	11.7709	13.9626	13.9748	0.688241	1.15227	4.95208	7.26519	16.5656	15.5243	3.16142	5.776	1.15227	7.85466	7.7231	11.6356	6.45627	9.34614	2.40033	0.688241	6.6266	6.15586	0	1.78462	4.77012	10.1091	6.01295	5.13889	0.688241	0.688241	8.67938	2.40033	5.65869	9.12231	11.2191	12.7889	15.2929	7.27091	9.6581	1.15227	15.5612	7.21264	10.8776	2.22278
TCGA-AO-A03N	0	2031	15.5451	11.4145	1.44676	0	11.4621	13.3333	13.3295	2.62711	0.897612	5.98036	6.54441	15.4158	16.4378	2.62711	4.32089	2.41004	8.85929	8.97019	12.0688	6.6223	10.4932	3.13205	0.897612	6.41907	5.94037	0	3.50535	4.44039	7.99275	7.09263	5.34685	0.897612	0	9.7228	0	4.49662	9.10517	10.1429	9.1431	15.7864	5.31593	12.1668	1.84356	15.8547	6.98863	6.24943	3.80164
TCGA-AO-A03O	0	2483	12.6258	9.02021	0.857283	0.491404	8.1715	13.5367	13.5282	2.3386	1.94136	5.06458	6.28733	11.6541	16.1361	4.91736	5.61134	2.5533	6.45019	6.30224	11.3222	3.25127	8.71912	0.491404	1.14889	6.97251	6.43673	0	4.03746	5.67001	11.9258	7.28559	5.56263	0	0	7.95028	2.64974	4.07268	8.18162	10.3447	11.7062	13.1979	2.90554	8.53092	1.59887	15.5216	9.26252	8.83903	2.44994
TCGA-AO-A03R	0	2091	16.1057	11.7918	3.18702	2.73878	11.2042	14.1104	14.097	0	0	5.13136	6.2245	16.3774	16.0139	2.33732	6.20878	1.77912	8.05146	8.19007	12.9839	0.856567	8.64925	1.39037	1.39037	6.73328	5.93059	0	3.31005	3.62646	9.52102	6.63078	6.04129	1.77912	1.39037	7.87835	4.03596	6.89925	9.51144	11.8108	12.7381	13.6698	5.94964	11.5739	1.77912	14.517	8.30917	10.5778	2.08505
TCGA-AO-A03T	0	2124	15.0747	12.4405	0.929345	2.20716	11.0983	14.055	14.0243	2.68403	2.46521	4.94699	6.3486	13.6008	16.5563	3.77207	3.77207	2.46521	8.60695	8.69773	13.3082	0	10.4307	1.89268	1.48997	6.68928	5.18079	1.48997	2.68403	4.18458	8.46647	7.73222	5.0292	1.48997	1.89268	9.73633	3.45266	6.933	9.72866	11.1509	12.1083	13.7477	7.10398	12.3492	2.46521	15.7567	8.20866	9.63166	4.71828
TCGA-AO-A03U	0	1793	15.4594	11.6041	1.51499	1.51499	11.3053	12.2785	12.265	0	0.94784	4.54199	5.93979	13.1999	14.9777	1.92104	3.60262	2.23754	7.96022	7.88851	11.0536	0	9.14183	1.92104	1.51499	5.8497	5.14455	0	1.92104	3.07585	9.37366	5.80245	4.65269	0.94784	1.92104	8.2691	6.88328	5.18195	9.00767	11.0599	12.1357	15.1938	4.5984	9.96261	2.49695	16.2243	7.80707	7.60161	3.07585
TCGA-AO-A03V	0	1351	15.9349	11.1803	0.759794	1.35604	11.1305	12.5842	12.5753	0.230587	0.759794	2.74831	5.6352	16.9048	15.8733	2.2669	6.26186	1.35604	8.06649	8.22781	11.3668	10.1033	9.62461	1.77668	1.62281	6.13596	5.47578	0.604012	2.15906	3.22017	9.40025	5.00882	3.63675	1.2549	0	9.00952	0.604012	5.38894	8.53603	10.7002	10.8477	14.8386	4.27583	10.1162	3.04948	15.09	7.38549	9.11384	2.78505
TCGA-AO-A0J2	0	997	15.3423	9.24611	2.97875	2.23458	9.62649	11.7486	11.743	1.04189	0	5.42047	5.5237	12.3013	14.8316	1.86683	7.76871	0.613025	6.65919	6.75424	11.7708	3.53472	9.73982	1.64055	2.23458	5.9267	5.23009	0.613025	1.04189	4.3263	9.04244	6.44795	6.01202	1.64055	0.613025	9.27105	2.52736	3.77685	8.30634	12.1268	12.1945	15.4994	4.50513	10.4909	1.04189	15.5291	7.8636	8.82051	3.39648
TCGA-AO-A0J3	0	651	12.8505	7.61228	0.431752	0.431752	7.8468	13.6089	13.6029	7.5465	7.65286	5.06372	6.52443	11.4011	15.7976	3.93581	1.26032	1.26032	3.83361	3.93581	11.5564	12.6973	5.64935	0.431752	1.78329	5.64935	5.1513	0	1.92257	5.86332	10.0922	3.05767	4.09154	0	0.431752	5.36177	1.62911	4.03125	7.49998	10.5758	9.20772	13.7459	8.33387	8.65303	4.45498	14.4514	7.61485	5.07869	1.45647
TCGA-AO-A0J4	0	1587	15.4534	9.77042	1.6475	1.94256	12.2433	12.4056	12.3837	0.774811	0	5.76348	6.24129	11.9136	14.698	1.94256	2.1874	1.27616	7.16182	7.02675	12.0204	0	8.29382	3.85881	1.27616	6.71151	6.35843	0	1.94256	4.38592	10.253	8.45448	5.80075	0.774811	0	7.84951	8.53964	4.336	11.0183	11.1582	13.5811	16.343	6.00621	10.5347	3.92783	16.0244	7.76244	10.8961	2.88727
TCGA-AO-A0J6	0	1140	13.3873	13.0649	1.10809	0	8.072	12.5468	12.5381	2.98798	3.35682	6.22802	5.29038	12.7295	14.064	3.18416	1.72736	2.76086	8.56561	8.7395	11.5928	0	7.20713	1.10809	3.18416	6.35565	5.66366	0	3.51102	4.84471	10.9508	6.76117	6.06327	1.10809	2.15924	7.33654	6.82137	4.44631	7.93565	11.8819	13.0701	14.3014	7.21837	9.27168	3.18416	16.2621	8.32169	8.96975	2.49119
TCGA-AO-A0J7	0	618	11.9707	9.4608	0.876341	1.17221	9.12305	13.5427	13.5442	0	0.503712	5.19053	6.08443	12.7358	14.7998	3.66675	4.72733	0.876341	5.57894	5.77883	10.976	0.503712	8.76122	1.41761	0	6.10209	5.23922	0	1.17221	3.40745	9.58138	5.10553	4.97744	0	0	8.25755	1.81029	3.7587	7.27399	11.1308	10.2079	14.5816	5.82209	9.82748	0.876341	14.0199	8.18898	5.64066	2.86153
TCGA-AO-A0J8	0	680	15.7966	10.3989	0.506459	1.17739	10.3027	12.9174	12.93	0	0	4.61773	6.33066	13.4545	14.8181	2.86955	3.02671	0.880581	6.18815	6.33066	10.9486	0	9.06028	1.81695	1.63357	6.00189	5.58804	0	1.81695	3.67532	9.6568	6.2769	3.72205	0.506459	0	8.68757	1.17739	3.67532	7.91372	10.6985	11.0639	14.4684	4.73628	9.6164	1.42344	15.7004	7.92375	7.72301	1.97963
TCGA-AO-A0J9	0	1613	14.7551	11.3832	3.07311	3.2708	11.3599	12.6661	12.6555	0	0	4.40515	5.62068	13.8792	15.8696	2.57141	3.86748	1.16091	7.27308	7.26923	11.8598	0	9.5555	2.35612	0.867094	5.58397	4.81719	0	1.95752	2.23509	9.03745	6.87767	3.73982	2.10297	0.497732	8.92578	1.16091	5.42704	9.31541	10.5047	11.8718	15.9114	4.34792	11.2621	2.10297	13.9266	6.95636	8.8974	3.59977
TCGA-AO-A0JA	0	655	15.2237	10.7859	1.06812	0.630733	10.9368	11.7511	11.7312	0.630733	0.630733	4.51942	4.96159	16.3999	17.1781	1.4033	3.58099	1.06812	7.62031	7.42238	11.7115	0	9.63583	2.27455	0.630733	6.09692	5.60605	0.630733	2.10102	4.25517	9.13715	4.96159	3.20559	1.4033	0.630733	9.62184	1.90372	4.71283	7.75458	10.4835	10.6727	14.8688	4.41204	9.67507	2.42943	14.8305	6.85307	8.19069	3.28889
TCGA-AO-A0JB	0	1542	15.5195	11.0949	1.68992	1.68992	11.1642	11.8971	11.9102	0	0	8.29203	6.09874	12.8576	15.0694	2.44699	3.6864	0	8.18205	8.36529	12.3804	3.76725	8.98833	2.44699	0.800851	6.23291	5.98502	1.31282	1.9886	4.62925	9.24278	6.72301	5.07269	0	0.800851	8.30224	3.19589	5.16511	8.04283	11.5102	10.5501	16.2174	5.82425	10.267	2.44699	16.1793	7.64307	9.02167	2.44699
TCGA-AO-A0JC	0	1547	15.6797	10.2143	0.853092	0.853092	11.6025	12.1477	12.0974	0	0.853092	4.98377	5.82373	15.6199	15.3557	2.73218	5.09005	2.33109	7.45266	8.03487	12.1844	3.95556	8.98927	2.89742	1.77362	6.74739	6.51275	1.38556	1.38556	4.02866	9.81781	5.96079	4.09823	0	0	8.12514	2.33109	6.05128	10.2094	9.62208	14.8557	15.5458	4.6079	9.39901	2.54553	14.929	7.62756	14.8183	2.73218
TCGA-AO-A0JD	0	2190	15.6237	11.132	2.43835	2.78526	11.8328	13.2746	13.2938	3.29872	2.43835	5.75602	6.05672	16.5546	16.0399	3.75744	5.83262	0.796351	7.81823	7.71578	11.814	8.39633	9.13726	1.98069	0.796351	6.89327	6.40912	0.796351	1.98069	4.22349	10.2257	5.86945	4.89392	0.796351	0.796351	9.80037	3.97582	5.79483	8.58805	10.8482	12.3416	15.1232	6.42157	10.3152	3.59103	15.8517	7.51543	11.3767	2.62221
TCGA-AO-A0JF	0	1980	15.4356	11.6898	1.86055	2.0558	11.7815	11.5762	11.6378	0	0	2.64683	5.11614	16.8142	16.5571	1.86055	5.84079	0.610029	7.81843	7.76707	11.971	0	10.2858	2.22775	1.36674	5.7868	5.09408	0	2.0558	2.5202	8.40238	5.07168	3.38863	0.610029	1.03744	9.84286	0	6.01527	9.12772	9.24122	10.6991	15.824	5.22165	9.64369	2.22775	14.6088	6.45677	9.2796	3.97601
TCGA-AO-A0JI	0	1528	16.1041	11.7928	2.07718	0.71718	11.4757	13.0511	13.0424	0	0	1.55183	6.24222	13.8945	16.1504	3.32416	4.74193	1.83829	6.52041	6.83716	9.72431	0.71718	8.63313	0.71718	0	6.36001	6.07314	0	1.19404	4.14918	8.10163	4.59591	2.28208	0	0	7.51253	0	5.7323	8.41096	10.8835	9.02959	16.6769	5.28518	7.95209	2.76462	13.6441	7.11695	9.81271	0
TCGA-AO-A0JJ	0	1887	17.0555	11.893	0.742282	1.00664	11.7174	11.4792	11.4781	0	0	2.81872	5.0426	17.2227	15.8638	2.12568	3.78488	1.42334	7.61558	7.77475	11.2903	0	8.4781	1.00664	0.418363	6.27987	5.7856	0.418363	1.00664	3.07056	7.64011	3.91927	3.23423	0.418363	0	8.32307	1.00664	5.0426	7.72055	10.3594	10.1104	14.6281	4.63721	8.78031	1.59381	14.4937	6.66178	9.37883	2.33254
TCGA-AO-A0JL	0	1683	15.7016	13.0246	1.969	0	12.6585	11.6945	11.6869	5.12962	4.81795	6.80438	6.1879	14.1745	14.4601	4.35284	7.93597	1.55744	9.11341	9.3509	12.401	12.1134	8.82589	3.54699	2.28884	8.15834	8.05671	0	4.20866	5.63177	10.9358	4.41987	6.1879	1.55744	0	8.7367	7.22558	4.35284	9.20889	11.2995	10.9816	16.7569	8.97262	10.7691	3.42177	16.7306	7.94737	7.94168	2.28884
TCGA-AO-A0JM	0	2184	15.8934	9.76711	7.14263	7.21957	9.93694	12.031	12.0398	0	0	4.83675	6.01928	12.7185	14.7016	2.66033	2.76671	1.9645	6.95847	6.88951	11.0662	9.19929	9.35662	1.9645	0.976433	6.51523	6.11302	0.976433	2.54547	5.0624	10.6276	5.63991	5.53844	6.90123	6.42062	9.1693	0.976433	5.12374	8.08964	10.0044	10.8317	16.5602	7.45657	9.82597	0.976433	14.9315	8.07677	8.60185	1.77357
TCGA-AO-A124	0	3506	13.4112	10.7622	0	1.13449	7.8337	13.2184	13.2137	8.95738	8.93641	6.27624	6.06064	11.8048	14.1844	4.14859	3.82268	0	6.5583	6.57648	11.9635	0	7.73191	1.76163	2.19731	7.02352	6.46377	1.13449	2.19731	5.83755	10.4496	7.16243	4.77078	0	0	7.48475	6.48318	3.93969	8.54677	11.9734	11.2167	15.5113	6.50233	9.29323	3.03077	17.4727	7.1981	8.77256	1.13449
TCGA-AO-A125	0	3456	16.6397	7.70075	0.751307	1.24284	6.42175	12.575	12.5747	0.751307	0	4.42623	6.08672	12.4593	13.5559	3.09026	0	1.90044	2.35047	0.751307	11.0706	0	4.63901	0.751307	2.35047	5.50512	5.07892	0	1.24284	3.49182	9.73309	6.1436	3.94013	0.751307	0	4.12098	6.27671	3.2016	7.72891	11.1117	8.75318	12.9342	6.05742	8.12115	2.53187	17.3339	7.90375	3.65723	0
TCGA-AO-A126	0	3307	15.6726	12.1487	1.30944	1.57108	12.0126	12.9774	12.9684	0	0.578036	4.97978	5.83747	13.9203	16.4689	2.15371	4.02479	0.578036	9.01534	9.12891	11.2732	0	10.7723	1.98437	2.15371	5.81238	5.12946	0.578036	2.78948	2.30525	8.84799	6.63038	4.56496	1.98437	0.578036	9.61758	0.578036	4.47191	9.18861	10.5749	10.4958	15.2055	3.50451	10.7369	3.62466	16.2236	7.0182	7.47509	3.93467
TCGA-AO-A128	0	3248	15.7456	12.9998	2.22675	2.43748	12.7216	12.545	12.5552	0.452152	1.0733	3.35078	5.8128	13.8329	16.4115	1.50609	4.68152	1.30586	9.09114	9.16052	11.036	1.30586	10.7808	2.62131	0.452152	5.30919	4.99633	0.452152	2.78435	2.22675	7.43066	7.19005	3.67565	1.0733	1.30586	9.5975	1.97989	5.41254	9.15959	9.34657	9.29678	15.4099	4.61806	10.6701	2.10859	15.0452	5.87746	6.69619	3.24273
TCGA-AO-A129	0	3286	14.4243	11.4767	0.956011	1.52601	11.2466	13.0223	13.0148	2.25089	2.92212	6.80623	6.10172	12.9499	15.3118	2.25089	4.8678	1.52601	7.91662	8.09086	12.0074	0	8.98762	3.09077	2.25089	6.97741	6.14068	0	3.09077	4.72128	10.7648	7.12071	5.12258	0.956011	0	8.29893	5.9781	4.00351	9.02974	12.0247	13.4519	15.5045	5.40454	9.94552	3.82366	16.7793	7.48855	10.9687	2.25089
TCGA-AO-A12B	0	2989	15.5661	8.40956	0.867828	0	8.27772	12.6075	12.6166	0.867828	0.867828	4.43449	4.90072	12.6527	14.93	3.64948	0.867828	1.4059	6.11827	6.23347	11.8775	0	7.20784	0.867828	0	4.59082	3.98627	0	1.79691	2.76009	9.07813	3.82768	3.55138	1.4059	0.867828	5.72709	0.867828	4.81876	8.68293	12.2589	10.6976	14.326	7.01889	10.8836	0.867828	17.8049	7.70081	7.75691	0
TCGA-AO-A12C	0	2372	14.7622	11.1927	0.963557	1.94498	10.6702	11.9864	12	0	0	4.68386	5.03689	13.0567	18.2227	2.39931	4.78676	1.27809	7.42643	7.5776	11.2371	1.94498	9.98356	1.94498	0.963557	4.90585	4.42139	0.963557	1.75501	1.75501	8.08883	5.43563	2.93561	0	0.56077	8.94034	1.53616	4.05978	7.58832	10.3078	9.36611	15.0288	2.93561	9.93957	1.75501	13.4991	5.99339	5.46696	2.26317
TCGA-AO-A12D	0	2515	13.794	10.9945	1.04004	0.61178	11.3331	12.2762	12.2716	1.36985	0.61178	4.02823	5.1853	13.8338	15.4494	2.52439	3.39322	1.36985	8.25865	8.33614	11.0694	5.80547	9.82291	2.52439	1.86422	6.13313	5.74992	0	2.52439	4.77648	10.4562	5.26672	5.22658	1.63811	0.61178	8.53206	4.80402	3.7167	8.70999	9.82627	12.3057	15.5338	3.77352	10.2786	4.02823	17.7203	8.04159	10.003	3.53143
TCGA-AO-A12E	0	2142	14.9489	12.0438	0.953514	0.953514	12.277	13.9117	13.9542	0	0	5.03755	6.89493	13.7472	16.4913	4.30244	6.03616	0	7.95024	8.00912	11.2207	0	9.28717	1.9297	0.953514	6.24654	5.83782	0.953514	2.50663	3.61341	9.11022	5.43116	3.81887	0	1.52264	8.24563	3.81887	6.34955	9.35477	11.1331	10.0297	15.9767	6.83702	10.5313	2.91764	14.2286	7.43739	8.31939	2.72672
TCGA-AO-A12F	0	1842	14.5561	10.3342	1.33441	0	10.4889	13.1868	13.173	1.33441	0	6.33337	7.13954	12.1587	14.7881	5.06452	2.01559	2.47643	7.91245	7.83764	12.2346	2.47643	8.85676	3.10579	2.82516	8.2179	7.81507	2.01559	4.80136	6.90322	11.9394	6.09726	7.88794	0.591913	0.591913	8.3313	6.92145	5.1901	9.2423	12.2587	10.7225	14.9421	9.38047	10.1306	5.3778	15.5677	7.55202	8.1881	2.47643
TCGA-AO-A12G	0	1639	15.9483	10.7974	2.18371	1.12503	11.1439	13.0744	13.0748	0	0.669508	3.8065	5.64426	13.4146	15.8511	1.74937	4.31448	1.98282	7.40847	7.33122	11.6011	1.12503	9.18215	2.18371	1.98282	6.45628	5.96383	0.669508	0	2.36	9.29495	5.53826	3.9785	1.12503	2.18371	8.00062	1.12503	4.47633	8.41674	10.2221	11.1614	15.2631	4.90381	10.0261	1.98282	16.4462	6.74545	8.58592	3.01549
TCGA-AO-A12H	0	1234	16.2195	9.08417	1.50164	0.687551	10.6215	11.9621	11.9932	0	0	2.78701	5.4441	12.455	14.7331	3.53391	2.22135	1.78333	7.08889	7.19088	11.5487	0.859225	7.87178	1.8662	1.15127	6.36468	6.0157	0.492655	1.94457	3.8512	9.47053	5.47743	4.02358	1.15127	1.78333	7.1989	1.15127	4.83161	8.04741	10.4614	9.91872	13.8768	7.22268	9.46348	1.94457	15.6878	7.1293	6.91246	1.50164
TCGA-AO-A1KO	0	622	15.6235	13.5276	2.04951	1.62905	12.5096	11.8712	11.844	0	0	3.51923	4.66786	14.2305	17.2044	1.45641	5.98742	3.0576	11.5496	11.6014	12.9362	0	11.1619	3.83353	1.9225	5.27336	4.9047	3.22842	3.72353	3.0576	8.0822	8.16344	4.43177	2.04951	2.93133	9.83541	3.68492	7.69952	9.45929	11.0806	10.3928	16.5307	5.337	13.1172	3.76114	16.7235	7.85108	9.15564	5.8104
TCGA-AO-A1KP	0	2953	14.6111	11.2148	1.21376	2.02809	10.6893	13.1592	13.1376	0	0	5.50527	6.13933	14.9706	17.4499	2.17583	9.1551	2.17583	9.43266	9.45724	11.4949	6.2435	10.0361	2.02809	1.67764	6.07491	5.22897	0	4.14671	3.35557	9.72279	8.37961	4.8211	0	0.525874	9.21718	2.17583	4.40811	7.83807	11.5252	10.3069	14.813	3.68647	10.738	2.54544	15.6423	8.23548	7.68615	3.63633
TCGA-AO-A1KQ	0	1882	12.9951	10.108	0	0	11.129	14.0128	14.019	4.35042	5.22766	3.47085	6.14641	13.8744	15.5739	2.99704	4.04607	2.03697	8.04466	8.2201	11.3646	3.97666	9.56669	2.28682	2.84953	6.41919	5.52373	0	2.49972	4.69101	11.7387	5.88745	4.8929	0.828597	0	8.18591	3.25331	5.00173	9.07759	11.717	12.7066	14.7545	5.94309	9.92209	2.49972	15.009	8.54181	10.0814	3.25331
TCGA-AO-A1KR	0	2513	14.7997	11.9516	1.05956	1.66384	10.7944	11.8662	11.8981	0	0	6.06915	6.43729	12.2988	15.4397	1.66384	5.32318	4.10974	10.1349	10.1082	13.0347	9.14722	9.87152	1.66384	2.41608	7.55906	7.08165	2.08845	6.06915	5.24284	11.8124	7.37342	7.45592	1.66384	1.05956	9.07943	3.69235	5.28357	9.0649	11.8569	13.0423	15.3583	6.49045	11.6146	2.68291	16.7143	8.04111	12.0666	3.56596
TCGA-AO-A1KS	0	350	13.7321	10.0889	2.0686	1.90242	11.2243	13.9016	13.9033	6.49911	6.65098	5.24672	6.42442	13.3323	16.4095	2.69528	6.03016	1.49855	7.81729	7.79077	12.3368	7.55554	9.09621	2.79352	1.2444	6.62453	6.25372	2.97195	3.73582	4.80361	11.0232	7.18212	4.68063	1.2444	1.90242	7.94302	2.0686	5.06196	8.99403	11.6446	11.8439	15.5346	3.78442	10.873	3.87695	14.9744	8.32203	9.72416	2.79352
TCGA-AO-A1KT	0	541	14.2534	11.5044	1.26268	1.45904	12.0551	12.874	12.8672	0	0	3.56626	6.01509	14.1189	15.6315	3.64905	5.62292	3.12048	9.29045	9.33176	11.8157	1.45904	10.3489	3.56626	1.26268	6.07621	5.57078	0.765284	4.09535	3.97212	9.90838	6.79706	5.95127	0.765284	0	9.38028	2.37802	4.69151	9.0102	10.9013	11.7816	16.0486	5.37792	11.3569	2.37802	15.2115	8.72544	8.01397	3.90632
TCGA-AQ-A04H	0	754	13.7027	9.01385	1.6192	2.03846	10.2266	13.3241	13.3075	0.602183	0	4.17747	6.10558	17.8552	15.5579	2.74376	2.74376	0	6.43416	6.408	12.3571	0	7.99043	1.6192	1.02575	5.50935	4.88218	1.35278	1.35278	3.04477	9.25676	4.09241	3.50592	0.602183	1.35278	7.28913	0.602183	5.77803	9.25554	10.3831	11.0737	14.7633	8.88857	9.98248	2.03846	12.8963	6.52623	8.61317	0.602183
TCGA-AQ-A04J	0	819	14.0207	11.6705	3.82294	4.2878	10.7856	13.7583	13.7706	1.99606	1.48205	6.64729	5.80734	13.2727	16.0892	2.53171	3.76067	0	8.32299	8.32299	13.2911	1.13464	9.11525	1.13464	1.48205	5.59179	4.53103	1.48205	2.19752	4.41453	9.23459	8.45173	4.86282	3.13285	2.92144	8.25404	7.18065	5.86767	10.3176	11.7166	13.037	13.0845	5.25039	12.6009	2.53171	16.3835	7.35935	10.5659	3.03101
TCGA-AQ-A04L	0	3957	14.5943	9.28976	0	1.11929	9.62146	11.1634	11.2388	0	0	3.45488	4.34657	12.7347	14.1827	0.665573	5.50941	0	6.14481	6.39643	9.85581	0	8.30549	0	1.46393	5.24528	4.80556	0	1.97489	1.46393	8.48143	3.79663	2.89689	0	0	7.55906	0	3.53002	7.45204	11.5058	9.70287	14.0928	2.50832	9.44706	0.665573	19.1691	6.39643	4.61164	1.11929
TCGA-AQ-A0Y5	0	172	14.4971	11.8693	1.2343	0	12.282	12.5439	12.5631	6.9315	7.11866	2.51963	4.97431	14.6047	16.4981	1.59885	6.60051	3.29166	8.52189	8.7177	8.19896	0	10.0936	1.59885	0.745312	5.20343	4.21605	0.745312	1.2343	2.33857	10.6864	4.66381	3.71963	0.745312	0.745312	8.59184	2.82518	3.92629	8.52455	10.5972	8.00369	15.1015	4.10703	9.26946	2.95668	14.3619	6.59042	5.30565	2.33857
TCGA-AQ-A1H2	0	475	15.8535	9.27584	2.174	1.18736	10.0123	12.7742	12.775	0	0	3.11506	6.27876	14.3121	14.9793	3.21767	1.37668	3.31346	8.56278	8.61424	12.4988	2.27264	8.76904	2.68454	2.06812	6.65754	6.21816	0.712533	4.46443	6.32546	10.495	7.44097	4.74774	0.399815	1.18736	8.0779	1.95384	4.71303	7.96443	12.4457	10.8894	14.5407	4.0293	10.3201	2.06812	17.0963	9.33125	6.68018	2.75448
TCGA-AQ-A1H3	0	989	15.1359	11.754	3.63277	3.94052	11.2603	12.6704	12.6727	0.258972	0	4.86382	5.38882	14.1161	16.4782	1.4697	5.42228	2.30233	9.25812	9.31401	12.5712	0.258972	9.79119	2.24364	0.668917	5.28351	4.56145	0.98778	3.6998	3.74281	9.10117	6.44497	4.23978	2.86632	2.56454	8.76341	5.73613	6.63961	9.66444	10.3151	11.2617	16.5168	5.45498	12.0869	2.11857	15.6137	7.56804	10.2101	2.9421
TCGA-AQ-A54N	0	78	13.6744	12.432	0	1.03819	13.542	13.5222	13.5225	0	1.03819	3.59256	4.97984	11.0974	13.6279	3.82484	0	0.610538	10.176	10.1515	10.2577	0	2.97246	1.36764	2.64807	6.80263	5.94451	1.03819	3.8775	6.27408	12.0241	7.61028	5.20259	0	0.610538	1.63567	6.42323	2.38256	7.71528	12.0083	9.2896	14.1971	4.28088	9.8955	6.64449	15.4295	8.20442	5.48306	0
TCGA-AQ-A54O	0	1001	13.8411	10.8046	1.08758	1.82034	10.3937	14.2367	14.2426	0.357599	0.643935	4.51984	6.05617	14.2768	16.1139	3.5814	3.19495	1.82034	8.41279	8.48705	11.0586	0	9.53129	0.882742	0.882742	5.56722	4.77829	0.643935	2.38388	3.36214	10.0933	5.60939	3.32212	0.882742	0.357599	8.13673	0.643935	4.98463	9.61337	10.5402	10.1523	14.1389	3.74167	10.2421	2.12945	14.8848	6.37254	8.38756	2.78809
TCGA-AQ-A7U7	0	584	13.4834	11.2998	0.61105	1.21315	11.902	14.1815	14.1752	0	0	2.64932	6.78353	14.4667	17.3757	3.99079	5.11353	1.03896	8.30966	8.37643	11.0624	1.4404	9.77159	1.29294	0.48081	5.72285	5.06889	0.730498	1.36855	3.71474	8.73179	6.03569	3.02139	1.4404	1.03896	8.16208	0.84081	5.16215	9.96764	9.52979	10.2024	14.8838	3.64042	9.22999	1.80942	15.127	7.02319	10.6405	2.73752
TCGA-AR-A0TP	0	4275	16.1638	10.7939	1.93767	2.31127	12.3039	12.0161	11.9767	0.647242	0	6.62031	6.09538	12.3913	14.3058	2.73589	5.19648	1.70694	7.60039	7.57062	11.2759	0	7.28137	4.41834	0.647242	7.23874	6.37669	3.33038	5.44171	4.21345	10.4134	5.9965	6.83585	1.43216	0.647242	7.10273	8.67669	4.02561	12.0372	11.6102	9.12001	14.5446	5.83418	9.61786	2.96237	17.302	8.34363	4.07492	1.43216
TCGA-AR-A0TQ	0	2991	14.4867	10.8673	1.62059	1.62059	11.3222	12.7573	12.7639	0	0	4.75154	6.31922	13.4375	15.9222	4.98214	5.16012	0.602883	7.65647	7.7977	12.1366	0.602883	9.29858	2.36457	0.602883	6.48714	5.89769	0.602883	2.04001	4.04985	10.1185	5.92258	4.47695	0.602883	0.602883	8.63417	2.04001	5.99478	9.33496	11.5202	12.5345	14.7122	4.95826	9.47299	1.84549	14.7233	8.38162	10.659	1.84549
TCGA-AR-A0TS	0	2558	14.3012	10.854	1.81111	1.52699	12.7024	12.8523	12.8652	0.702465	1.17285	5.17504	6.15493	13.4771	16.23	2.98187	7.17013	3.19451	8.69699	8.66167	13.2532	2.73239	10.2606	3.29012	2.25208	6.39966	5.82853	3.94743	3.75976	6.11632	11.2328	7.53953	6.54242	2.86252	2.25208	9.19229	6.61807	6.87866	11.1352	10.4906	14.7211	15.5198	7.91438	11.0485	5.71252	16.2786	7.95141	13.7427	3.46421
TCGA-AR-A0TT	0	3316	13.9863	9.60818	3.10198	1.53431	11.6692	13.1171	13.123	5.5973	5.23517	5.53965	5.75761	14.7227	14.8871	2.87217	6.60124	1.17908	7.49613	7.57478	11.9062	0	9.39037	2.43966	1.53431	6.43199	5.9906	0	1.17908	4.75054	11.0022	4.99892	4.68114	1.53431	1.17908	8.75112	4.07074	4.22501	9.35041	10.3934	13.9839	15.1585	3.5542	9.61401	2.05687	16.9318	9.00119	11.1456	2.99165
TCGA-AR-A0TV	0	2288	15.2987	9.22046	0.758452	0.758452	10.8709	11.5465	11.5505	0	0	4.19313	4.48812	12.6196	16.2618	4.80608	4.01942	1.6206	6.97156	6.89816	11.7758	0	8.30247	2.54639	0.758452	6.50649	6.30669	0	2.85301	5.58598	9.91053	5.15315	5.98301	1.6206	0.758452	7.92121	2.54639	4.53192	8.79335	10.4169	12.6702	14.6751	4.6949	9.27624	2.36459	16.3486	9.52541	10.028	2.15652
TCGA-AR-A0TX	0	1972	14.3761	11.8889	2.53933	2.27815	11.1272	12.62	12.6115	0	0	4.37393	5.71428	13.8048	16.3102	4.03582	5.19447	1.959	8.1908	8.30937	12.5928	5.76624	9.74198	2.12738	1.54857	6.56035	5.84083	1.28922	3.8069	4.72846	10.5107	5.84083	5.03418	1.76833	1.54857	9.19901	1.76833	6.75935	9.63688	11.4603	12.8529	15.0621	6.40514	10.4066	2.27815	16.5638	8.71998	10.4198	3.8069
TCGA-AR-A0TY	1	1699	15.0974	11.34	1.25275	1.77407	12.0726	11.6441	11.6504	7.34394	7.20886	4.34776	5.36127	14.176	16.1537	2.70749	5.9983	2.36426	8.90747	9.00293	12.7023	0.758284	9.95001	2.26398	2.03972	7.27154	6.86818	0.428399	2.36426	4.16521	9.32565	5.4438	4.67511	1.0266	0.428399	9.16637	1.77407	6.09633	9.53579	11.1863	11.1916	14.9326	7.71305	9.96954	3.59259	15.2571	7.27154	9.37457	2.1562
TCGA-AR-A0U2	1	2551	12.7278	9.97962	1.39477	1.39477	10.2418	14.4767	14.4656	7.81932	7.81411	5.56802	6.19989	13.6136	15.8205	4.75869	5.3548	1.39477	7.0727	7.41332	12.4612	10.7652	10.5151	1.78416	1.78416	6.66123	6.24708	3.42985	2.34302	5.32578	10.3664	5.43849	5.59259	1.39477	2.09049	9.67483	3.05876	6.13447	9.40349	12.4014	13.0376	13.7714	5.59259	10.2716	1.39477	15.8522	9.11427	10.0107	3.31644
TCGA-AR-A0U3	0	4080	13.2604	9.09248	0.669346	0.669346	9.88773	12.9025	12.8866	0	0.669346	4.55049	4.72165	17.3529	14.7891	2.78733	2.65836	0	6.25861	6.43631	11.7683	3.38483	7.85323	0.669346	1.47044	4.78481	4.2706	1.12479	2.51672	4.43712	9.70388	4.47591	3.61078	0	0	6.72904	2.18336	4.03114	8.28866	12.2871	10.986	13.1979	5.60936	8.99569	1.47044	16.968	7.25475	8.01013	2.78733
TCGA-AR-A0U4	0	3261	14.2901	9.69668	0	0.941034	9.54327	14.5746	14.5609	0	1.91062	5.90385	6.98899	11.8583	14.3772	3.69585	1.91062	2.4853	6.86923	6.66206	11.9318	0	8.73469	3.06337	2.4853	5.96886	5.20462	0	2.70474	5.9899	11.6126	4.74186	5.43681	0	0.941034	8.01443	8.00929	5.43681	10.6982	12.6126	12.9075	13.3794	4.69139	10.1523	2.22639	16.3859	7.62833	8.63807	3.21399
TCGA-AR-A1AH	0	3807	12.9549	10.7007	1.02735	0	9.35789	13.0058	13.0133	2.85393	2.50392	3.29651	4.91034	12.519	14.7443	1.84627	5.31959	0.603253	7.49267	7.43325	11.4098	8.86625	8.19099	1.35469	2.63026	7.19847	6.31088	0	5.20244	4.26076	10.8699	7.46751	4.40914	0.603253	1.02735	6.74017	4.63693	4.47798	8.33942	12.6452	10.8061	13.8247	2.85393	9.47091	4.13852	16.3874	7.97283	6.93025	1.84627
TCGA-AR-A1AI	0	3296	14.2621	11.3102	0.911076	1.46514	10.103	13.4098	13.4147	0.911076	0.911076	6.38823	6.2615	12.8195	15.1656	4.99167	3.00784	3.4175	7.8669	8.22628	11.3966	6.08564	8.04097	3.1577	0	7.6051	7.06552	2.43356	4.72971	6.00881	13.3328	7.28502	5.40535	0	0.911076	7.30122	3.00784	4.72971	9.14977	11.6786	13.7141	14.0722	5.14313	8.99656	4.148	17.8493	8.0068	11.6611	1.46514
TCGA-AR-A1AJ	0	3072	14.0538	11.1327	2.36776	1.16891	12.1508	12.4527	12.4684	2.11407	1.62325	4.14123	5.42727	13.7819	16.0952	1.16891	5.42727	2.58344	9.03823	9.07209	12.9596	3.40206	10.9722	3.5114	1.62325	6.5515	5.68237	0	2.58344	4.83112	10.7363	6.24612	5.68237	1.41389	1.62325	9.78049	5.77299	7.31785	9.9648	9.31577	14.8542	14.8181	8.2278	10.6183	3.99828	16.4773	8.00287	13.0441	4.60311
TCGA-AR-A1AK	0	3159	14.5367	11.7408	1.92308	2.63513	11.9937	12.9792	12.9729	0	0	3.25747	6.35715	14.0894	16.8771	1.99221	5.58228	3.04614	9.0934	9.18715	13.2795	1.41975	9.14127	2.34919	1.20356	6.12674	5.55397	0.640122	2.49923	4.30754	9.3271	7.25821	4.68697	1.3157	1.774	8.34058	4.77788	6.83047	9.46421	11.3654	12.6493	15.7847	5.19934	11.0254	2.59124	13.8415	8.03233	10.1107	3.33936
TCGA-AR-A1AL	0	2971	15.5398	12.6297	2.23078	1.91472	12.4469	12.4066	12.3998	0	0	4.67952	5.2456	16.5292	16.5726	0.943708	4.69675	1.91472	9.68401	9.79615	12.697	0	10.0282	2.23078	0	5.86431	5.00405	1.34432	2.83924	2.9583	8.6949	6.23238	3.83151	1.34432	0.943708	9.13167	2.9	7.01183	9.35765	10.5455	10.6638	16.0811	5.21005	11.3198	2.9	15.2996	6.96993	9.44371	3.73475
TCGA-AR-A1AM	0	2991	14.2945	11.9199	0	1.04074	12.7248	13.2004	13.2125	0.202939	0	3.28693	5.9155	15.6698	15.7476	3.95419	4.97775	2.16154	9.62688	9.7537	10.7324	0	10.7064	1.49185	0.202939	5.92629	5.5096	0.681821	2.20945	2.20945	9.57211	6.30539	3.01773	0.811639	1.49185	8.6662	2.112	5.90463	10.2527	10.5136	10.6236	16.1928	5.70606	10.2583	1.95225	14.5102	6.64069	9.73567	3.45532
TCGA-AR-A1AN	0	2920	15.1889	11.9688	2.29825	3.14359	11.6929	12.5868	12.5902	0.575142	0	4.77876	4.61539	16.5584	16.5577	1.56525	5.32862	2.29825	9.5647	9.54686	12.3907	0.575142	11.1828	3.22141	2.14691	6.33702	5.65742	0.985244	4.21984	2.88122	9.755	7.24199	4.82935	1.78623	2.56028	10.3018	0.985244	6.93636	9.21356	11.3004	11.2257	15.5642	4.18141	11.4704	2.67538	16.4588	8.72195	9.69999	5.14109
TCGA-AR-A1AO	0	2618	14.0017	12.3473	1.92051	1.25869	11.6836	13.462	13.4519	6.85968	6.95993	2.49637	5.41899	14.2538	16.8797	1.51453	4.35748	3.4262	9.22634	9.34747	12.6291	7.06371	11.0016	2.71615	0.947498	6.03414	4.96241	0.550174	2.90683	4.38979	10.2082	6.87688	4.62512	0.550174	0.550174	9.77959	3.226	7.44819	10.28	9.37497	12.6776	15.2536	6.25192	10.8632	3.226	15.0625	7.39347	10.3909	4.32443
TCGA-AR-A1AP	0	2856	14.9814	11.3655	1.04899	0	11.2391	13.3979	13.3892	0	0	1.87684	6.00171	13.9966	15.347	4.13511	6.25494	1.38052	8.15942	8.38379	11.4806	3.33445	9.72105	2.24543	1.64992	6.38981	5.72385	0.617808	2.7824	4.37699	10.7087	6.99646	3.73275	1.04899	1.04899	8.65071	5.04756	5.84953	8.67356	11.8106	11.5084	14.1237	4.64699	9.5225	2.07288	15.0072	7.15637	9.40115	2.53876
TCGA-AR-A1AQ	0	3021	14.2137	11.2988	1.54138	0	10.7599	13.2285	13.222	3.52469	3.26277	4.84325	6.51978	12.7132	14.8507	3.74628	2.26946	0.967434	8.3352	8.41409	11.7298	1.54138	8.99494	3.11151	2.94252	6.94587	6.48942	0.967434	4.02554	5.14539	11.7435	6.957	5.49014	2.53027	1.95087	8.21046	6.90044	4.63715	9.18215	11.6815	13.4756	14.643	5.29331	9.82445	3.93832	17.8295	8.18227	11.2784	2.75107
TCGA-AR-A1AR	1	524	14.4505	11.7384	1.8251	1.60153	10.4139	12.9617	12.9303	0	0	5.02401	6.16398	12.5722	15.1251	1.01244	5.86984	2.34178	9.09217	9.07186	13.1897	0	10.1089	1.8251	1.8251	7.38218	6.92544	0.593269	3.27012	5.23357	10.6776	7.87329	6.26286	1.8251	1.01244	10.036	1.8251	6.16398	9.2774	10.7991	13.2332	15.1814	7.88886	10.7007	4.80524	16.495	8.21452	11.5513	4.15266
TCGA-AR-A1AS	0	1150	15.4014	9.47987	2.15749	0.657088	10.241	12.4385	12.4544	0	0	4.4054	4.98073	13.984	15.1157	2.33293	1.44926	1.72578	8.28782	8.20281	10.8707	8.9474	9.24768	1.95772	1.72578	5.87503	4.89941	0	3.35478	4.1004	10.7001	6.2696	4.78331	1.10688	2.15749	8.19998	3.18214	3.89195	8.24731	11.483	10.5605	14.815	2.986	10.3991	1.10688	16.1237	7.95032	5.43006	3.0874
TCGA-AR-A1AU	0	2868	15.1829	12.0411	1.08681	1.79613	12.2071	12.8463	12.8601	4.65988	4.63399	3.61357	5.54337	14.3986	17.0303	1.69958	4.9495	0.925413	9.39483	9.40108	11.7935	2.9944	9.13588	2.95312	0.743662	5.66341	4.98065	0.925413	3.1116	2.51625	9.77433	6.3444	4.53952	1.08681	1.48463	7.80451	2.9944	7.35147	9.2166	10.9146	10.13	15.4011	5.59124	10.8827	4.06492	15.3992	7.38679	8.76521	3.32081
TCGA-AR-A1AV	0	1864	13.6275	9.71554	0.856447	0.490865	9.84197	12.7286	12.7494	0	0	4.07092	6.32977	17.3179	15.132	2.21648	2.55175	1.59762	8.91069	8.94075	12.4689	0	8.91312	2.21648	1.59762	5.87162	5.09734	0	2.08484	3.96258	10.2296	5.06277	3.3098	0.490865	0.490865	8.31259	2.44841	6.2164	8.18177	10.7237	10.3643	15.3923	4.95379	11.3884	0.490865	16.3496	9.29084	6.83384	3.42316
TCGA-AR-A1AW	0	2632	13.6051	10.0671	2.03474	0.827309	10.9739	13.7656	13.7395	0	0	4.85187	6.85309	12.7517	14.8045	3.12825	7.58699	2.03474	9.64553	9.61166	12.7315	0	9.33205	3.12825	2.28447	7.05141	6.4422	0.827309	4.64418	4.45339	11.4281	7.04296	5.36693	0.827309	0	9.02833	4.73087	5.70345	9.71762	10.2662	14.5769	14.4575	5.36693	10.2173	2.68271	17.0837	8.78412	12.7297	4.0433
TCGA-AR-A1AX	0	2629	14.2988	12.0924	1.08361	1.92537	12.5389	13.3602	13.3522	6.11436	6.05487	4.00998	5.40652	16.2675	17.2348	1.6954	6.01797	0.641239	8.19272	8.38613	9.92235	1.08361	9.32098	0	0.641239	6.8616	5.9801	0.641239	1.6954	3.14329	10.0134	5.42543	3.2319	1.4217	0.641239	8.42658	1.4217	5.53397	9.89378	9.5331	11.4497	15.5864	4.91182	9.24451	2.59383	14.6589	6.76097	11.3917	2.45348
TCGA-AR-A1AY	0	1026	14.6691	12.2026	2.21583	2.04429	11.7546	12.8216	12.8303	1.02968	2.04429	4.72892	6.24779	13.2634	15.4211	2.63409	6.12398	1.35747	8.58608	8.67883	11.3938	0.604814	8.96853	2.50768	1.35747	7.15109	6.65061	0.604814	3.05154	4.48234	11.3456	5.58106	5.75809	1.02968	0	7.70952	6.76556	5.14452	8.45733	10.8952	10.6967	14.8405	4.3778	9.68804	3.05154	16.3537	8.28015	7.77616	2.36912
TCGA-AR-A24H	0	4894	11.9286	7.73634	0.707457	0.50787	9.44851	13.892	13.8881	0	0	3.74926	6.9761	12.4297	18.5705	6.27768	4.87138	1.30849	6.88375	6.91688	11.9192	0.882759	8.88811	2.19741	1.18005	5.8518	5.16232	0.276168	3.27052	4.6709	10.8659	8.01222	5.60526	0.707457	0.707457	8.39876	1.82036	4.50655	8.3797	11.6754	11.6716	13.1959	5.94368	9.3244	1.42642	12.7948	9.39888	10.3017	1.7315
TCGA-AR-A24K	0	1548	14.6214	9.49038	1.19098	0.823621	10.5009	10.9765	10.984	0	0.329542	2.61642	4.70864	12.7509	18.651	3.58909	6.18181	0.823621	6.77203	6.75156	6.39036	5.89501	8.84011	0	0	5.35867	4.60596	0	0.597629	0.823621	10.2376	3.67855	2.73238	0	0	7.67048	0.823621	2.78704	6.77879	9.87998	8.03047	13.3259	1.72663	6.79222	2.55475	13.4136	5.02519	4.95531	0.823621
TCGA-AR-A24L	1	2866	13.994	11.2634	0.799101	0.454184	11.0594	12.3592	12.3732	0	0	3.45815	4.72958	14.5091	16.4805	4.17156	1.68708	2.62763	8.60825	8.51356	12.035	1.51098	9.92412	1.68708	0.454184	5.67104	5.26194	1.07726	3.35758	3.83999	9.04207	5.7225	3.9477	1.07726	0.454184	8.8309	2.11439	5.55093	8.64738	10.1382	10.4208	15.2462	5.03653	10.9881	2.23269	14.7282	7.54492	7.71208	3.19222
TCGA-AR-A24M	0	3660	15.4768	11.0845	1.43008	1.43008	11.2855	12.0259	12.0146	0	0	2.38861	4.7578	17.8176	16.3107	2.74831	3.2112	1.1833	8.32959	8.34095	11.0056	3.3375	9.76156	1.90833	0.509597	5.20986	4.55173	0.509597	2.7021	3.42546	9.08779	5.40279	3.86363	0.885421	1.31196	8.62956	2.20196	3.79923	8.5729	10.4115	10.251	14.2213	2.65436	9.78911	1.73556	16.0339	7.59498	6.24364	2.50085
TCGA-AR-A24N	0	3035	14.7665	10.9289	1.62117	0.758799	10.7659	12.9336	12.9414	0	0	4.67632	5.76262	15.6385	15.2621	4.9591	4.29911	2.04067	8.27619	8.31903	11.5347	0	10.1218	2.85374	1.02724	6.41674	5.56588	0.758799	4.57523	4.75238	10.6659	6.29486	4.16639	1.77496	2.15717	9.09918	2.78297	4.19393	8.52956	11.2214	10.946	14.8769	4.32425	10.3223	2.26497	16.6565	8.82534	8.33458	3.218
TCGA-AR-A24O	0	3607	15.2618	12.0393	1.86545	1.21531	12.6136	12.7413	12.7334	0	0	4.113	5.14444	16.9256	16.8487	2.92781	5.05166	2.03015	9.17661	9.21027	12.2838	6.06815	10.0782	2.03015	0.911711	5.7036	4.91083	0	2.92781	3.53298	9.51051	5.45094	3.68899	0.911711	1.67951	8.83066	1.21531	6.41213	9.64284	10.5355	10.5047	15.2798	5.23162	10.7614	3.35803	15.5819	7.08571	10.1267	3.29466
TCGA-AR-A24P	0	84	14.5308	11.6434	0.650166	1.71255	11.4385	12.7644	12.7292	0.650166	0	4.67141	5.18188	14.3795	16.012	2.61451	4.73448	2.61451	8.93013	8.96998	11.5163	0	10.7152	2.14277	1.09673	5.55818	4.98845	1.71255	3.33765	3.25402	10.1773	6.18464	4.08251	1.71255	1.43725	9.8418	4.0332	5.0141	8.35419	10.667	10.8855	14.853	7.15176	10.6482	1.43725	15.7852	7.7256	9.02305	3.81711
TCGA-AR-A24Q	0	3172	15.4237	11.8763	1.85259	3.14314	12.3359	12.0311	12.0411	4.38179	4.58383	3.81326	5.27073	13.3474	15.895	3.81326	4.14678	2.9616	9.57264	9.58053	11.8893	1.36002	9.83189	2.75388	0.606251	6.00446	5.64662	1.03182	4.99166	4.22944	10.176	7.20717	5.06102	3.22601	2.75388	8.59416	5.56939	4.61491	11.7925	11.6633	11.6788	16.2818	2.9616	12.4874	3.3787	15.8254	6.63215	10.4439	3.14314
TCGA-AR-A24R	0	3430	13.5821	10.302	1.25908	1.45512	10.888	14.0511	14.0439	0	0	3.68304	7.14707	13.7541	16.2156	5.2583	3.51737	1.921	8.20634	8.23331	11.7701	1.25908	9.76628	1.78178	2.04796	6.66782	5.90382	1.03215	4.08953	4.86873	11.4213	6.6579	4.88583	1.03215	1.25908	8.20804	1.78178	5.47718	9.09323	12.3912	12.1325	14.9339	4.95227	10.1988	2.16465	15.4349	8.49527	10.7474	2.86204
TCGA-AR-A24S	0	2976	13.9726	10.6873	2.73478	1.9367	11.1263	14.0466	14.059	7.41529	7.55926	4.64618	6.31688	13.9832	15.7931	3.17208	5.06717	1.9367	8.4368	8.36848	12.4813	1.74713	10.0488	2.39023	1.9367	6.50084	6.06594	1.27151	2.83348	4.00757	12.1992	6.82858	4.98366	1.9367	2.51445	8.84292	0	6.00371	9.28578	10.5149	12.6466	15.8832	4.89502	10.8641	2.62881	15.3438	7.56286	10.1958	3.50721
TCGA-AR-A24T	0	3202	14.6257	11.8393	0	0.611791	11.9689	11.9376	11.9385	0.338084	0	2.82248	3.98079	15.0218	16.8775	1.86425	4.00472	1.04006	8.59452	8.64963	10.8368	0	9.88711	1.04006	0	5.09903	4.16196	0.611791	1.63813	2.65112	8.36419	3.98079	2.3855	0.611791	0.338084	8.42863	1.51022	4.45036	8.09554	8.48501	8.85447	14.7878	4.51844	9.33039	2.45663	13.7532	5.93569	7.29768	2.76759
TCGA-AR-A24U	0	3128	14.0763	10.607	0.454605	0.454605	11.1791	12.5666	12.5648	4.0813	3.72503	4.53757	5.6083	17.0043	16.2226	2.93873	6.77029	2.71284	7.98651	8.11543	12.5158	5.63004	9.51533	2.53985	1.98669	5.70366	5.05422	0.799764	1.68816	4.01674	10.7464	5.39627	4.20235	0.799764	0.799764	8.84296	1.51199	6.50794	9.17239	10.0639	13.2496	14.9743	6.77518	10.2839	2.53985	17.0195	8.19782	11.6112	2.71284
TCGA-AR-A24V	0	3203	14.9351	11.5823	1.55189	2.10836	12.449	13.0476	13.0483	0.634131	0.351631	2.57726	6.21219	14.6045	16.7238	3.99133	6.15746	2.50894	9.12975	9.21864	10.498	1.68168	10.8309	2.01293	0.634131	5.27844	4.7666	0.87027	3.12566	3.41414	9.40756	5.77664	3.77569	1.40926	1.40926	9.55882	2.10836	3.91419	8.50647	10.2889	10.1622	15.5769	5.19394	10.175	2.87736	14.4543	7.54496	7.22389	3.74632
TCGA-AR-A24W	0	1550	15.6905	12.5621	2.01161	0.814003	13.0354	12.2885	12.305	0	0	3.10112	4.86042	15.0627	17.3415	3.53769	5.03736	1.71116	9.95282	10.1036	11.6212	1.71116	9.79188	2.26015	0.814003	5.585	4.82227	1.33123	2.96768	1.33123	9.41472	6.09739	2.4721	1.71116	0	9.08287	1.71116	7.07875	9.35752	10.1524	9.53016	15.5881	6.01522	11.5991	3.22325	16.2884	7.28215	9.10489	2.96768
TCGA-AR-A24X	0	3004	15.28	11.415	1.57695	1.13095	11.2919	12.8765	12.8679	0	0	4.60904	5.33167	13.681	16.988	4.07614	5.06728	2.06123	8.37774	8.39824	11.3046	1.13095	9.5838	0.842661	1.57695	5.68308	4.76451	0.481999	3.28198	2.79705	10.1035	5.75902	4.00664	1.37112	0.481999	8.75021	1.91714	4.90484	8.70293	10.5645	11.5042	14.519	4.82633	10.0321	1.91714	15.8903	7.46862	9.93781	2.42316
TCGA-AR-A24Z	0	3001	14.0818	8.09935	0.425991	0.330697	9.84013	12.2661	12.2668	0.118857	0.425991	5.64731	5.64978	15.7581	16.1785	5.01159	2.23038	1.44227	7.06906	7.04393	11.0503	10.5341	8.39818	2.20373	1.97075	6.51993	5.90264	0.425991	2.77387	3.59428	11.9127	4.87049	4.94477	0.515378	0.515378	7.6047	0.754451	4.15634	8.29624	11.5523	10.52	14.0136	3.34887	8.78778	2.28224	17.1508	8.35191	8.51792	1.90611
TCGA-AR-A250	0	2707	14.3878	10.5656	0	0.813032	11.2807	12.5778	12.6053	0	0	4.28866	5.4517	13.8465	16.2187	2.81869	3.97815	2.25837	8.42097	8.42733	11.9628	0.813032	9.7964	1.32987	2.13949	5.41378	5.14726	4.14174	3.16148	3.75369	10.3675	5.9701	4.6992	1.09447	0.463047	8.67451	1.7096	4.11048	8.45715	10.4951	11.297	15.456	3.90714	10.8973	1.32987	15.3097	7.6606	8.54016	3.33382
TCGA-AR-A251	0	3030	12.8952	11.7367	2.57315	2.14655	11.6826	12.3502	12.3508	7.85671	7.99451	4.15036	6.29118	13.3778	15.6648	6.54762	5.92585	2.47774	9.08164	9.08164	13.1559	10.7837	10.1085	2.90197	2.37556	7.16045	6.61644	2.37556	4.29732	6.31208	11.8685	8.85953	6.48766	2.01679	1.87419	9.49576	3.44654	5.8033	8.6222	10.308	12.3007	16.5199	5.89848	12.0935	6.13576	16.9247	8.69427	10.5493	3.16959
TCGA-AR-A252	0	2838	14.7193	11.3904	1.33411	1.77985	11.7703	12.3723	12.3637	0	0	3.61551	5.35245	13.9219	16.9711	2.99955	4.91681	2.1199	8.98049	9.0706	12.9169	5.92198	9.36894	2.69517	1.64601	6.2622	5.47593	0.383208	2.47601	4.93127	10.5534	6.21571	4.49831	2.2175	1.49847	8.30743	1.49847	6.83513	9.49412	10.2412	13.586	14.9264	5.24081	10.8921	2.1199	16.3628	7.77771	12.6939	2.82472
TCGA-AR-A254	0	2605	14.7264	9.59582	0.24319	0.24319	10.3435	12.7347	12.716	0.451238	0.451238	5.07391	5.95321	14.7445	16.6257	3.23969	2.96226	2.10599	7.68712	7.71007	11.4836	0	9.80749	3.39884	1.19235	5.87863	5.19455	1.19235	2.78145	4.55971	11.2503	6.18203	4.73903	0.794459	0.633031	8.5208	1.75996	4.95084	8.4828	10.3047	12.0097	15.0234	5.77602	10.6964	1.50389	15.1593	7.75981	9.93771	2.99586
TCGA-AR-A255	0	2161	13.8149	11.0533	1.75111	1.87261	11.6558	12.6733	12.6608	0.529727	0.37381	2.75863	6.11526	14.2564	17.8119	4.2171	3.99425	1.98466	8.55926	8.63956	12.5161	2.99106	10.3263	2.36199	1.12637	6.00663	5.71732	1.61842	2.2765	4.13448	11.0265	6.2999	4.2171	1.02517	1.12637	9.42735	2.03759	5.25245	8.78159	10.3716	11.5837	15.6568	4.85551	10.6816	2.08864	15.2866	7.86804	10.1576	3.11936
TCGA-AR-A2LE	0	5062	15.0926	9.76264	1.22811	1.00501	10.9071	13.8987	13.9042	0	0	1.42129	6.54905	17.7626	14.7222	3.12432	6.2128	0.740972	7.09738	7.28295	10.9131	0	9.38284	0.417542	0.417542	5.87607	5.25766	1.22811	2.32993	2.5933	8.97287	3.88378	3.91622	0.417542	0.417542	8.16983	0.740972	5.15267	9.33191	11.5331	9.07247	16.4399	6.03959	9.18074	2.5933	13.4649	7.03967	8.77926	1.22811
TCGA-AR-A2LJ	0	2632	15.3696	12.6443	0.852382	1.2927	12.6399	12.5693	12.5827	0	0	2.23426	6.1932	14.1309	16.1465	4.51785	6.94758	1.19457	8.92356	9.09443	9.88887	0	10.9241	0.852382	0	6.3722	6.09462	2.73083	1.77249	2.69538	8.96414	5.03988	3.99837	0.215487	0.402932	9.17745	1.19457	6.04268	9.83212	10.0814	9.85313	17.0411	5.53696	9.52845	2.95718	14.6503	6.61204	10.236	2.89605
TCGA-AR-A2LL	0	2012	14.6283	10.2873	1.03404	1.95655	10.4063	13.4545	13.4579	0	0	1.74737	6.4674	13.5548	15.1651	4.33067	5.93036	1.74737	7.34533	7.44195	9.65546	0	10.09	0.836584	0	6.30005	6.07751	0.607747	1.36268	3.5533	9.80827	4.99588	3.9698	0.607747	0.607747	8.03138	0	4.54008	9.28272	10.2888	9.9575	16.2381	4.15089	8.68276	1.2077	13.7168	6.03203	9.53685	1.95655
TCGA-AR-A2LM	0	1935	15.747	12.4159	1.31932	1.45666	11.5958	13.0158	13.0248	0	0	1.9037	5.77709	13.5821	15.1025	4.10442	6.26249	1.58206	7.98719	8.14032	8.72528	0	10.7698	0.805491	0.583513	6.22452	5.82227	0.805491	1.16751	2.80363	8.56171	4.62518	3.24403	0.805491	0.583513	8.71932	0.583513	4.43879	9.30342	9.27527	8.03184	16.9213	2.99619	8.44584	1.9037	14.32	6.34	8.38798	2.69676
TCGA-AR-A2LN	0	1161	15.4613	13.22	2.15414	2.3477	12.4959	12.9896	12.9956	0.173532	0	2.91047	6.27251	15.3286	16.6179	3.1783	5.67896	0.712885	8.69517	8.8358	9.4887	0.328414	10.8904	0.328414	0	5.9415	5.52729	0.821216	2.48578	2.06881	8.05992	4.4653	3.50501	0.468268	0.328414	8.84425	0.921978	7.7548	10.2442	9.67099	6.96999	17.4881	4.8319	9.60503	1.88133	14.4261	6.32865	8.56343	2.48578
TCGA-AR-A2LO	0	1198	13.4922	11.8674	1.9716	2.14841	12.3587	13.3347	13.3322	0	0	2.66282	6.18024	13.8686	15.5655	2.55934	4.01091	0.850845	8.32099	8.48675	9.97592	0.196734	10.0846	0.850845	0	6.19757	5.82251	0.850845	1.53571	1.77006	7.54905	5.03782	2.92116	0.908127	1.01629	7.40848	2.61201	5.27404	10.1513	9.29057	9.48386	17.1567	5.2326	9.5853	1.73882	13.9322	6.30278	10.8066	2.50468
TCGA-AR-A2LQ	0	1233	14.9236	13.5916	2.47709	2.32882	13.0372	12.5658	12.5958	0	0	1.85205	6.11021	14.8776	16.0409	2.68656	6.16372	0.521072	9.27772	9.44868	10.026	0	11.742	0.816629	0.148941	5.85225	5.52774	1.51037	2.26497	1.80792	8.43042	5.22204	2.95286	0.724677	0.90307	9.69912	1.7624	6.48425	10.5065	8.53268	7.55754	17.667	4.28454	10.0741	1.45422	15.1611	6.29939	8.0596	3.03172
TCGA-AR-A2LR	0	1742	14.6645	12.5438	1.78237	2.19489	12.9607	14.1586	14.1692	2.38659	1.84903	4.91247	7.28254	13.0073	13.9591	6.5427	7.7099	1.09668	8.92111	9.04045	9.67948	2.93906	10.3572	4.16324	0.217431	8.10969	7.70316	3.13877	3.38327	4.85687	9.87733	7.06319	6.83557	0.858622	1.30097	8.57479	6.84988	5.1224	12.8838	9.91501	8.15485	16.7563	5.83176	9.04978	4.80744	14.8695	7.32852	7.95183	2.55577
TCGA-B6-A0I1	0	2361	14.1394	13.3406	0	0	11.3094	13.3413	13.3414	0	0	3.23242	6.88367	14.145	14.1823	5.97162	4.15355	2.30807	9.61477	9.94195	11.9761	1.98701	9.11711	2.89187	0.991355	7.40061	7.05425	1.79499	3.50774	3.93798	11.004	5.82845	6.35791	0.991355	1.31155	7.7739	4.56835	5.98293	9.39631	11.5735	10.0938	16.4167	4.34106	9.93104	3.30633	15.0705	8.15264	6.77072	2.98484
TCGA-B6-A0I5	0	8556	15.3419	11.157	1.1327	0	11.0956	13.2904	13.3062	0.482911	0	6.1329	5.87397	13.5675	16.583	4.29905	6.98899	1.1327	7.43251	7.47826	12.1098	1.57909	9.6354	2.31487	2.42577	6.1247	5.52119	1.1327	2.62487	3.93661	9.6675	5.78315	4.53999	0	1.1327	8.86341	3.85968	4.26962	9.0813	11.1051	11.7565	15.5305	4.80911	10.4177	1.1327	14.719	8.37577	9.26499	3.28486
TCGA-B6-A0I6	1	991	14.9061	10.7799	0.903652	0.521451	11.0145	12.2373	12.2629	0.521451	0	7.31333	5.99316	13.5213	15.055	2.29824	0	0.903652	7.59254	7.70819	12.1445	1.45501	8.94162	3.7215	1.66766	6.98179	6.31844	0	2.91284	2.99392	9.72024	5.81495	6.22916	0	0.521451	8.34594	5.86969	3.98218	10.8827	11.4775	11.4273	15.7905	4.16836	10.9943	4.97627	15.6807	7.69309	7.48795	2.73556
TCGA-B6-A0IA	0	8391	16.5324	11.1159	1.37772	1.04664	10.212	12.9566	12.9677	0	0	5.35629	6.60654	13.129	15.0226	3.7854	4.04026	1.64682	7.52593	7.62661	11.9527	1.37772	9.484	1.87353	1.37772	6.00921	5.81806	0	2.53498	5.21856	10.1064	6.30007	6.62224	0	0	8.85814	1.87353	4.17404	8.21044	11.6188	10.3367	13.8868	8.59937	9.68135	1.87353	14.1962	8.67467	5.3374	3.08065
TCGA-B6-A0IC	0	1542	16.6345	8.35837	0.709567	0.709567	8.15474	13.3866	13.3868	0.709567	0	4.07748	6.70813	10.8728	13.7149	5.71316	2.99791	0.709567	4.6151	4.32621	11.0401	1.18309	6.1213	0.709567	1.539	6.80148	6.09473	0	2.74799	5.03411	10.8397	6.43908	4.45716	0	0	5.64152	0.709567	4.41481	7.43074	11.6201	9.6771	13.1334	5.52692	8.46078	2.99791	16.5747	8.93346	4.07748	1.82426
TCGA-B6-A0IE	1	1993	14.3654	11.251	2.09755	1.72066	10.8948	13.8144	13.8223	0.727673	0	4.86822	6.79704	13.5155	16.3194	3.20157	8.10258	1.2091	7.64211	7.82851	12.3309	0.988375	8.96917	1.2091	0.727673	6.75385	6.43088	0.727673	3.09485	3.71539	9.2023	6.4741	5.19968	0.409237	0.409237	8.02478	0.988375	5.09281	8.63612	11.3926	9.89107	15.1015	4.76758	10.5522	1.72066	15.0803	7.79268	7.16993	2.4833
TCGA-B6-A0IJ	0	7106	13.9599	9.15317	1.6085	0.751133	10.3739	13.2146	13.2243	2.53152	2.69263	7.80979	6.22451	11.2432	14.2995	2.69263	2.35012	1.90012	6.62476	6.4666	11.6026	3.73293	7.50257	3.08988	2.35012	7.01598	6.39814	0	4.51473	4.55721	10.7565	6.91343	5.48283	0.751133	0	6.42133	7.77871	3.65683	8.74359	11.3107	13.6768	14.7943	5.21743	9.80606	3.30458	16.664	8.9003	10.3952	2.1426
TCGA-B6-A0IK	1	571	14.4527	11.1083	2.21626	1.57976	11.3066	10.9197	10.9061	0	0.413088	3.72974	4.617	13.6187	15.2117	2.10947	6.77798	0.733846	7.86464	7.98657	12.0105	0	9.34093	0.733846	0.413088	5.79968	5.02218	0.413088	1.99415	2.93181	7.9091	5.702	4.26561	0.733846	0	8.96757	2.57846	4.49503	8.28989	9.89507	11.1686	15.3502	4.72945	9.95509	1.7315	14.8713	6.36152	9.55062	2.73033
TCGA-B6-A0IM	0	3873	15.9126	9.52032	0	1.55184	9.29128	12.2473	12.232	0.825997	0.471323	4.96059	5.46841	12.9977	15.9594	3.06026	3.8214	0.825997	6.58571	6.53251	11.8676	3.18808	9.3247	1.34796	2.39237	5.57749	4.96059	0.471323	1.55184	3.18808	8.94843	5.46841	4.39861	0.471323	0.825997	8.99506	0.825997	5.03048	7.85592	10.7378	10.5075	14.3546	5.96427	10.1372	2.49482	14.5371	8.25488	7.15396	3.3055
TCGA-B6-A0IN	1	2573	14.7492	10.1719	2.52448	1.44817	10.8568	13.1381	13.1484	0	0.518185	5.08081	6.59254	12.8863	16.8274	2.98449	4.38398	1.19941	7.20457	7.32999	12.9188	3.20334	8.7759	1.19941	1.19941	6.57956	5.99236	5.36423	1.19941	5.06227	9.89114	6.63707	4.86245	1.66027	0	8.29008	1.19941	6.05934	9.02121	10.8002	11.6868	14.8239	10.3318	10.667	1.84515	15.8613	8.15443	9.38049	2.52448
TCGA-B6-A0IO	0	5042	15.5645	10.434	0.759508	1.02812	10.0762	12.3973	12.3854	3.21955	3.67576	4.49059	5.74581	14.1245	16.1153	1.77619	6.2838	1.02812	7.09969	7.13923	11.4988	8.07231	9.17369	1.25449	0	5.88764	5.4807	0	1.02812	3.37216	8.63173	6.35269	4.49059	0	0.429168	8.64678	2.04198	3.71435	8.27469	11.3123	11.0028	13.8161	4.61818	9.41684	2.85524	15.6461	7.52843	8.44213	2.71002
TCGA-B6-A0IP	0	3926	16.0367	11.1859	1.7105	1.24101	11.6787	12.591	12.604	0	0	4.00001	5.63333	13.6968	16.5526	2.47131	4.79796	0.540571	7.72111	7.79383	11.6419	2.213	9.35556	2.213	0	5.62006	5.09516	0	0.932889	2.213	7.74881	5.84207	3.7304	0.932889	0.540571	8.91534	2.88042	4.59586	8.64583	9.99706	11.0069	14.6382	4.59586	10.3729	2.58497	15.1391	6.86363	9.52891	2.58497
TCGA-B6-A0IQ	0	4285	13.7876	12.6753	0.984704	1.56453	11.4736	12.9372	12.9329	2.29738	2.55938	8.13426	6.0358	12.661	14.8081	4.21881	4.43009	1.56453	8.97773	9.05941	11.6732	3.87821	9.06996	0.984704	1.56453	7.80858	7.64888	0.984704	7.87626	4.92444	10.557	9.15912	6.72442	0	0.984704	8.46918	5.05762	3.77882	8.78949	11.6158	12.4989	15.5246	3.4315	11.4101	4.05853	17.1158	8.58035	9.51618	2.97312
TCGA-B6-A0RE	0	7777	14.9798	10.9706	0.951709	0	9.74421	11.6242	11.6962	2.24387	1.92694	6.29527	5.73642	12.9372	14.4336	2.24387	3.23381	1.92694	6.97931	7.24222	10.013	0	9.37559	3.99518	1.92694	6.63062	6.41066	0	1.52021	4.15501	11.0717	5.07449	4.49094	0	0	8.97071	7.13124	3.8154	7.5533	10.5944	10.8207	16.6552	3.60998	9.97464	3.8154	16.2671	7.34527	8.14049	3.60998
TCGA-B6-A0RG	0	2082	16.6205	10.8459	2.02904	0.824022	10.7388	13.3311	13.3412	3.55884	2.8405	4.03621	5.48894	13.573	15.8109	3.35671	3.55884	1.72727	7.57949	7.40031	10.5751	3.12157	8.68506	0	0.824022	6.15179	5.67445	0	1.34521	3.81718	9.74677	4.80538	4.1657	1.34521	1.34521	9.04415	1.72727	4.63694	7.51412	10.3653	9.25164	14.5351	6.63812	9.40868	2.8405	13.3227	7.14161	6.71418	2.8405
TCGA-B6-A0RH	0	6456	15.3988	11.0338	3.00477	2.79608	11.7267	12.2893	12.3055	1.95705	1.39039	3.97945	6.32036	14.3929	17.0447	3.72807	3.66799	1.28767	8.68257	8.72004	10.6926	0	11.0368	2.08509	0.782969	6.84154	6.50912	0.443961	2.20268	4.93298	10.7266	6.13307	3.6053	2.41251	2.20268	10.0251	1.39039	3.15823	8.00268	10.8122	9.53743	15.9399	3.6053	9.9546	2.55201	15.1953	7.40323	7.0715	3.53976
TCGA-B6-A0RI	0	7126	16.0964	10.462	0.775287	0.775287	10.9732	11.6022	11.6242	0	0.775287	4.23176	4.98166	15.6434	15.0711	2.74249	3.35754	1.27683	7.76358	7.8858	10.4866	0	9.73469	1.94341	1.64828	7.8858	7.58798	0	2.18829	2.18829	9.29593	5.35211	4.80932	0	0	9.00166	2.18829	3.71106	7.42431	9.81438	10.6184	14.9494	4.43526	9.87576	0	14.9258	7.87272	5.90826	2.88826
TCGA-B6-A0RL	0	2469	14.3445	9.87009	1.04977	1.65095	10.1034	13.2483	13.2479	0.618335	0	4.55301	6.81123	13.027	15.8402	6.12987	4.61733	2.24663	7.84564	7.85567	12.1792	0.618335	9.1638	1.38145	1.38145	6.51463	6.01519	0	3.08601	5.72533	9.91477	8.35261	4.97732	0.618335	0.618335	8.56726	2.89166	5.47064	8.57133	11.0553	10.5293	14.5434	3.84575	10.1833	3.67494	15.2256	9.46516	7.7592	1.87795
TCGA-B6-A0RN	0	8008	16.6364	11.5047	1.83148	1.83148	10.8672	12.9314	12.9448	0.361023	0	4.28406	5.69756	13.7425	15.3997	3.41514	4.00628	0.889869	7.83585	7.91956	10.434	0.361023	10.0841	1.58032	0.649544	5.38059	4.79325	0.889869	1.27601	2.04534	8.76547	6.08965	3.75604	0.361023	0.889869	9.60853	0.361023	4.46211	7.89219	10.075	9.37766	13.7867	5.18021	8.85235	0.649544	14.6138	7.61929	7.25584	3.2949
TCGA-B6-A0RO	0	4929	15.8819	11.682	2.66323	2.80763	11.9738	12.199	12.1886	0	0	3.2733	4.73727	16.6082	16.7252	3.54461	6.04471	0.737093	8.00407	8.07535	12.2847	1.00016	9.47199	2.58523	0	6.29187	5.79905	0.415117	1.73719	3.66326	9.45633	5.57522	3.80765	0.737093	1.41524	8.67156	2.80763	5.6248	8.9776	10.9199	10.2526	15.1484	5.11579	10.2203	2.4153	15.0136	8.23074	7.91321	2.50276
TCGA-B6-A0RP	1	3126	15.2655	10.7848	2.33571	2.0637	11.5375	11.9136	11.9101	0.366411	0	3.13862	4.84587	16.0451	16.0309	2.76189	3.51212	0.366411	8.03713	8.02276	11.9323	1.45146	9.56821	2.76189	0.366411	5.58018	5.03587	1.45146	2.16018	3.54822	8.62185	5.68119	4.22015	0	1.10874	8.89938	0.658358	4.91664	8.67589	9.59865	11.3173	15.4203	5.52689	10.4044	1.84891	15.275	7.85634	8.23701	3.04064
TCGA-B6-A0RQ	0	4267	15.2526	12.7543	1.37024	1.37024	13.0594	12.4456	12.4493	0	0	2.87589	4.95967	14.3466	16.7665	2.71106	4.58404	2.52492	9.58981	9.77087	11.5435	0.842031	10.2842	0.842031	0.842031	5.75762	5.03135	1.37024	3.68802	2.06015	8.7607	6.97078	2.31117	0.842031	0.842031	8.65688	3.85536	6.16066	9.31972	10.1637	9.07456	15.699	7.44112	10.7569	2.87589	15.3439	6.42299	8.19311	2.71106
TCGA-B6-A0RS	1	3063	14.4295	11.4327	2.80155	2.55731	10.3177	12.6195	12.6342	2.26313	2.6846	4.573	5.06928	14.6081	15.3164	1.0606	3.35464	1.66521	7.22646	7.60998	11.9672	0	9.13952	1.39435	1.39435	6.85916	6.56867	0	1.39435	4.32204	10.8364	6.9251	5.18144	1.39435	1.66521	8.23469	2.41771	5.06928	8.8549	10.7348	11.9601	16.269	6.04763	10.1746	1.0606	16.5901	8.81545	9.33774	1.39435
TCGA-B6-A0RU	0	8605	14.9021	12.4932	3.39475	3.14374	12.6572	12.9891	12.9488	0	0	5.86062	5.71445	14.35	17.1935	2.59426	4.77155	1.08388	9.17548	9.18938	13.1035	0	10.7518	2.83966	1.42201	5.84665	5.46302	3.31583	2.9483	4.51316	9.64776	8.10797	5.36843	0	0.64142	9.70016	5.48122	6.51882	11.1733	9.81311	11.0129	16.2625	8.50697	12.124	4.05972	15.5741	8.16255	8.78664	4.5481
TCGA-B6-A0RV	0	5156	15.5231	12.4792	2.64342	2.33257	12.3891	11.9163	11.9195	0	0	4.37722	5.41215	14.3501	16.9753	3.47152	6.11323	1.3867	9.2271	9.38613	12.6002	0	9.78443	3.30472	0	5.96261	5.53028	0.489236	1.9358	3.0473	8.38219	6.96038	4.34892	1.14477	1.14477	8.7554	2.89902	6.21082	9.03508	9.62245	11.587	15.6233	3.9193	10.2605	3.36249	15.2754	7.82187	10.3985	2.97507
TCGA-B6-A0WT	0	5739	14.7225	11.1545	0.727281	1.20854	10.7342	13.4159	13.4315	0	0	4.32265	5.2617	13.6127	15.6193	3.34727	3.75005	0	7.70143	7.75057	10.9262	0.727281	10.1335	2.30249	0.727281	7.9124	7.25195	0.727281	2.30249	3.34727	8.2596	5.98354	3.81868	0	0	9.27568	2.0968	4.73146	8.62079	10.3755	10.2783	13.9659	3.60215	10.3769	0.727281	16.2394	7.27044	6.51509	3.25122
TCGA-B6-A0WV	0	2417	14.8523	11.1571	1.87278	1.87278	10.5869	13.4571	13.4256	0.916443	0	4.35924	4.78783	14.4949	15.8446	4.0078	3.16786	1.87278	8.27122	8.25034	12.1565	0.916443	9.75571	3.30372	0.916443	5.22441	4.74072	0	3.83914	2.661	9.71211	5.89656	5.00274	0.916443	0.916443	9.21388	3.16786	5.11783	9.16342	11.5438	10.8599	14.2559	7.3286	11.3331	2.85044	14.718	7.04814	7.00892	3.01786
TCGA-B6-A0WW	1	558	14.262	10.0627	0.678003	1.1374	10.2435	13.9156	13.9198	0	0	4.41936	4.80718	14.1086	16.0928	4.10416	0.678003	1.48531	7.2666	7.29994	10.8245	1.48531	9.26941	1.1374	0	5.76535	4.98167	0	3.88735	4.71132	10.3725	5.59676	3.48526	1.48531	1.48531	8.21899	1.1374	3.88735	8.3036	10.1034	9.99134	14.0334	4.15363	10.3547	2.20149	13.4794	7.14956	6.42943	2.20149
TCGA-B6-A0WX	1	639	13.5112	13.3729	2.14042	2.39537	11.1236	12.9137	12.9364	1.18798	0.512086	4.13901	4.94616	13.9585	15.9522	3.64443	4.17348	1.43533	9.45698	9.58176	11.03	0	10.5331	1.99378	1.83053	5.66832	4.24006	0	3.31446	3.5426	8.98647	6.47905	4.06748	1.83053	1.43533	9.45085	7.21782	3.11603	9.09275	9.31557	11.0637	13.8345	1.99378	11.0749	1.83053	15.6904	6.82104	8.71086	4.3345
TCGA-B6-A0WY	1	3461	14.3865	11.9371	1.92118	1.25922	11.8066	14.5811	14.5662	0	0	4.98462	6.29183	14.1993	16.1625	4.20326	2.99428	2.55528	9.14321	9.18354	12.594	4.7052	10.2688	3.22681	0.762844	5.6171	4.81642	0.762844	3.42702	4.66614	10.171	7.64598	4.08976	2.16484	1.62784	9.2675	6.09998	5.37213	9.32035	11.8568	11.5572	15.185	5.55431	12.3101	3.22681	14.9294	7.93189	9.14321	4.20326
TCGA-B6-A0WZ	0	6292	14.3802	11.2084	0.450635	0.450635	10.8796	13.2525	13.2614	0	0	3.78999	5.33022	15.7989	15.4107	2.92591	3.34569	0.450635	8.26106	8.38332	11.2162	3.5401	10.1316	2.22232	1.83451	5.2491	3.96954	0.793508	3.29269	3.96954	9.15489	7.03112	4.27293	0.450635	1.07034	9.10389	1.678	4.45277	8.70565	10.4753	9.87478	13.2789	4.15911	10.065	2.33144	15.7709	6.34509	6.01783	4.00291
TCGA-B6-A0X4	1	860	15.4349	8.77461	1.20434	0.724353	9.17695	12.7343	12.7444	0	0	3.24459	5.15236	16.0305	14.7113	3.93993	2.09112	0	6.26022	6.71002	10.5149	0.724353	8.28878	1.85145	1.56388	5.52353	5.09846	1.85145	1.20434	4.45082	9.32219	5.27892	3.031	1.56388	0	7.56088	3.14174	3.4306	7.77361	11.7617	9.51455	12.9773	3.34059	9.88367	2.29659	16.6773	9.02811	3.99997	2.63628
TCGA-B6-A0X5	1	2097	14.2493	9.1053	0.65104	1.09802	10.0722	14.4767	14.483	0	0	2.86261	5.50727	12.6882	14.5983	3.56507	1.43877	0	6.75015	6.75778	11.2699	7.20523	8.22529	1.71422	2.14463	5.66152	4.53864	0	2.97152	4.93808	10.1351	4.93808	5.48906	1.43877	0.65104	7.03374	2.61652	4.82652	8.90362	10.8564	10.1532	13.54	4.22337	9.71409	1.43877	13.1473	7.70057	6.20942	2.31965
TCGA-B6-A1KC	0	1326	15.2856	8.99027	0	0.861815	11.4293	14.4838	14.4825	1.15444	0.494324	2.45819	7.13292	14.2043	16.6745	6.17207	7.05526	1.39761	7.02841	6.94952	9.97661	7.54328	8.93231	1.60564	0.494324	6.93031	6.07046	2.45819	2.45819	3.53918	11.022	4.47576	3.43401	0.494324	0.861815	7.94606	1.39761	5.49619	9.33601	11.3008	8.16317	14.7165	5.41561	8.73612	5.28561	11.1057	6.79881	7.48524	0.494324
TCGA-B6-A1KF	0	3088	14.044	14.0173	0	0	11.4745	12.7054	12.6996	2.82223	0.901111	4.55797	5.75269	13.4074	15.7131	2.82223	4.50383	2.16028	10.2889	10.4972	12.6493	9.54841	8.89338	3.13874	2.82223	6.87339	5.75269	0	5.04866	5.47168	12.0556	5.49961	7.39599	0.901111	0	8.53017	8.52338	4.50383	8.46082	9.98248	9.66554	15.3973	3.71645	11.0688	4.05442	16.3815	8.01968	5.38449	3.13874
TCGA-B6-A1KI	0	2236	13.9485	10.9345	2.75339	2.45069	11.2528	11.9779	11.9939	0	0	3.71415	4.42086	15.5808	16.3379	1.69305	4.67623	2.06714	8.82572	8.88826	13.4337	0	10.3509	2.27162	1.18664	4.84588	3.91058	0.712033	3.00346	3.48669	9.01378	6.26557	3.9996	2.88384	2.53252	9.41064	0.399505	6.31266	9.35479	10.1122	9.8483	15.3105	5.52315	12.5707	2.173	15.8964	7.23187	7.75091	3.16613
TCGA-B6-A1KN	0	4233	13.8724	10.5216	2.23764	2.06535	11.1233	13.1651	13.1748	0	0	5.442	5.52751	14.1353	16.8132	1.86966	2.53058	2.06535	8.23595	8.29323	12.7345	0.614374	9.89697	1.6432	1.6432	6.52015	6.03934	1.0439	3.32556	4.66796	11.1005	6.06244	4.57461	2.23764	1.37445	8.61179	3.60274	5.57648	9.33784	10.7812	12.0942	15.8145	5.17149	11.1907	1.37445	14.3591	8.32701	9.84212	2.53058
TCGA-B6-A2IU	0	5176	14.9605	11.9333	2.00956	1.95133	12.4035	13.1651	13.1757	0	0	3.9389	6.79329	17.2347	15.5078	3.87768	7.12501	1.46061	8.41065	8.49651	9.91255	0.398995	9.82481	0.967735	0.213246	6.37291	6.01253	1.8273	3.46409	2.64541	7.8023	5.40113	3.18967	0.711211	1.0807	7.91037	4.50233	6.0054	9.76637	10.2932	7.75839	16.9162	5.12638	9.23252	1.46061	14.4098	6.26648	8.59192	2.26995
TCGA-B6-A400	0	215	14.7416	9.90376	2.39884	2.45346	12.2653	13.3091	13.3316	1.69539	1.39402	3.87139	7.21478	13.1516	14.5118	5.05999	1.01262	1.15126	8.27581	8.25097	10.7537	1.15126	9.51895	3.65538	0.267252	7.63233	7.40522	0.49265	3.8307	4.72461	11.3959	7.66886	5.56064	2.28296	1.94455	7.51363	6.26129	4.50944	10.4759	10.2048	11.3766	17.2669	3.78883	11.1175	3.50833	14.0018	7.03168	10.0569	2.55688
TCGA-B6-A401	0	2596	14.6132	10.9077	0.665308	1.24313	11.703	13.0934	13.0889	0	0	4.49078	6.67478	13.98	14.9221	4.50326	6.60702	1.1189	8.47281	8.52422	10.8542	0	10.5196	1.24313	0.475713	6.12808	5.68883	1.82331	2.73634	2.50773	9.77921	6.17563	4.12146	0.832857	0.982957	8.56348	5.65568	6.01499	9.90797	10.0917	11.2672	15.9063	6.36529	10.0216	2.81852	13.7179	6.43534	11.1157	3.13948
TCGA-B6-A402	0	2281	14.8767	10.4181	0.539367	0.539367	12.5578	13.8413	13.8555	0	0	3.95482	7.62089	13.4406	14.4855	4.90754	3.6245	3.04498	8.83908	8.90059	11.3189	1.49228	9.88808	2.96348	0.931056	7.21711	6.71791	4.29181	4.95047	4.90754	11.4347	9.1898	5.56194	0.539367	0.539367	8.30616	9.32443	4.6713	11.2821	11.2494	10.3715	16.5548	7.27737	10.8086	4.0368	14.5183	7.66988	7.18151	2.78521
TCGA-B6-A408	0	2072	14.0227	9.01084	0.992304	1.47552	9.72605	13.5825	13.583	0.672304	0	5.06398	5.45089	12.7053	18.4574	4.02114	4.30727	1.36903	7.30839	7.35796	10.3758	0.260474	7.82384	0.260474	1.12911	5.65163	4.77173	0.992304	2.18957	3.39202	9.26025	6.87952	3.52196	1.47552	1.12911	6.34933	1.36903	3.77229	8.72202	10.7026	9.88786	13.0914	5.75568	8.77381	1.25405	15.0023	8.26817	8.1364	2.4204
TCGA-B6-A409	1	573	13.3358	10.9408	1.27758	2.39861	11.0843	13.8015	13.7776	4.38822	4.4522	5.84544	6.08625	13.9823	16.4784	4.01727	1.5356	0	8.49726	8.49347	11.987	5.19408	8.7199	1.5356	1.27758	6.66749	5.31945	1.27758	3.57528	3.73813	10.3363	6.57712	5.43479	0.963137	0.963137	7.23413	8.50294	6.40998	10.8118	10.2125	11.0798	15.217	9.33905	10.373	4.95003	14.3582	7.01863	9.80497	3.51664
TCGA-B6-A40B	0	3152	13.3365	11.4328	0.332337	1.02588	11.9043	13.7788	13.7798	0.332337	0	4.85686	7.29177	14.1346	15.017	5.87697	4.5883	3.21562	8.76113	8.84398	10.4686	0	11.2206	1.94469	0.332337	7.61137	7.26286	1.02588	3.40393	3.77542	10.5623	6.02205	3.74786	1.35293	0.829568	9.35558	1.19865	6.16432	9.76678	10.6967	10.052	15.7508	6.0335	9.91389	1.49229	15.5964	7.69311	9.00176	3.57048
TCGA-B6-A40C	0	2164	14.1994	10.4866	1.05482	0.924393	10.8258	13.4625	13.4697	0.780989	0.23827	3.68393	6.4101	16.9779	16.2764	4.69829	3.39473	1.38747	7.86204	7.98064	10.9835	0.23827	9.87488	2.14142	0.621741	6.36367	5.92598	0.780989	2.40867	2.45666	10.1844	6.08327	4.52907	0.924393	1.48325	7.68704	0.924393	5.89148	9.07321	10.4267	10.0824	16.1694	6.84588	9.91916	0.924393	12.892	6.75526	8.47801	2.59172
TCGA-BH-A0AU	0	1914	16.2187	11.7117	0.506439	1.8169	11.4246	12.4461	12.4501	0	0	3.02666	5.73192	15.3506	16.4268	3.72199	4.31646	1.8169	8.90054	8.97115	11.1913	1.97958	10.2518	3.02666	0	5.85232	5.39961	1.63352	1.63352	4.08581	10.7883	6.17975	5.34095	0.880552	1.17736	8.98079	1.97958	5.99233	8.51083	10.7732	12.3107	14.3522	2.12576	9.34313	3.02666	15.5761	7.36642	10.7818	3.97443
TCGA-BH-A0AV	0	1820	14.5052	10.1275	0	0.835783	12.0854	11.9368	11.9554	1.74609	2.69906	5.21342	5.3306	14.2351	15.719	3.67495	5.11884	2.69906	8.43597	8.44899	11.1141	0	9.74224	2.29987	1.36157	6.11436	5.43898	1.74609	2.04939	4.61734	10.9538	7.15247	5.70082	0	0	8.63136	6.35468	4.87055	8.54912	11.0873	10.8042	15.9898	4.87055	10.7127	4.522	15.5303	6.90097	7.15247	3.268
TCGA-BH-A0AW	0	622	15.0652	10.9801	0.789614	0.789614	10.9879	12.4208	12.4496	0	0	7.2393	6.5133	12.4273	15.0207	2.60888	5.48274	1.96881	7.16067	7.32702	12.0045	4.20842	10.9671	1.96881	1.67167	6.88639	6.72683	0	3.4855	6.19244	11.1696	4.60381	5.59574	0.789614	0	11.8967	2.77165	4.51465	8.64486	10.8032	12.8916	16.095	3.81916	9.46115	2.21508	16.5216	7.34653	11.758	4.46792
TCGA-BH-A0AY	0	777	14.5008	11.3421	2.30799	2.79242	11.0056	14.2032	14.2014	0	0	4.87392	6.14604	13.814	16.0116	3.15443	6.18574	1.86181	7.3314	7.49309	11.5494	4.87392	9.85858	1.21245	1.21245	7.28341	6.62178	0	1.21245	4.54809	10.0201	6.3808	5.49601	1.21245	0.730016	9.35545	0	6.88558	9.91873	10.2668	11.0001	15.8144	5.69255	10.571	2.10208	14.763	7.73975	9.97929	3.25739
TCGA-BH-A0AZ	0	1919	15.1571	11.9938	1.08422	1.2632	11.6274	12.3893	12.3927	0	0.356207	2.78266	5.35924	15.0419	16.2981	2.37875	3.93384	2.21435	9.12565	9.16911	11.513	2.89555	10.4202	2.72271	0.879838	5.49085	4.5996	0.356207	2.72271	2.84021	9.55588	6.61735	4.42251	0	0.641651	9.12637	2.78266	6.0191	9.00973	8.96838	11.4831	14.7707	4.95261	10.1622	2.72271	16.0292	7.59334	8.6928	3.04989
TCGA-BH-A0B0	0	2477	15.9195	11.9299	0.89221	0.514004	11.9905	12.4371	12.4433	0	0	4.27831	6.15367	14.2241	16.2687	2.51301	4.21322	1.43937	8.94856	9.06727	12.1162	0	11.109	1.99858	1.19158	6.65429	6.06422	0.514004	2.40056	3.1217	10.0456	5.35067	4.17954	0.89221	0.514004	10.0871	0.89221	6.34052	9.33923	11.1833	11.5569	15.518	4.48545	10.5678	1.83514	16.0521	7.62851	10.5572	3.6003
TCGA-BH-A0B1	0	1148	15.8542	11.9464	2.27947	2.76181	11.3026	12.9339	12.957	1.54967	1.19219	4.09275	6.63375	13.6846	15.9167	3.49569	7.73052	2.61823	7.97115	8.31176	11.9078	3.01212	10.5951	2.45877	0.715892	6.43383	6.05604	1.19219	2.89239	4.09275	8.68944	6.09724	4.38663	1.54967	0.715892	10.0043	1.83592	5.72907	8.60864	11.3563	10.4336	16.6183	5.74644	9.70557	2.27947	14.6515	8.01122	9.43397	3.57561
TCGA-BH-A0B3	0	1203	15.7579	11.0475	1.74557	1.74557	10.414	11.8674	11.9245	7.26644	7.21405	5.51451	5.41192	13.8422	15.5	3.91836	5.94019	0.835461	7.46525	7.63996	11.2197	10.0909	9.16398	3.14474	1.36112	6.44769	5.90285	0.835461	1.36112	3.91836	10.371	6.16186	4.90803	0.835461	0	8.82032	5.86451	5.05144	8.54233	10.1053	12.0663	16.1329	4.47116	10.4899	1.36112	16.6464	7.53403	9.72422	3.38033
TCGA-BH-A0B4	0	1191	13.959	11.3708	1.65023	2.19053	11.7767	12.3792	12.35	0	0	4.38974	4.65765	13.9762	16.8629	2.58271	4.57376	1.27852	8.70022	8.71008	12.5974	0	9.6634	3.14444	1.94553	7.65348	7.08478	0.776481	3.02316	3.6331	9.76855	7.2151	5.22344	2.19053	1.65023	9.60251	1.65023	5.4521	8.2137	10.4288	11.3947	15.8393	5.30375	11.4864	2.39991	14.2225	8.61883	9.89709	3.54772
TCGA-BH-A0B6	0	2483	15.7622	11.649	0.883436	1.12609	11.9986	13.4612	13.4632	0	0	2.98679	6.97563	14.675	16.3698	3.98803	5.77863	2.07386	7.80202	7.96502	9.9847	3.387	9.97577	0.591544	0.591544	7.54572	7.22409	0.591544	2.18524	3.82561	9.78837	4.13401	3.71859	0	0	8.2572	1.51525	4.71934	10.1504	10.6389	12.1141	16.4667	4.38794	8.50409	3.10482	15.4164	7.53525	11.8777	2.56063
TCGA-BH-A0B7	0	2559	13.8146	12.4357	1.66572	2.16232	12.0584	13.0025	13.013	7.44251	7.4389	4.26684	5.73186	13.892	16.7362	2.63564	6.02928	1.45321	9.50691	9.56186	13.4592	2.53106	10.5667	2.99144	1.66572	6.21796	5.52958	1.20391	3.27662	5.62159	10.9853	6.91288	4.99333	1.8509	1.20391	9.56765	2.82448	7.19973	9.7498	9.96893	13.905	14.6824	5.78967	11.3777	3.14107	16.9597	8.23491	12.718	3.89776
TCGA-BH-A0B8	0	1569	13.2229	10.1997	2.00036	2.05926	10.8068	11.9616	11.9607	0.415159	0.222462	4.67289	5.84597	17.3394	14.6899	3.14339	4.00046	1.22267	7.25787	7.29816	11.7306	2.87489	8.65512	1.8077	0.73716	6.43789	6.08085	0	2.22277	3.36967	8.61826	4.65391	4.85845	1.32222	1.11574	8.27738	0.73716	5.79489	7.81747	10.5382	9.96145	15.0252	4.48159	9.61243	0.73716	15.1558	7.41552	8.2735	2.1703
TCGA-BH-A0B9	0	1572	13.8602	11.4727	0	0	12.7233	11.2837	11.3237	3.25579	3.6974	8.73191	6.39152	12.0426	14.1024	3.49343	2.61616	0.891568	8.20965	8.55295	11.3314	0	8.62034	1.83413	1.4385	6.16954	5.6365	2.1443	2.80454	4.59037	10.8843	8.29462	5.86537	0.891568	0	8.08343	5.90709	4.03505	8.53643	12.8196	13.5682	14.8443	3.12047	8.64828	2.39943	16.6041	8.16306	12.3244	2.80454
TCGA-BH-A0BA	0	1132	15.816	11.4778	0.569221	0.976323	11.5582	10.5415	10.567	0	0	4.20273	4.41389	16.6775	16.6909	1.29347	5.52313	0	7.37039	7.61427	11.1272	0	8.53358	0.976323	1.77341	5.10337	4.70894	1.96434	1.55331	2.28386	7.36193	4.56894	1.77341	0.569221	1.29347	7.93258	0.569221	5.95301	8.44624	11.3197	10.4381	16.3327	4.86076	9.25154	1.55331	16.129	6.69417	10.0497	1.96434
TCGA-BH-A0BC	0	974	14.4613	11.3332	1.9271	2.20281	11.4858	13.0345	13.0283	0	0	3.10566	5.99696	13.9325	16.299	2.53729	6.75904	1.76659	7.49814	7.60289	12.0868	2.72374	9.46625	1.58596	0.848664	6.73212	6.09318	0.485855	2.32313	4.08887	9.24705	6.60733	4.99241	1.37943	0	8.90779	2.07153	4.7348	8.81848	10.894	11.4431	15.757	5.08041	9.73587	1.76659	15.0317	8.01384	8.99528	2.88882
TCGA-BH-A0BD	0	554	14.8967	10.7368	1.0837	1.4218	10.023	13.3754	13.3604	0.641297	0.641297	5.08849	5.69865	16.8032	16.0173	3.95912	2.72188	0	6.69252	6.69252	11.7233	0	8.30692	0.641297	1.69552	4.99028	3.67292	0	0.641297	3.14343	9.43402	5.53413	4.40261	0.641297	1.0837	7.46104	7.45645	4.99028	8.71507	11.6306	11.0534	12.2697	8.72082	10.4469	1.4218	14.8125	6.49181	8.09291	1.92549
TCGA-BH-A0BF	0	1324	13.7997	10.5842	0.838331	0	10.9138	13.1632	13.1672	2.70396	2.05378	3.76635	5.89022	13.8225	15.8344	1.36511	6.24523	2.30448	8.17693	8.18866	11.5737	0.838331	10.596	2.30448	2.518	5.98301	5.66229	1.36511	2.30448	3.76635	10.5738	6.40132	4.1332	1.36511	1.36511	9.24732	2.05378	5.02322	9.2879	9.92567	12.9473	14.7908	5.36412	10.0359	0.838331	16.069	7.48449	10.4758	3.99744
TCGA-BH-A0BG	0	1871	15.1281	10.4261	0.698882	0.952236	11.821	12.5524	12.5782	8.56605	8.63552	4.6791	6.13939	13.5424	15.2279	2.97374	3.57371	0.952236	8.18084	8.20541	11.7387	3.08389	9.25834	2.24473	2.04132	6.86171	6.4379	1.35508	2.79095	4.73081	11.3307	7.4554	4.69654	0	0.391353	8.328	6.7985	4.27693	10.7387	11.6414	13.3849	15.2621	5.53906	9.91323	3.49615	15.9651	7.78997	11.4539	1.92775
TCGA-BH-A0BJ	0	660	15.1713	11.6437	1.18182	0.508811	11.6466	11.995	12.006	0	0	2.95718	4.87444	16.8619	16.8052	1.42842	4.52291	0.884211	7.389	7.5474	11.7712	0	9.01377	1.18182	0.508811	5.66958	4.89509	0	1.42842	3.17547	7.99759	4.38372	3.47885	0	0	8.75882	1.98555	4.83223	7.90135	9.2037	10.6265	15.1386	3.94278	8.97792	2.13192	15.3388	6.56801	8.93619	2.69986
TCGA-BH-A0BL	0	2278	14.3703	12.0337	3.33459	2.74893	11.9113	12.7433	12.732	2.42648	1.42384	4.80364	5.82973	13.9148	15.6921	3.82042	5.61864	2.12631	9.01966	9.16464	11.804	9.98224	10.5811	2.01056	1.74683	6.79966	6.52171	0.418567	3.33459	3.9828	10.3584	7.48431	5.38296	3.01232	2.74893	9.63305	3.82042	5.92872	9.24926	10.3643	12.9058	16.4841	4.98325	11.4393	3.42779	15.1151	7.04002	10.9762	3.59786
TCGA-BH-A0BM	0	1876	17.496	12.7389	1.51369	1.25794	12.1447	11.0683	11.1376	0	0	3.48603	4.59648	13.5794	15.9366	1.25794	5.10421	1.51369	8.34326	8.63514	11.1913	3.22485	9.19111	2.71505	1.51369	6.00188	5.59433	0	2.37146	2.71505	8.17286	5.25202	3.15144	0.549766	0	8.89335	1.25794	5.62177	8.04441	10.6214	9.47213	16.2816	4.21926	9.59403	0.946878	15.5205	6.81152	8.71693	3.36134
TCGA-BH-A0BO	0	2197	15.2611	12.2575	1.63445	1.42425	12.4049	12.5987	12.5996	0	0	3.47281	4.31775	14.9614	17.5384	1.98059	5.28111	1.17811	9.38046	9.40843	11.9096	0	9.58802	2.25955	0	5.16743	4.48978	0	2.59723	2.69425	8.99886	6.21418	3.47281	0.881173	1.98059	8.52048	1.42425	7.44298	9.94605	10.1549	10.4531	14.8614	6.90839	10.9603	2.25955	15.7624	6.39102	8.66213	3.23553
TCGA-BH-A0BP	0	2296	15.6484	11.8026	0.47102	1.10987	12.6249	11.6971	11.6725	0.47102	0	3.78041	5.41608	14.4462	15.8824	2.58956	4.70574	1.88855	9.47609	9.47452	11.5889	7.62585	10.5745	2.91906	0.47102	6.28942	5.77258	0.825523	2.39149	3.41308	9.92655	6.2679	4.8087	0.47102	1.10987	9.61184	1.55112	5.58805	8.97859	9.13736	10.7374	15.1239	3.51405	10.4285	2.39149	15.4344	7.74228	9.32709	3.69697
TCGA-BH-A0BQ	0	2255	15.2054	11.6648	1.07583	1.07583	12.0603	11.953	11.9612	0	0	4.30997	5.20976	14.3449	16.5862	2.3659	5.87314	1.25394	8.65231	8.7202	11.2851	0	10.3308	1.41246	0.872593	5.69947	5.22052	0.635957	2.58152	3.08382	9.31002	5.93975	3.94515	0	1.07583	9.28526	2.98634	5.2418	8.9533	10.0766	11.7935	15.642	4.93722	10.4154	1.9145	15.8873	6.99214	10.2799	3.41879
TCGA-BH-A0BR	0	2330	14.9744	11.7659	0.436524	0.771193	11.3377	12.0306	12.0557	0.436524	0	2.80875	5.2383	14.0746	16.1501	4.27603	3.98553	2.06352	8.58105	8.59034	11.905	1.79634	10.1653	2.38959	0.436524	6.94551	6.33094	1.04266	3.74059	4.3021	10.687	5.2383	5.25175	0.771193	0.436524	9.39987	2.18059	4.70527	8.86745	11.1978	11.497	15.1305	5.16915	10.4703	1.79634	16.074	7.06834	9.07167	2.94738
TCGA-BH-A0BS	0	2612	14.8517	11.057	2.58336	1.75072	10.3641	12.5977	12.565	0	0	3.94994	5.0123	17.4544	15.1369	1.03649	3.15124	1.50571	9.61743	9.64468	12.7406	0	8.34681	2.1429	1.03649	5.75018	4.95233	0.60939	2.37987	3.65117	9.34459	5.15747	4.49507	1.75072	1.3656	7.67348	2.37987	6.26587	8.80662	10.9372	10.33	15.1642	4.02173	11.9638	2.05439	17.2141	7.76522	7.71738	3.31258
TCGA-BH-A0BT	0	2365	13.7011	11.6758	1.80517	0.998468	10.0837	12.5901	12.5837	3.95133	3.69761	3.58215	5.52056	15.7631	16.9825	1.58292	4.16703	1.32009	9.19293	9.29729	11.519	0.583942	10.1126	2.31948	1.9977	5.55159	4.66948	0	2.31948	3.95133	9.91431	8.61716	3.85513	0.998468	0.998468	9.26957	2.69785	4.55165	7.91581	10.4201	11.4893	14.9268	3.58215	9.92841	0.583942	16.9191	8.35229	9.52539	3.31917
TCGA-BH-A0BV	0	1519	12.7358	10.2759	1.50947	1.60016	10.9618	12.9241	12.9308	0	0	3.89268	5.65296	17.4203	15.4552	3.80006	4.43876	1.30897	7.61507	7.65264	11.7552	0.244529	9.22125	2.48997	1.84233	6.61155	6.17585	0.636096	1.76603	4.02951	9.80123	5.05045	3.89268	0.244529	0	8.42626	1.84233	4.64454	8.66686	10.271	11.9798	14.6393	4.46313	9.26998	1.1972	15.999	9.4953	9.68691	3.13054
TCGA-BH-A0BW	0	2371	14.547	11.5041	0.680021	0.680021	13.3349	12.2274	12.1702	8.74732	8.84123	4.34122	5.87793	12.2572	14.7446	3.04018	3.56547	3.14211	9.32576	9.36581	11.575	3.49016	9.63854	3.04018	2.81181	6.79696	6.46457	0	2.93051	6.63158	11.3858	5.0925	5.89263	1.7692	0	8.91327	9.18061	4.54102	10.8178	10.7321	13.1004	14.0435	3.14211	8.49141	3.04018	17.0658	8.95063	10.5459	2.68245
TCGA-BH-A0BZ	0	2255	15.2091	13.5206	2.16978	2.16978	14.1051	12.8017	12.8004	0.584898	0	2.80719	4.93055	15.3536	18.2033	2.5848	6.70717	3.08729	10.9945	11.0267	12.5376	0	9.93054	2.16978	0.584898	5.8453	4.88246	2.5848	4.20927	2.45927	8.84687	7.7713	3.08729	1.80722	1.58483	8.77295	1.80722	8.89159	10.7547	8.63462	8.59972	16.4085	6.65086	13.2379	3.8578	14.7452	6.36613	9.9984	3.32175
TCGA-BH-A0C0	0	1270	14.4761	9.29581	0.817604	0.817604	10.0593	12.6961	12.6959	4.3802	4.79112	6.02343	6.49521	12.9629	15.0058	3.34337	3.34337	2.26675	6.7515	6.88778	11.5847	0	8.99098	3.2307	2.82778	7.2692	7.04599	3.44787	3.2307	4.66671	10.5934	6.55493	5.98921	1.33626	0.817604	8.26809	3.2307	4.79112	9.22772	9.66718	13.6142	16.1599	4.02232	9.77406	2.66388	16.267	8.22829	12.0952	2.01789
TCGA-BH-A0C1	1	1411	13.5661	11.6992	2.02758	0.82318	11.509	13.8585	13.8641	2.83883	2.02758	6.2698	6.43283	14.4893	16.1985	2.83883	3.64841	2.48949	8.62528	8.80971	12.2974	2.67471	10.2863	1.72592	0.82318	7.49998	6.79455	0	2.83883	4.63508	10.5007	5.71543	4.98969	2.02758	0.82318	9.18444	3.55707	5.8562	9.22951	10.4713	12.2369	14.2637	5.51158	9.72136	4.39244	15.4113	7.86622	10.304	2.48949
TCGA-BH-A0C3	0	2709	14.6967	12.138	1.97774	2.65301	11.8205	12.6677	12.6954	1.74459	0.666985	4.77867	5.72034	14.8036	17.2571	4.80924	5.249	2.35453	9.22296	9.29087	12.9422	6.67374	10.3126	2.1784	0	6.36977	5.58557	0.666985	3.11116	4.71553	9.84679	6.8384	4.95305	1.97774	2.35453	9.18267	1.12135	8.05888	9.64447	10.4804	11.7158	15.349	7.27604	11.6226	3.00953	15.2145	7.78288	10.8918	3.91705
TCGA-BH-A0C7	0	2767	15.0197	11.203	0	1.42819	11.8733	12.4292	12.4307	0.420313	0.420313	4.58489	6.53383	14.7399	16.7601	2.43211	5.06475	1.01053	8.45556	8.55491	11.3804	1.42819	9.90361	1.59899	1.23442	5.47995	5.07926	0.745397	2.13165	4.29293	10.7867	5.49084	4.31761	0.420313	0.420313	8.86434	1.42819	5.12192	8.56783	10.3782	11.2482	15.4289	4.87825	10.5442	1.75169	14.4325	6.67899	9.90208	2.13165
TCGA-BH-A0DD	0	2486	14.4919	10.2583	0	0	11.3027	13.2785	13.3038	0.53913	0.930693	4.97074	6.31902	14.859	16.2063	5.12855	3.51364	1.49179	8.51647	8.52891	10.9085	7.83003	9.33889	2.34422	1.49179	6.51758	6.05959	0.930693	3.7747	4.59143	11.078	6.15441	6.19958	0	0.930693	7.78035	1.49179	4.81689	8.36213	10.627	11.525	14.0553	2.58112	8.8497	2.20938	14.9877	7.74422	9.23424	2.34422
TCGA-BH-A0DE	0	2372	14.3672	11.9647	1.90543	1.80593	12.4549	12.311	12.3038	0	0	4.67051	5.57547	14.6108	16.4524	0.321529	5.93467	2.69875	9.29205	9.36269	13.42	0.321529	10.3267	2.5833	1.16882	6.01484	5.38175	1.32073	3.45762	3.20767	8.9522	6.88372	4.726	1.45816	1.58363	9.20563	2.32033	6.44511	9.85131	10.3061	12.7014	15.4145	6.80859	11.3206	2.80564	14.7385	7.25304	10.0664	3.88078
TCGA-BH-A0DG	0	2041	14.6719	11.4164	1.14492	0.932441	11.6297	13.4213	13.4125	0.381653	0	3.41828	5.74667	14.2502	16.1408	2.54729	3.80961	1.49416	9.10259	9.18747	11.6625	0.683174	9.97152	2.54729	1.14492	6.06647	5.21091	0.683174	2.21226	4.11712	10.0969	6.09871	3.95755	0.683174	0.932441	8.7105	1.49416	6.1913	8.9747	10.5028	11.5477	15.2636	4.53025	10.1971	2.87961	14.2875	7.77705	10.2774	3.14953
TCGA-BH-A0DH	0	1156	15.3867	9.94782	1.46958	1.46958	10.4871	12.6849	12.6623	0	0	4.45148	5.57629	13.7183	15.2058	4.32981	3.29969	1.27234	6.49471	6.55024	11.2682	5.62883	7.97672	1.64307	0.772109	6.41916	5.77584	0.437102	2.29063	3.49347	9.6799	5.48804	3.44741	0.437102	0.772109	7.45212	1.93774	4.01943	8.1322	9.54698	10.5838	14.6101	2.9493	9.41035	0.772109	15.6585	8.70447	7.63532	2.29063
TCGA-BH-A0DI	0	912	14.4993	11.9732	0.883297	1.03965	12.1159	13.147	13.1296	0	0.276374	2.87468	5.33929	14.8481	16.4328	1.53621	5.16347	1.30919	9.47559	9.51485	11.3942	0.508219	10.7448	2.19833	0.883297	5.86346	5.16347	1.03965	3.06869	3.92094	9.68843	6.32896	3.99922	1.03965	0.508219	9.83371	1.98406	5.33175	9.2615	8.86074	11.3575	15.0307	5.93988	10.6744	2.55001	14.8224	6.65336	9.49007	3.75035
TCGA-BH-A0DK	0	423	15.2774	10.5354	1.46983	1.8698	10.9267	12.7556	12.757	0	0	4.19033	5.69722	13.8699	16.0166	1.68363	4.55864	0.914522	7.42454	7.48636	11.9293	1.21873	8.33987	1.21873	0.528543	6.20096	6.23525	0	1.21873	4.25862	9.43123	5.15027	4.19033	2.3168	0.914522	8.55711	2.75534	5.98615	8.56556	9.37369	11.8655	15.3817	4.93761	10.412	2.03467	14.9701	7.3907	11.3261	2.75534
TCGA-BH-A0DL	0	2381	13.9047	9.80776	1.74074	0.664952	11.1111	12.5294	12.5683	1.11838	1.11838	4.02001	5.93801	12.9555	14.8929	1.46286	5.30903	2.64838	7.92025	7.76192	10.9246	9.81247	8.16944	1.97364	2.17412	5.9653	5.89607	1.46286	2.3501	3.52848	10.7099	6.37456	4.94773	0	0.664952	7.57521	6.22448	4.21455	8.67426	12.7389	13.2962	15.2989	3.3741	10.3459	0	16.1664	7.2923	10.6855	2.50694
TCGA-BH-A0DO	0	1644	15.1512	12.1693	0.680893	1.32644	12.4159	12.9687	12.9608	0	0.380248	4.20874	5.20502	14.0149	16.5472	1.49026	5.54961	1.32644	9.01228	9.00129	11.5997	0.929563	9.73984	1.63736	0.380248	5.35074	4.52446	0.680893	2.61509	2.20752	8.51766	6.73127	3.70738	1.14161	0.380248	8.41815	2.75055	5.4235	9.21841	10.758	10.3347	14.8786	4.8899	10.68	2.61509	16.1352	6.8567	8.25257	3.19256
TCGA-BH-A0DP	0	476	17.2237	11.9796	0.589399	0.589399	11.4295	10.5573	10.5334	0	0	3.81968	4.79415	13.9328	15.2167	1.81685	6.21276	1.00665	7.84293	7.97611	10.7694	0	9.6298	1.59382	0.589399	5.96725	5.59796	0	1.3299	2.71168	7.95866	5.59796	3.96661	0	0	8.82702	2.33255	4.87079	8.08468	10.1775	11.1296	15.6385	5.03523	9.3363	1.3299	15.2175	6.56772	9.14896	2.81874
TCGA-BH-A0DQ	0	98	14.4461	11.341	3.32332	3.49034	11.3062	12.7421	12.7366	0	0	3.59183	5.52507	14.2548	16.5593	2.75134	3.32332	1.78959	7.64112	7.87554	12.1964	5.45945	9.80641	1.60769	0.495213	10.2441	9.47312	1.15613	3.13439	2.91695	9.81627	6.02892	3.49034	1.39951	2.34916	8.96286	3.89956	6.38051	9.20032	10.0023	9.86523	16.3342	7.22158	11.2722	0.863191	13.9962	7.90542	7.8191	3.26305
TCGA-BH-A0DS	0	78	15.1885	10.9837	0	1.65366	10.914	11.5117	11.4931	1.05182	1.05182	5.42132	5.65435	13.5295	15.5152	4.34459	6.98366	1.05182	7.95941	8.04982	12.2279	0	10.089	1.65366	1.05182	6.30997	5.88142	0	4.00217	4.95644	9.70535	6.52697	3.67859	0	1.05182	9.8177	1.05182	5.71455	8.34945	10.7582	11.573	16.659	4.90569	11.3574	1.65366	16.3488	7.88276	9.39171	3.79471
TCGA-BH-A0DT	0	2403	15.209	11.6107	1.76623	2.00074	11.5979	12.9764	12.981	0	0.37874	3.40689	5.02333	16.1383	16.7171	2.60964	4.27147	2.46024	8.84836	8.86424	12.3604	1.48606	9.72414	2.1051	1.13804	5.75853	4.67902	0	3.27887	3.52447	9.9797	6.77313	4.35849	1.32252	1.13804	8.783	2.60964	6.13643	9.32359	10.3519	12.0831	14.9513	5.23362	11.0716	2.29357	15.8635	7.74043	10.2698	3.52447
TCGA-BH-A0DV	0	2064	16.1316	13.0365	6.12583	6.22107	12.3463	12.1996	12.1568	0	0	2.52741	5.28994	15.1968	16.7185	2.06243	6.63639	1.86687	10.312	10.3766	12.9361	0	10.4462	3.24363	0	5.91414	5.18885	0	1.04192	3.24363	8.2573	6.82337	4.47114	5.20964	4.88714	9.88831	1.04192	7.29643	9.477	8.76896	10.4587	16.0757	7.27686	12.0281	2.38843	15.6241	7.21651	9.41008	4.36393
TCGA-BH-A0DX	0	2156	15.9131	12.4398	0.649109	0.649109	12.0851	12.56	12.5414	0	0	4.49771	5.81032	14.5969	16.5632	2.47134	5.34958	3.92647	9.66198	9.67808	12.0293	0.649109	11.6763	2.61207	1.09518	6.54869	5.90912	0	3.06808	3.81441	9.8245	6.43012	4.87823	0	1.43541	10.6641	1.43541	6.86226	10.0874	10.3226	12.009	14.9752	5.6067	10.5169	2.14052	15.2776	6.99671	10.8594	4.17361
TCGA-BH-A0DZ	0	495	15.6144	10.8085	1.69123	1.69123	10.7302	12.6758	12.6777	0.639075	1.08043	4.27738	5.98689	13.2191	15.191	3.53472	5.19649	1.69123	7.934	8.03862	11.7678	1.08043	9.65824	2.11902	0	6.0967	4.98428	0.639075	2.5888	4.87891	9.42081	5.97415	5.08247	1.08043	0.639075	9.74793	3.38882	4.70486	8.08673	11.0728	10.9118	14.7065	4.87891	10.6175	2.11902	15.4833	8.37769	7.66754	3.2265
TCGA-BH-A0E0	0	134	14.8162	10.79	0	0	10.8501	12.3126	12.3299	2.14637	2.74671	7.33031	6.43759	16.1955	15.0736	4.18075	2.47754	2.47754	7.67484	7.87766	12.3222	0	8.81728	1.09921	2.14637	6.33924	6.04691	1.71578	3.98648	5.47281	12.4438	6.98483	6.6162	0	0	8.4998	4.88554	4.18075	8.5134	12.2084	12.4952	14.9096	4.57576	10.6098	6.72925	15.2755	7.73022	11.1293	3.63502
TCGA-BH-A0E1	0	477	17.9414	11.4642	1.59539	2.01173	10.985	11.159	11.1031	0	2.33444	5.44152	5.4747	12.8588	15.3899	4.01465	4.96931	1.00783	7.52333	7.65216	11.5759	4.92199	9.72296	2.01173	0	6.82283	6.05978	1.00783	1.59539	4.71546	9.63765	5.33716	5.79669	0	1.59539	9.47912	0	6.20523	7.52333	10.6933	9.68093	15.8936	5.9461	9.26114	1.00783	15.5748	8.46678	8.56632	3.01367
TCGA-BH-A0E2	0	435	17.0673	11.1361	1.15104	0.983011	12.4403	13.1092	13.1004	0.315157	0	2.36471	6.02162	14.0482	15.2143	3.99031	2.72582	1.15104	8.413	8.40679	9.82888	1.78302	8.85692	1.56227	0.315157	6.95478	6.52461	1.56227	0.315157	2.29465	9.81095	5.08576	5.27048	0.983011	0.315157	7.9114	0.983011	5.55899	8.81295	9.78364	9.04537	14.9352	5.28861	8.23389	4.79992	13.5445	6.17086	10.1811	2.22101
TCGA-BH-A0E6	0	293	13.1752	10.9482	2.54662	2.99908	11.4027	13.5091	13.5081	2.40724	2.79052	3.90591	6.55591	13.8506	16.3783	3.62053	4.34841	1.05391	8.43198	8.44985	12.3422	0	9.16637	1.6564	0.621122	6.07002	5.19033	1.38638	2.99908	4.62499	10.7711	7.69405	4.98505	1.6564	1.05391	8.27544	7.60515	5.47845	9.56925	9.84553	11.4147	13.2402	4.14406	11.0535	3.74154	15.7475	7.5189	8.63892	2.89857
TCGA-BH-A0E7	0	1363	15.384	9.24518	1.39031	0	9.57662	13.6416	13.6255	0	0	2.90407	5.48466	13.3107	14.9405	4.05944	1.39031	0.623349	6.63461	6.65797	11.3301	0.623349	7.64302	0	2.55189	5.7394	4.56674	0.623349	2.4124	2.79596	9.56945	5.37621	3.18693	1.39031	0.623349	7.05972	1.0572	4.35446	8.18864	10.9748	8.82793	11.3932	4.72252	9.88607	2.25796	15.0462	7.7153	4.15006	1.66074
TCGA-BH-A0E9	0	2489	15.6452	12.5634	2.34632	2.2992	13.5818	12.1704	12.1865	0	0	4.22097	5.35304	14.8512	16.9015	2.7128	5.81752	1.85382	9.58259	9.69409	12.5052	0	9.76815	2.25049	0.8616	6.18138	5.74465	1.30492	2.20007	3.41159	8.93063	6.17486	3.09032	1.85382	1.56605	8.27769	2.52077	6.57669	9.46008	9.75566	11.1906	16.4059	3.98826	11.144	3.14465	14.9155	6.27568	10.3426	3.03387
TCGA-BH-A0EA	0	991	16.1524	12.0686	4.70191	4.28822	12.6544	11.7047	11.7083	0	0.946288	3.70596	4.64959	14.7641	16.8259	3.48491	6.68594	1.91866	9.36842	9.4548	12.4677	0	10.6995	2.4943	0	5.93662	4.7524	0	3.48491	2.71402	9.26788	6.47665	4.06673	3.59966	3.80495	9.53269	2.4943	7.04105	10.0693	9.01482	10.9807	16.4331	5.75044	12.3604	1.51289	15.8404	6.68594	9.13386	3.36024
TCGA-BH-A0EE	0	943	13.5731	11.8855	1.85744	0.906539	7.23407	13.3904	13.382	0	0	6.45253	5.8971	18.044	15.0091	3.62866	1.85744	0	7.9672	7.89483	12.6148	6.21843	7.48709	1.85744	3.40871	6.18413	5.16919	1.85744	2.64322	3.98798	9.43986	4.90014	5.23767	0	0	6.8416	1.85744	4.45871	8.92851	11.9962	12.0462	11.1076	4.33913	9.88628	1.45895	16.6269	8.03611	9.81943	0
TCGA-BH-A0EI	0	1926	15.7637	12.2523	2.60579	2.16912	12.0279	12.5519	12.5505	0.212852	0.212852	3.39761	5.8359	14.7469	16.0647	2.91036	10.0695	1.75901	9.2216	9.28988	10.2102	0.212852	10.8203	2.0074	1.18385	6.49991	6.00614	0.212852	2.56761	3.21207	9.00791	5.5332	4.4161	0.966329	0.966329	9.71302	0.562602	4.23308	8.96816	10.5287	9.14548	14.9794	3.39761	9.71793	2.74914	14.5633	7.17549	4.96373	3.3308
TCGA-BH-A0GY	0	923	13.9401	10.8301	1.01508	0	11.2461	13.982	13.9706	5.38683	5.11659	4.98324	6.11703	13.6138	15.6645	3.72816	5.02908	1.60503	7.72335	7.68807	11.8031	3.02629	9.69352	2.02256	1.01508	6.43904	5.81082	1.01508	2.61001	4.02815	11.2425	6.17933	4.55227	1.01508	0	9.0243	2.61001	4.78379	8.38306	11.1068	11.5764	15.4547	5.61435	9.8064	3.61249	14.2501	8.28257	9.74593	2.34598
TCGA-BH-A0GZ	0	328	15.2326	11.4025	1.81193	1.58923	11.0998	12.3875	12.3656	0	0.5871	3.76082	5.1355	14.3798	17.1063	3.32769	4.56072	1.58923	7.74784	7.74446	11.2149	2.5903	9.38252	1.81193	0.5871	6.38136	6.03973	0	1.0032	2.5903	8.72578	5.0062	3.8133	0.5871	0.5871	9.31587	2.32705	5.23505	8.42634	9.22677	10.1253	14.3803	4.29148	9.77209	2.91244	15.1794	6.53771	7.92524	2.81284
TCGA-BH-A0H0	0	461	17.0992	11.3587	0	0.71809	10.5698	12.6766	12.6601	0	0	5.75195	6.19457	12.7384	15.2874	1.55336	2.89725	1.55336	6.91851	6.95647	12.3349	1.55336	8.13407	2.7666	2.46337	6.16893	6.06157	0	2.07896	2.46337	10.5851	4.87677	4.63605	1.19535	0	7.44179	0	6.08917	8.19567	11.7633	11.2052	15.9775	4.74417	9.3354	1.55336	13.8521	7.64606	9.2231	1.55336
TCGA-BH-A0H3	0	1928	15.4495	12.4616	2.92707	3.03211	12.0179	12.5918	12.5661	0	0	3.53934	5.31369	14.8289	16.4477	1.28452	5.85465	2.05631	9.82195	9.9456	12.7327	0	10.5548	2.40818	0.654806	5.89698	5.19429	0.364238	3.76944	2.87154	8.90878	6.7944	4.39946	2.15265	2.15265	9.82835	2.4842	6.40217	9.42141	10.5023	11.4298	16.0685	5.84025	11.9242	2.05631	16.2937	7.57405	9.04914	4.29779
TCGA-BH-A0H5	0	1620	14.8005	11.6053	1.37316	2.06376	12.217	12.6202	12.6223	0.710306	0.398434	4.07927	5.94097	13.7884	16.7206	3.21256	6.03495	1.18415	8.94003	8.97784	11.8749	2.06376	9.66494	3.05584	2.06376	6.38715	5.78327	2.16955	1.37316	3.63816	10.425	6.42503	4.373	0.398434	0.398434	8.4782	1.82562	6.11658	9.89392	9.99856	14.755	14.9776	4.43795	10.0419	3.11	16.638	8.00054	13.1963	2.81628
TCGA-BH-A0H6	0	747	15.4629	11.4885	0	0	10.7858	12.3254	12.3159	0	0	4.75701	5.77235	13.4321	15.4085	3.15232	5.66426	1.75157	8.12694	8.11056	10.9876	3.38805	9.7166	1.75157	0	5.57155	4.98979	0	1.75157	2.05531	9.07666	6.03793	3.84944	0	0	9.57751	0	5.02518	7.89315	10.2102	9.61283	14.208	5.8729	9.04037	1.75157	15.0098	7.36745	6.46904	3.27499
TCGA-BH-A0H7	0	702	15.6712	11.7998	0.698116	0	10.9373	13.177	13.1807	0.698116	0	4.58666	6.09207	15.0213	15.8569	2.972	4.88897	1.51962	8.20343	8.26602	12.0709	0.698116	10.9991	1.80304	0	5.64871	5.13878	0	2.972	3.60916	9.38681	4.69462	4.15416	0.698116	0.698116	10.8568	1.51962	4.38656	7.80214	10.801	10.2522	14.9479	6.35597	9.75945	1.80304	14.248	7.36903	8.29203	3.81456
TCGA-BH-A0H9	0	1247	16.5152	11.5845	1.74837	3.01424	12.0876	12.3439	12.3794	0	0	5.59083	6.18929	14.4037	15.6863	4.3963	5.08903	2.18259	8.07058	8.16256	11.8306	11.1112	10.0016	1.74837	1.12425	6.72806	6.59352	1.12425	3.01424	3.38393	11.2329	5.40245	4.81442	0	1.12425	9.74018	1.74837	6.14187	8.94548	11.2173	12.2929	16.4772	5.69307	9.95949	3.21089	14.8883	7.16758	11.1619	3.01424
TCGA-BH-A0HA	0	1611	14.7094	11.4459	2.02851	1.95401	10.8052	13.4293	13.4453	0.269419	0.269419	3.75752	6.32281	13.581	16.5819	2.09935	3.23545	2.56748	9.03951	9.07509	12.4802	0	9.78738	2.02851	1.5099	6.19522	5.62808	0.86496	2.46391	5.20678	10.5969	6.18711	4.68025	0.269419	0.496355	9.05295	2.46391	4.84391	8.67079	11.4009	11.5927	15.6009	4.60921	10.5443	1.95401	15.7326	8.7257	9.8215	3.57072
TCGA-BH-A0HB	0	806	14.7779	10.9017	1.61237	1.24591	11.0896	12.6833	12.6714	0	0	5.73129	6.07739	13.5405	15.9503	2.84249	5.32528	1.61237	7.87152	7.85452	10.6423	1.90434	9.39914	3.09496	1.90434	6.94345	6.66011	0	3.09496	4.126	9.40353	5.71255	4.3847	0.75347	0.75347	9.10063	1.24591	4.72116	8.54198	9.29588	12.0648	15.5758	3.8794	9.71034	1.90434	14.2681	7.4186	11.6792	3.49667
TCGA-BH-A0HF	0	727	15.7163	12.024	2.10157	2.52476	11.6623	12.1218	12.1296	0.449696	0.449696	3.5369	5.06832	13.9326	16.3167	2.21956	4.86606	1.30042	8.42811	8.52297	12.4009	1.6756	10.452	1.97307	0.792026	5.57943	5.15973	0	2.32863	3.34253	8.19772	5.84111	4.1851	0.792026	1.0685	10.0452	1.30042	5.82258	8.80719	10.0376	10.8054	14.9459	5.65468	10.2323	2.32863	15.7256	7.02764	8.45242	3.66722
TCGA-BH-A0HI	0	620	14.8226	10.593	2.71529	2.86978	10.687	13.0939	13.0594	0	0.455385	3.60104	5.85264	16.9871	16.335	2.34558	4.46959	1.51387	7.19466	7.37966	12.1115	0	9.73792	1.51387	0.455385	5.99377	5.54385	0	1.84721	4.11525	9.4247	5.74694	3.80635	1.69015	0.800991	9.32721	2.23618	4.81218	8.81407	10.874	10.9151	15.4725	4.67219	10.5011	2.86978	16.5845	8.85512	7.94445	2.86978
TCGA-BH-A0HK	0	178	15.5788	9.49272	0	0.372649	9.53058	11.2453	11.234	0.668533	0.372649	3.77329	3.89261	18.6312	16.5775	0	2.72243	0.668533	5.89847	6.04734	11.7964	0.668533	8.18201	1.61499	1.12361	4.56645	3.74185	0.372649	1.30664	2.27246	8.13287	4.0028	3.29893	0	0	7.31799	0	5.5808	7.42331	10.8363	9.05075	13.4708	5.08787	8.5394	2.08475	14.4592	6.66537	6.65275	1.74753
TCGA-BH-A0HL	0	72	15.5048	8.48634	1.87104	2.11185	10.0295	13.3001	13.3088	0	0.180018	1.5163	6.51365	12.5091	13.8995	4.80623	1.81764	0.948812	6.01772	6.07002	10.9643	9.49287	7.64539	2.35609	1.04487	7.18184	6.6305	0.180018	2.93449	3.45514	9.76071	4.89912	5.24586	1.2197	0.845899	6.91418	0.948812	6.64206	9.19479	11.5335	8.31572	14.7438	8.29267	9.21945	1.5163	15.2788	6.7187	4.93089	0.735078
TCGA-BH-A0HN	0	516	15.1378	10.0316	0.50043	0.50043	9.1475	13.6867	13.6919	0.352108	0.50043	4.71659	6.11142	13.1456	14.5035	4.70899	2.06311	2.57909	7.40262	7.37885	10.2075	0	9.11622	2.32428	1.61973	7.25378	6.48977	1.25224	2.54533	4.12492	10.2468	5.0044	3.74836	0.186769	0.352108	7.13255	0.186769	4.05467	8.67206	10.3684	9.77003	13.7155	3.29947	8.007	3.25839	16.2066	7.5235	5.35555	1.85839
TCGA-BH-A0HO	0	76	15.7783	10.2098	1.47302	0.530077	10.8301	12.6508	12.6574	0.530077	0.530077	4.3601	5.44707	14.4599	15.3899	3.92678	4.56342	0.530077	6.74902	6.90147	12.382	2.18652	8.60056	0.916868	2.03845	6.17961	5.50464	0	1.87343	4.59026	9.99372	4.69289	4.71745	0	1.47302	8.09134	0.916868	6.07897	8.45299	10.8894	11.5702	14.6368	4.64249	9.87867	1.22158	16.4857	9.13272	8.45117	2.44362
TCGA-BH-A0HP	0	414	14.729	11.5546	2.60442	2.53584	12.1769	12.3508	12.376	0.358737	0	3.15453	5.22563	14.6993	17.4446	1.26994	4.37582	0.645799	7.96573	8.12448	12.2115	0	9.28811	2.13344	0.358737	5.70312	5.10063	0.645799	0.885114	2.13344	8.17326	5.1926	2.95889	1.09032	0.358737	8.02791	3.48064	4.84125	8.82954	10.5938	10.4326	15.4145	4.3953	10.0582	3.74646	16.1997	8.09796	7.44337	2.53584
TCGA-BH-A0HQ	0	1121	14.7761	11.2525	1.49593	1.20184	10.6596	12.726	12.7112	0	0	4.20355	5.42192	13.844	17.1416	3.47801	3.57565	0	6.72883	6.99607	9.72444	1.94887	9.03054	0	0.604197	5.43064	5.12137	1.02876	1.49593	1.35637	8.85772	4.98585	2.36767	0.832038	0.832038	8.35598	1.94887	3.63725	7.82818	9.40946	9.04836	14.7052	3.29899	9.02118	2.04292	14.3026	6.79452	5.73534	2.13121
TCGA-BH-A0HU	0	392	13.7406	10.0802	1.439	2.14491	10.9021	13.5108	13.4903	1.71447	1.71447	5.01677	5.52559	14.5281	16.1777	2.74511	4.03579	1.439	7.28688	7.35381	12.506	5.47097	8.99388	2.74511	0.651169	6.14147	5.50762	0	2.476	3.63329	11.1584	7.5422	5.13859	1.439	1.71447	8.64907	2.14491	5.50762	8.39167	10.6433	11.9796	15.0077	5.59534	10.6774	1.71447	14.8328	8.70536	8.6795	2.61682
TCGA-BH-A0HW	0	1561	16.0181	8.26226	0.602005	1.02549	9.02629	13.1973	13.1855	0.602005	0	5.84406	6.36279	12.2131	14.938	6.13727	3.21493	1.02549	4.97964	4.66322	12.2955	2.03807	6.56569	2.50091	2.50091	5.61935	5.52515	0	2.20938	3.29323	9.25135	6.38977	5.86984	0.602005	1.35246	6.75742	1.02549	4.80358	8.28159	10.8936	9.36561	15.1187	7.61633	10.0076	2.95079	14.5285	8.36326	5.00313	0.602005
TCGA-BH-A0HX	0	829	15.6167	10.595	1.97876	2.43624	12.0422	11.8499	11.8352	1.97876	1.5661	4.10253	5.48003	14.4	15.9839	2.78305	4.61661	0.985873	7.93462	7.94039	12.0335	0.575559	9.06309	1.30496	0.985873	5.44798	4.92673	0.985873	0.575559	1.97876	7.41885	5.39854	3.78101	0.575559	0.985873	8.6281	0.575559	4.61661	8.9518	9.91488	10.9305	15.6488	5.01687	10.1872	1.5661	14.0748	6.58661	9.031	2.67645
TCGA-BH-A0HY	0	1545	15.5343	11.4021	2.5664	2.5664	11.5343	12.5748	12.5801	1.79146	0	4.74671	5.8173	14.0724	15.5908	3.86187	6.12776	0	7.87564	7.94213	10.8425	0	9.94315	1.79146	0	6.33992	5.46202	0	2.5664	2.5664	8.52754	6.07606	5.7529	2.23035	1.15758	9.71497	2.5664	4.60796	8.24104	10.594	10.1051	15.4291	4.08753	9.79111	1.79146	14.9773	6.86663	7.86806	3.0678
TCGA-BH-A0RX	0	170	13.9279	11.4291	3.06378	2.8035	12.9807	12.5367	12.5356	0	0.941259	5.39057	5.6505	13.6924	16.1694	1.25115	5.56895	0.546069	8.70685	8.71161	12.6543	8.31293	10.0551	2.70514	1.25115	6.05169	5.70242	1.5061	3.21441	4.90624	10.3864	6.88662	6.18539	2.07749	0.941259	9.27681	6.67557	5.66366	9.75667	9.50315	13.326	16.3028	5.48251	10.8038	2.22676	16.9949	8.28978	11.2104	3.59006
TCGA-BH-A0W5	0	1288	14.5205	11.5011	1.48588	1.13788	11.5771	14.0868	14.0647	0	0	3.03624	5.93142	13.8326	15.5816	3.70108	3.70108	0.678334	7.88089	7.94906	10.897	1.13788	9.90458	1.48588	0	5.42695	4.57356	0.678334	1.48588	3.40662	8.97224	6.21404	4.00065	0.678334	0	8.84242	3.23328	5.23334	9.56256	10.0788	12.6719	14.251	4.77678	10.3235	2.80795	14.9576	6.96185	11.2797	2.92661
TCGA-BH-A0W7	0	1363	14.9387	11.4128	2.03418	0.826983	11.8731	12.9289	12.935	0	0.331122	4.17212	6.53273	14.4221	15.9497	3.53327	6.08363	0.826983	8.45359	8.41921	11.2063	0.331122	10.2386	1.73202	0.826983	7.00793	6.50841	1.19532	2.62289	3.12759	10.1165	6.32094	3.28861	1.61538	0.600252	9.32261	1.61538	4.81193	8.89	10.8261	12.1563	15.5001	6.17918	9.99042	1.83992	15.886	7.31657	10.841	3.08436
TCGA-BH-A0WA	0	701	14.6763	10.5407	0	0.949288	12.4845	14.1739	14.1624	3.99048	3.0785	5.18487	6.43704	13.2185	15.0343	3.81074	2.49943	0	8.28075	8.28937	11.5334	4.98734	8.90256	3.22932	0.949288	6.51253	5.70599	0	2.23991	6.29032	10.4742	7.91395	5.8054	0	0.949288	7.93606	8.12109	4.65558	10.5225	10.9622	11.5523	14.8669	4.60128	9.84228	4.07259	16.6903	8.37276	8.18247	1.92325
TCGA-BH-A18F	0	1001	14.8803	11.9593	2.06231	0	11.9647	13.5115	13.5292	2.31344	0.843289	4.26792	5.50689	14.5748	17.0397	2.31344	5.37507	0.843289	9.1876	9.1718	12.6708	2.31344	9.95316	2.06231	0	7.0534	6.16346	2.06231	2.71347	4.07748	10.5768	6.19508	4.80739	1.75805	1.75805	9.09845	2.31344	6.88913	9.40091	11.0394	12.1805	15.1569	5.73912	11.2919	3.02631	15.4639	7.79292	10.765	3.02631
TCGA-BH-A18G	0	149	14.8685	11.7032	0	0.904541	9.88865	13.3343	13.3422	0.904541	0.904541	3.8155	6.09043	14.4101	15.3861	2.42216	1.85433	2.82856	8.87952	8.88751	10.7918	0	9.72735	2.82856	1.45623	6.95355	6.26415	0	2.42216	4.80892	11.5417	6.29652	5.71273	1.45623	0	8.67928	4.76333	3.62473	8.72162	11.8785	10.8972	13.3999	0.904541	9.73327	3.28088	16.2387	8.43221	6.38948	3.14528
TCGA-BH-A18H	0	652	13.6687	10.7294	2.05546	0.839304	11.5658	13.7659	13.7782	0	0	2.30624	5.5476	13.9648	17.6581	1.36646	5.0599	2.87056	8.53271	8.39067	12.1546	7.57889	9.11637	1.36646	2.51982	6.29168	5.28099	0	2.70583	3.5908	10.1314	6.38999	4.42753	2.05546	0	7.82469	3.5908	5.15883	9.79064	10.3452	13.8455	14.6631	5.42045	10.623	3.15249	16.1251	7.92648	12.8711	3.68233
TCGA-BH-A18I	0	1093	15.2908	11.5488	2.01719	2.26602	10.8986	13.9497	13.9492	0	0	4.21146	5.42322	14.2502	16.1149	3.39573	3.54446	1.71632	8.43855	8.51867	11.2709	1.09962	9.83884	1.53852	0.465707	5.82337	5.09366	0	1.87458	4.05491	9.67838	7.06162	3.54446	1.71632	1.87458	8.8446	1.3357	5.0278	9.19245	10.4804	11.5714	14.8896	3.80259	10.5502	1.71632	15.1996	7.51961	9.92334	3.04245
TCGA-BH-A18R	0	1142	13.2659	11.2064	1.78914	1.39912	11.8571	13.8288	13.8344	0	0.862907	3.43621	5.41798	13.848	16.2285	4.47808	4.42408	1.78914	8.92626	8.95272	11.51	7.08837	9.24517	1.39912	0.862907	5.92517	4.84979	0	3.73124	4.11886	12.0533	6.62096	4.47808	0.862907	0.862907	8.62795	1.78914	6.44234	9.33386	10.9428	12.0438	14.2982	4.92947	10.9131	2.34866	15.3979	7.66689	10.3263	3.89897
TCGA-BH-A18S	0	2009	14.9705	9.63578	0.984109	1.20422	10.1542	13.1638	13.1675	0	0	2.09096	4.89194	17.4242	14.8969	3.47339	2.78001	1.71467	7.2598	7.46007	12.0685	1.56374	7.81993	2.29642	1.9761	5.58341	4.72413	1.56374	2.55838	4.72413	10.3087	5.30274	4.0574	0.984109	0.984109	6.77139	0	5.53351	8.87299	11.1779	10.5489	13.3905	4.13976	9.72241	1.8513	16.4499	8.04498	7.18743	1.56374
TCGA-BH-A18U	0	1563	13.3228	10.1304	0.963966	0.963966	10.3533	14.6436	14.6535	7.80384	7.84021	5.01667	6.52769	13.9732	15.7361	1.94561	1.94561	1.94561	7.60685	7.74112	11.7231	3.10523	9.25131	0	0	6.94995	6.38729	0.963966	4.32289	5.35501	10.8467	6.40358	6.32022	1.53671	0.963966	7.87568	1.53671	4.63033	8.68207	10.3575	11.8142	15.2877	4.10109	9.91008	1.94561	15.813	8.38665	8.57105	2.5244
TCGA-BH-A1EN	0	2127	12.3291	11.1789	0	0.630012	9.38714	12.6522	12.6644	0	0	4.82675	5.78686	13.3059	14.7194	1.90222	1.6737	2.09945	9.30958	9.30084	12.3285	0	8.95741	2.09945	1.90222	6.68439	6.14042	0.630012	4.21121	4.48256	10.6048	5.27735	4.68038	0	0	7.88544	9.29959	6.02384	8.35713	11.7317	10.472	14.9197	2.92047	10.9773	1.90222	17.5322	9.12948	7.97294	2.56759
TCGA-BH-A28O	0	1120	15.0651	13.1022	1.39321	1.64844	13.4569	13.0867	13.0922	0	0	3.34337	6.36337	15.7737	15.7842	2.58051	3.75539	0.775385	10.0982	10.2421	10.6668	0	10.9766	1.50078	0.139684	6.17119	5.85881	1.01195	2.60483	1.90494	8.12648	6.80495	3.03881	0.775385	0.384041	8.46336	1.27697	6.79045	10.3039	10.3377	9.23029	16.8377	4.81477	11.0357	2.50501	14.905	6.91478	8.63034	3.59471
TCGA-BH-A2L8	0	612	14.7625	11.9661	2.02839	1.67791	11.8433	13.2905	13.2903	0	0.28684	2.02839	6.45395	13.8185	15.524	4.49547	6.67191	2.10416	8.17019	8.35794	8.75606	0	10.6091	0.525998	0	5.99299	5.57387	0.910624	1.77383	2.02839	9.39633	5.08724	3.25982	0.525998	0.910624	8.73536	0.731091	4.93994	9.81448	9.79175	10.2386	16.9934	4.33177	9.48536	2.2447	14.1353	6.27291	10.6833	2.9258
TCGA-BH-A42T	0	320	13.2899	9.65732	1.67158	1.96871	9.97707	14.2161	14.2225	0	0	5.50593	5.9756	13.8395	15.35	4.66712	1.67158	1.49639	7.21815	7.2837	11.2343	0.448133	8.49837	1.67158	0.448133	5.90719	5.43482	0	2.09709	3.74258	10.5486	5.90719	3.92663	1.49639	1.29695	7.14206	5.9756	5.9588	9.71098	10.6331	10.4785	14.416	4.82378	9.96029	2.60877	14.4729	6.77069	8.36765	1.82778
TCGA-BH-A42U	0	3364	14.3956	12.4413	2.79589	2.75267	12.8012	13.7909	13.7977	0	0	2.75267	5.72415	14.7358	16.757	3.56855	4.75667	2.02673	9.67501	9.75351	11.1756	0.495668	9.43165	1.28387	0.495668	6.1054	5.29011	1.28387	2.40728	2.66213	9.13718	6.54927	3.10174	2.51468	2.51468	7.90944	3.20155	7.20521	11.0833	9.91416	9.58353	16.4019	4.84163	11.97	3.81958	14.6934	5.99381	9.70862	2.66213
TCGA-BH-A42V	0	635	14.0589	11.6631	2.19582	2.55943	12.277	14.1892	14.1964	0.162705	0	3.05005	5.4743	15.8798	16.1407	3.28022	3.58295	1.05273	9.05792	9.15024	11.6391	0.308906	9.43785	1.2825	0.563192	5.57167	4.87253	1.2099	2.37252	2.07839	8.98195	6.72545	3.29784	2.37252	2.49977	7.0673	2.67181	7.41081	11.1022	10.458	10.2288	15.8831	6.71073	10.916	3.16972	14.3831	6.23146	10.0303	3.22603
TCGA-BH-A5IZ	0	567	14.0746	9.5251	0.950951	0.950951	11.2188	14.0758	14.104	0.950951	0.552449	6.74028	5.68341	13.3033	15.1099	2.72222	1.73676	0.950951	7.60457	7.64213	11.3452	0.552449	8.53887	0.552449	1.73676	5.68341	4.71122	5.37823	0.950951	5.03241	11.0172	6.60161	5.2777	1.26287	0.950951	7.70799	6.2413	5.03241	9.34947	11.6132	11.0012	14.086	7.54455	9.52419	1.92579	14.2406	6.54507	7.04046	2.50226
TCGA-BH-A5J0	0	715	13.4554	10.6708	2.76191	2.4922	11.3904	14.9326	14.9327	0	0	4.16698	5.92269	14.4989	15.6064	3.30264	7.03894	1.64174	8.07528	8.14326	10.7415	0.824611	8.9182	1.17183	0.658365	7.52077	6.59412	0.567459	2.03006	3.54824	10.2	5.98109	4.02899	1.88702	1.88702	7.2537	1.59647	4.9885	10.3598	11.2059	10.3274	15.1986	5.31971	10.3444	1.92413	14.5087	6.64502	9.68415	3.12277
TCGA-BH-A6R8	0	293	12.5451	10.1614	0.341524	0.341524	10.6612	14.0278	14.0335	0	0	1.97748	7.34511	13.1794	15.746	5.12602	2.53797	1.37993	7.11985	7.16082	9.91749	0	9.29861	0	0.341524	6.9275	6.42519	1.76717	1.0485	4.15599	10.9463	4.51738	2.88952	0.849024	0	7.17689	0	4.44846	8.74265	10.8965	9.69149	14.5374	2.07215	7.28955	0.849024	15.482	8.03609	8.65551	2.39876
TCGA-BH-A6R9	0	160	13.9435	10.9713	0.820693	0.689749	11.8341	12.4665	12.483	0.205707	0.205707	0.545723	5.1614	15.0608	15.8242	2.9529	3.9738	2.12813	8.57388	8.60488	9.5048	0	10.3881	2.02326	0	5.57717	4.80592	0.385709	2.77052	2.40355	9.59447	5.96117	4.01541	1.05155	0.820693	8.80746	2.02326	4.40797	9.5801	4.6822	9.47124	16.4689	3.28322	10.9615	2.12813	14.209	5.95048	6.84187	3.41343
TCGA-BH-A8FY	0	295	15.9263	9.97426	0.780114	1.13451	10.4045	14.5311	14.5332	0.30928	0.56382	1.76166	7.58161	11.8146	13.848	5.58079	3.03081	1.54236	6.80346	6.8816	11.0471	0	6.75957	0.968169	0.30928	7.53773	7.13083	0.780114	1.85996	4.27872	9.66277	3.82272	4.61063	0.968169	0.968169	5.01439	0.30928	5.73122	9.42255	12.1637	8.26113	15.1099	6.74678	8.40341	1.65618	15.9312	8.16466	5.93101	0.968169
TCGA-BH-A8FZ	0	574	13.8775	11.1724	2.18547	2.41956	12.0443	13.6647	13.6653	0.156364	0.425917	4.69798	5.42668	14.0483	16.0552	2.11096	4.14677	0.652947	7.83726	8.00801	9.52679	0.156364	9.15322	0.754333	0.156364	4.81407	4.00995	0.754333	1.61379	2.11096	8.41553	5.03669	3.20824	1.02168	0.937949	7.56898	1.61379	5.10066	10.3064	10.4862	8.55993	15.8595	6.03986	9.3993	2.11096	15.196	5.75188	9.25971	1.90589
TCGA-BH-A8G0	0	662	14.3359	12.0841	1.63315	1.35694	12.4649	13.0893	13.0816	0.0841378	0.0841378	2.14505	5.37213	16.1322	16.8963	2.44467	5.42754	1.57618	8.75552	8.85561	10.4544	0.238986	10.5732	1.01501	0.56602	5.10895	4.45673	0.731701	2.06449	1.66082	8.55681	5.57295	3.0155	1.32271	1.54682	8.90867	2.02246	6.24921	10.161	9.22791	8.79272	15.6876	4.91007	10.1414	2.36282	14.5358	5.80915	9.52357	3.0681
TCGA-BH-AB28	0	287	14.2039	10.81	1.85176	1.9244	11.7523	13.2497	13.2407	0	0	4.75991	5.12608	13.5409	15.8342	4.21104	3.77339	1.20458	8.17941	8.26056	11.3077	0	9.17877	0.950045	0.640769	5.95733	5.149	0.246575	0.803678	3.11134	8.96835	6.0373	3.04773	1.08292	1.08292	6.86723	6.37845	5.58404	9.68403	10.5254	10.6879	14.4928	4.37552	9.29292	1.08292	16.0639	7.11235	9.38226	2.40242
TCGA-C8-A12L	0	363	14.637	8.77668	0	1.59108	9.24613	12.0137	12.0493	1.59108	1.14251	5.64706	5.67006	12.5723	14.8844	3.51933	1.14251	1.59108	6.50413	6.57285	10.9684	1.14251	8.71029	2.20882	1.38416	5.8419	5.72599	0.488054	1.93276	5.39439	11.3069	4.65266	4.48125	0	0.488054	8.25422	2.97148	4.25662	7.93395	11.0991	11.3409	14.971	5.69269	9.77702	1.38416	16.3909	8.072	8.56143	2.07738
TCGA-C8-A12M	0	358	15.0888	8.61005	0	1.16427	9.02015	11.6381	11.6068	0	0	4.0457	4.33903	12.8998	14.8294	1.80008	1.16427	1.80008	5.6084	5.74822	11.6498	4.38261	6.49771	0	1.16427	5.53306	4.58269	1.16427	1.80008	2.03668	9.76048	2.8492	2.03668	0	1.16427	5.39093	0	5.18484	7.72794	9.94528	10.418	14.2144	7.23424	8.94584	2.8492	13.4386	6.43701	8.11137	0
TCGA-C8-A12N	0	358	15.8276	11.2358	0.52613	0.286918	12.0504	12.7112	12.712	0	0.731263	3.26021	5.92192	14.9607	16.5773	5.0011	4.56457	1.57545	8.85164	8.88425	10.0597	5.08766	10.5118	2.10449	1.34495	7.00448	6.57914	0	1.77414	3.87203	10.4518	5.94786	3.80548	0.731263	0.52613	9.52423	1.21424	3.85019	8.30316	10.8878	10.7644	14.8008	2.49074	9.34401	2.96734	15.1586	7.11623	6.74812	3.08424
TCGA-C8-A12O	0	385	13.7716	10.939	0.536422	0.536422	11.5128	11.8601	11.8888	0	0	4.34809	5.13866	15.5965	15.5245	2.57388	5.78253	1.23334	8.57407	8.6472	11.6764	1.88839	10.469	3.323	1.48619	5.96001	5.42238	1.48619	3.25656	3.5618	10.6137	5.69744	4.94132	1.70126	1.70126	9.58154	2.67907	4.10546	8.6472	11.4531	11.7342	15.8575	4.17904	11.2695	1.88839	15.7148	7.89145	9.02937	3.71809
TCGA-C8-A12P	0	358	13.3476	10.9187	1.30789	1.30789	11.1172	12.099	12.1046	1.30789	0.797343	4.53213	5.03253	14.3028	15.5715	2.44026	1.30789	0	8.77425	8.88647	11.2582	0.797343	10.0192	1.68423	2.78726	6.12152	5.12695	1.30789	2.78726	4.38704	10.5765	5.83492	4.78473	0.797343	1.30789	9.03795	0	2.93378	8.50212	9.93366	11.5812	15.984	4.04403	9.94342	1.98243	16.2985	7.37114	8.60413	2.22943
TCGA-C8-A12U	0	385	14.5382	8.40705	1.28882	0	10.0246	13.1765	13.1922	0	0	4.63309	6.7328	12.9259	15.1197	5.06496	7.19742	1.28882	6.59959	6.44087	11.7744	7.13953	8.09687	0	1.28882	7.51454	7.0715	1.28882	2.41409	5.49249	10.9808	3.72986	5.7463	1.28882	0.783783	7.41435	1.66217	4.45467	9.07506	11.4913	12.5053	14.8787	5.09573	9.10751	3.15996	15.1476	7.66062	10.4039	0
TCGA-C8-A12W	0	385	14.3904	11.0516	0.763565	1.62903	11.6334	12.2171	12.1956	6.21444	6.29356	3.96821	5.27332	14.2234	15.9516	3.96821	2.1662	1.26024	8.70568	8.92241	11.0872	3.22838	9.91467	1.92247	0.763565	5.59819	5.10805	1.62903	1.92247	3.83349	10.3727	5.07857	3.90242	1.26024	0	8.57454	1.62903	4.50004	8.87817	10.9975	11.3208	15.5731	3.60441	9.90631	2.37464	16.3224	7.29078	8.26014	2.55674
TCGA-C8-A12X	0	385	14.9683	8.55562	1.28234	1.28234	10.752	12.5759	12.5914	0.563101	0.967082	4.5212	6.5994	13.1561	15.3392	4.55089	2.52968	1.7601	7.21924	7.32182	12.9889	0	9.05635	2.26889	2.40517	6.434	5.95681	0	3.46287	4.45992	11.2095	5.06463	5.2389	0.967082	2.11839	8.32377	3.63907	4.76868	9.02098	12.5694	10.9355	15.568	9.13441	10.6412	3.26212	16.2268	8.17203	8.01313	2.26889
TCGA-C8-A12Y	0	1476	14.474	10.2122	2.31368	1.21651	10.8018	13.7883	13.7779	0.527348	0.912691	2.65428	5.76539	13.9089	16.849	3.78629	2.54943	0.912691	8.09882	8.06594	11.0698	8.59498	9.38416	1.46734	0.912691	5.99235	5.50998	0.527348	2.03173	4.25492	10.5967	5.76539	3.5888	1.21651	1.46734	7.79493	3.5888	4.80312	8.30209	10.5893	10.2961	15.4239	4.18664	10.1088	2.03173	14.6104	7.62152	7.90261	2.54943
TCGA-C8-A12Z	0	382	14.0745	10.7444	0	0	11.4296	12.4113	12.4387	0.910159	0.910159	3.99524	4.72783	16.663	15.2019	1.46389	2.83891	1.46389	8.48017	8.54614	11.1532	0	10.1091	2.43196	1.46389	6.44571	5.90472	0	2.83891	4.82053	11.0251	4.52239	5.74833	0	0.910159	8.73957	1.86305	4.46611	8.3923	10.8899	10.3043	14.9249	4.3465	9.98695	1.46389	15.6513	8.563	6.90327	3.15596
TCGA-C8-A130	0	370	13.2427	10.3392	1.31728	1.99419	10.5145	12.2373	12.2549	3.99273	3.85076	3.02882	5.60711	16.0319	15.6089	3.55362	3.96543	1.31728	7.54611	7.62018	11.2342	5.79716	9.42104	1.31728	1.13328	6.52371	6.00583	1.62702	3.96543	4.43223	10.3905	6.79967	4.78434	1.62702	1.13328	8.24872	0.675169	3.90924	8.57422	10.4375	11.0701	15.8877	3.39897	10.1876	2.28661	14.3136	6.51432	8.96725	2.09839
TCGA-C8-A131	0	411	14.7481	11.168	0.361291	0.649983	9.53146	12.7316	12.7369	4.36707	3.56241	6.01034	5.9911	13.3933	15.3799	3.37726	0.890427	2.31732	8.19883	8.29608	11.7755	1.83235	10.0636	2.96898	1.83235	7.13383	6.75108	0.649983	3.07021	4.94862	11.5195	6.75869	5.49535	0	0.361291	9.77958	3.1648	4.7028	9.18301	9.9561	12.5109	14.8503	9.28064	10.7385	4.03272	16.774	7.20512	9.51921	3.75716
TCGA-C8-A132	0	383	14.8228	11.3288	0	1.97132	12.1362	12.5688	12.5929	1.1167	0.663805	3.96406	5.44793	14.6677	16.1733	3.85179	5.61202	2.50438	9.25907	9.3302	12.199	6.09147	10.2496	3.00199	1.1167	6.49811	5.83513	3.19843	3.52564	4.46161	10.7442	6.42151	4.86018	1.1167	1.73856	9.94638	4.29984	5.72788	9.23129	11.4837	13.2095	15.0159	6.60588	11.2414	2.89274	15.7037	8.16634	11.5786	4.11762
TCGA-C8-A134	0	383	14.3842	10.9857	1.81485	2.41061	12.2849	12.0431	12.0537	0	0	5.53382	5.04516	14.2336	15.6479	2.83101	3.5151	1.28629	8.21467	8.1793	12.2379	0.44334	8.67453	2.50506	1.81485	6.80016	6.2984	1.28629	3.7646	4.30063	11.2373	6.78612	4.37755	1.48478	1.48478	7.66149	5.39271	5.35516	9.64516	9.28643	12.4579	18.0413	5.62077	12.7581	3.55979	15.1961	7.14264	10.489	2.30954
TCGA-C8-A135	0	393	14.148	11.6952	1.87179	1.22028	12.0837	12.3518	12.3726	0	0	4.82087	5.62088	16.7301	16.3136	3.6211	5.04082	1.41273	8.64138	8.72197	12.8873	0.735491	10.001	2.58189	1.87179	6.75568	6.11876	0.998157	3.11221	4.16644	10.5038	5.34218	4.90332	0	1.41273	9.43649	2.21949	5.30626	9.15535	10.2568	12.1584	15.5836	3.90345	10.549	2.11264	16.0991	7.41699	10.2666	2.65986
TCGA-C8-A137	0	379	15.2937	11.4775	1.67409	1.53557	11.9714	13.0199	13.0199	2.42824	2.12427	3.76158	6.23841	13.8351	15.1922	4.95848	3.54396	1.29912	9.12261	9.144	10.5353	1.11678	10.6055	1.53557	0.5243	7.73938	7.3845	0.5243	1.67409	3.63159	11.3196	4.90321	4.6329	1.01618	0.5243	8.76923	0.5243	4.91723	9.10587	11.9312	9.56518	15.1126	3.89506	9.53709	2.67918	14.1913	7.30276	7.16564	3.00212
TCGA-C8-A138	0	380	14.8341	10.8394	1.79745	2.15914	11.3489	13.1725	13.1913	0.580349	0	4.47859	6.16622	15.4812	15.7772	4.94076	4.63053	1.79745	8.62459	8.61003	12.0676	0	10.3041	1.9896	1.31361	6.25308	5.67289	3.74204	3.37976	4.41303	11.3606	6.04161	4.23478	1.9896	0.580349	9.27961	1.79745	5.27188	9.49095	10.8265	12.1637	15.7418	5.39583	11.125	1.9896	15.5469	7.73437	10.9039	2.98786
TCGA-C8-A1HE	0	375	15.7878	10.7966	1.95448	2.09983	10.6157	12.7788	12.8029	0	0	4.34403	5.81919	15.3687	15.1011	2.09983	3.32742	1.95448	9.5522	9.56321	12.4925	0	8.84515	2.56801	1.40234	5.99676	5.29303	0.865246	3.13843	4.42903	9.87674	5.77658	4.60982	2.09983	2.46443	8.06849	6.62609	5.06416	8.58145	11.3014	11.3789	14.9344	4.63389	11.3199	1.61076	16.462	8.57836	9.00365	3.4945
TCGA-C8-A1HF	0	332	15.6557	11.0171	0	1.38494	9.55872	12.6011	12.6005	0	0.620308	5.92195	6.05612	13.1668	15.6281	2.40535	3.48631	2.25109	8.77218	8.71983	12.3338	8.99815	9.8125	3.26232	2.07834	6.33103	5.7881	0	4.2679	5.1449	11.3059	6.98534	6.33103	0.620308	1.65481	8.99207	2.07834	4.42046	8.7381	12.1501	12.5077	16.5334	4.77204	11.3053	3.26232	15.9797	8.25547	9.50427	4.00375
TCGA-C8-A1HG	0	345	15.1737	9.95823	1.44484	1.7209	10.4454	12.7128	12.7073	2.87089	3.17592	4.1877	6.52799	16.0585	15.1412	3.08123	5.63804	3.26477	9.08011	9.02711	12.506	1.44484	9.5687	3.88543	2.32732	7.23139	6.81955	1.10314	3.70666	4.65033	11.4873	6.21889	6.30521	1.10314	1.95253	8.91491	4.1877	4.68294	9.14592	12.7415	13.2381	15.8727	4.04447	11.0573	3.70666	16.8289	8.45852	10.6124	3.57386
TCGA-C8-A1HI	0	343	13.8449	10.9044	3.20678	2.5521	11.353	11.8248	11.8266	0	0	3.77858	4.61917	14.0847	17.6286	1.99775	6.06313	1.69836	9.28558	9.32147	11.458	8.98249	9.35895	1.32013	1.32013	5.33246	4.98578	1.08587	3.42354	3.92793	9.47122	5.78822	3.65545	1.69836	2.12697	8.39522	3.65545	5.26386	8.50925	10.0777	10.0278	15.7894	3.73869	11.7642	1.69836	16.1112	9.25498	7.42328	3.2641
TCGA-C8-A1HK	0	366	12.0028	10.114	0	0.580726	10.2149	13.9117	13.9159	0	0.99364	5.82037	6.11672	13.1053	15.4204	2.31174	2.98885	0	7.60203	7.74886	12.1676	7.94441	11.287	1.31429	1.57648	6.08547	5.64572	0	3.79552	6.85773	11.6214	4.79506	5.43049	0	0	10.3354	3.38079	4.76908	8.87298	11.2552	11.9724	13.9919	5.7819	9.25054	0.99364	16.9513	8.87602	8.59276	4.44727
TCGA-C8-A1HL	0	317	13.9505	9.17274	1.58936	1.58936	9.56692	12.6904	12.7311	0	0	3.32786	5.85197	13.8208	15.3237	1.32589	2.70602	2.00495	8.6268	8.55154	12.9341	4.1355	8.54961	1.58936	2.00495	5.92535	5.19624	0.587163	2.46483	4.78771	11.102	5.36398	5.29183	0.587163	1.32589	8.03999	1.0033	6.31029	8.45778	12.4128	10.4959	15.3145	4.65019	11.2099	0.587163	14.4139	8.98957	7.82674	2.00495
TCGA-C8-A1HM	0	375	14.6563	7.61833	0.866415	0.497294	8.08645	12.3393	12.3534	2.57016	2.92315	6.31485	6.14905	16.7132	14.9972	2.46655	5.60707	2.57016	7.41417	7.29446	11.3724	6.49021	7.92725	2.57016	2.23391	6.85582	6.53572	0	3.32975	6.22245	10.6423	6.9833	5.6192	0	0.497294	7.68043	3.98334	4.0204	8.45293	12.2792	12.885	13.9916	4.97525	9.21946	1.6125	16.2993	9.3849	10.1404	1.95641
TCGA-C8-A1HN	0	394	15.1315	9.22979	1.76929	2.54046	9.92983	12.1239	12.1281	7.27768	7.2475	4.45133	5.34859	17.2078	16.6123	2.54046	2.2058	2.43729	8.52021	8.52494	12.66	3.17465	9.08905	2.72698	1.92992	6.55061	6.12211	0	4.57798	4.19089	10.7149	5.50982	6.21859	2.54046	1.58851	8.54058	1.38179	5.59617	8.56372	12.2892	11.2619	15.4808	5.93597	11.2687	3.35529	15.2248	8.73527	7.98601	2.81191
TCGA-C8-A1HO	0	375	15.8426	11.6626	2.0847	2.4121	10.9881	12.9472	12.9393	0	0	4.35411	6.74982	12.784	14.9939	2.20228	4.7514	2.50657	9.86328	9.96557	12.4893	1.81617	9.39246	2.59524	2.311	7.03776	6.60785	1.28737	4.0746	6.58096	10.4719	6.37098	5.01516	1.81617	0.782755	8.31932	4.35411	4.27579	8.69529	12.5994	11.5009	15.0416	5.59057	10.5647	3.56147	15.7571	9.39168	8.73729	2.97158
TCGA-C8-A26V	0	616	14.2507	11.2223	0.643563	0.643563	10.6945	13.647	13.6389	0.357374	0	1.56932	5.80977	14.7989	15.6735	5.45966	2.66465	1.26631	7.76634	8.03879	10.6021	0	8.85172	0.643563	0.643563	7.16786	6.59771	1.08703	2.03281	4.95777	9.84267	4.50106	4.66988	1.08703	0	7.25008	3.74071	3.3212	8.23864	11.1363	8.99372	15.5809	3.91213	9.52367	2.21853	15.417	7.45118	6.07334	1.93014
TCGA-C8-A26W	0	381	14.8148	11.8041	1.75637	2.02078	11.747	13.6671	13.6692	0	0	3.15837	5.8989	15.0494	16.9659	4.00572	4.53599	1.37052	8.03689	8.16425	10.4162	2.13678	9.71566	0.539074	0.539074	6.9634	6.37307	0.647361	2.7844	4.39554	9.69333	5.12838	4.59803	0.294571	0.154791	8.08161	0.647361	4.88467	9.50333	10.7426	10.3995	16.202	4.01586	9.78082	3.3628	13.8782	7.20404	9.83424	1.93791
TCGA-C8-A26X	0	376	14.1585	10.3846	1.62981	1.48309	11.4255	12.6443	12.6279	0	0	2.19879	5.01885	13.6208	17.4058	3.99659	6.96102	1.48309	7.48423	7.43268	10.9137	1.99727	9.30334	1.13552	0	6.17433	5.74597	0.924279	1.76297	3.62893	9.36749	4.07553	4.1982	1.62981	1.13552	8.04132	1.62981	4.64037	9.49203	10.7909	10.7019	16.1611	3.99659	9.71285	3.08426	17.3884	6.98848	9.25329	1.88487
TCGA-C8-A26Y	0	394	13.4345	10.4512	1.88702	1.65945	11.4603	13.8628	13.8673	8.06701	8.14611	3.68642	6.66763	13.7429	15.5122	4.77859	5.69309	1.77772	7.87804	7.79282	10.7902	9.23814	9.6829	0.85568	1.05622	6.43094	5.55084	1.77772	2.48228	4.77859	10.1474	4.48025	5.48282	1.23226	1.05622	8.7257	2.90244	5.03759	9.89812	9.85757	10.3246	16.477	9.23168	10.4095	3.45749	13.9274	7.16753	9.56552	1.65945
TCGA-C8-A26Z	0	470	15.0313	10.5951	1.05208	0.342985	10.2908	13.2646	13.2773	0.342985	0.342985	1.05208	5.16548	14.4049	16.7907	3.22029	5.05335	1.65399	7.3305	7.38711	9.41109	1.05208	8.85365	0.342985	0.852107	5.15465	4.45506	1.3842	1.65399	2.7303	9.94615	3.767	4.36399	0.852107	0.852107	7.48329	1.05208	4.40111	8.81377	10.4471	7.82468	15.1469	4.94439	9.28705	3.767	13.7749	7.31113	6.77025	1.77206
TCGA-C8-A273	0	513	13.7656	10.2376	1.89239	1.29899	10.3627	13.0876	13.098	0	0	2.77448	4.82974	15.1384	17.0302	3.30272	3.59199	1.10272	6.81009	6.9747	9.82707	0.143167	8.81519	0.701292	0.503151	5.74645	5.10369	0.503151	2.42807	3.25622	9.17213	3.8008	3.7117	1.10272	1.03088	7.21955	0.955268	4.02998	8.60707	10.8172	8.21521	15.9929	4.29058	8.8786	1.93237	13.3278	6.3346	7.17338	1.41642
TCGA-C8-A274	0	508	13.4347	8.93382	2.54941	3.32855	9.81604	13.9582	13.9659	0.287632	0.287632	3.1247	6.52893	14.7061	17.6956	5.12837	0.91268	0.91268	6.12594	6.16639	9.77703	0	8.02251	0	0.527341	7.09244	6.58637	0	2.37631	4.88078	10.8888	3.23022	3.47887	2.49399	2.54941	6.67002	2.84354	3.3599	7.99032	10.2882	8.69128	15.5011	2.88722	7.70929	2.79849	14.285	7.31865	6.40294	0.91268
TCGA-C8-A278	0	297	12.8989	9.85556	0.325855	0.325855	10.3713	12.5749	12.5674	0.325855	0	5.61904	5.81359	13.4237	15.8081	3.79948	4.16818	2.47543	8.05288	8.07338	12.4266	3.26541	10.128	2.01467	1.82133	6.69882	5.97922	2.60125	3.06157	6.3093	11.6997	5.63384	4.94963	0.325855	0.591501	8.77854	2.33757	3.69043	8.6138	10.7174	12.6556	14.6868	4.12693	10.5221	3.22688	17.617	7.81386	9.81555	2.82411
TCGA-C8-A27A	0	747	14.2574	10.3553	1.68502	1.50904	10.6743	12.9592	12.9509	5.37908	5.17304	5.47801	6.21159	13.866	15.7486	4.80501	9.23215	2.70898	8.0153	8.13573	11.0922	11.0726	10.457	1.30857	1.84185	6.64323	6.12265	1.68502	2.44119	5.11274	10.4298	6.80442	5.57059	1.98329	1.07568	9.13411	0	4.68589	9.37217	10.4884	10.6533	16.7475	5.71956	11.355	3.63766	14.9842	8.23984	7.98198	3.72082
TCGA-C8-A27B	0	439	14.4684	7.92107	0	0	10.1159	13.2701	13.2799	1.77988	1.39103	6.17786	6.12852	13.7619	14.7969	3.2508	1.39103	2.33818	6.50226	6.56542	12.0063	0.491252	8.10236	2.21753	3.47788	6.45635	5.86291	0.491252	3.36881	6.02447	11.3731	5.71478	5.08146	0.491252	0	7.06234	8.64302	3.36881	10.6502	11.3535	12.9078	14.3093	4.00086	8.89492	2.82476	16.6786	8.1256	10.0709	0.857048
TCGA-C8-A3M7	1	1034	14.1242	12.0968	2.88016	2.78592	13.0323	12.356	12.3446	0	0	4.51602	5.28609	15.3844	16.3703	2.09043	6.20513	0.389959	8.27015	8.40174	10.8252	0.208115	9.53493	0.551426	0.208115	5.73593	5.14137	1.16442	1.73451	2.03688	7.92712	5.6449	2.49961	2.14206	1.66562	7.67223	0.828542	6.55146	10.5959	10.4245	9.57158	17.4688	7.54974	10.0162	2.84942	16.7868	7.0559	9.16079	2.41819
TCGA-C8-A3M8	0	394	12.8291	10.2125	1.44357	1.56835	11.4233	13.8029	13.8079	0	0.316964	2.73362	6.82384	15.3688	15.0193	4.64842	2.50294	0	7.94952	8.00715	11.8145	0	9.43601	0.987556	0.796695	6.76965	6.20896	0.576678	1.98129	3.83472	10.2535	5.37648	4.22426	0.576678	0	7.7744	0.316964	6.44289	10.0377	10.2842	10.1559	16.1559	7.49281	10.3511	1.8886	13.5496	7.49674	8.33812	2.97815
TCGA-C8-A8HP	0	396	12.693	10.2915	3.43584	3.33914	11.1486	13.2936	13.3003	4.00747	3.80514	3.00277	5.97121	13.8953	15.2032	3.43584	4.94558	2.05552	7.74327	7.82811	10.9607	1.26488	9.39988	1.26488	0.766841	6.95967	6.48776	1.46145	2.64652	4.4158	10.3558	5.836	4.91236	3.00277	3.65253	7.59149	4.87835	6.0266	10.8292	9.75822	11.6399	17.531	6.85863	10.9349	1.92834	15.7409	7.76437	10.7731	3.28825
TCGA-C8-A8HQ	0	380	14.9666	10.4027	2.45217	2.45217	10.9042	12.7887	12.7958	0	0	3.07963	5.57927	14.8133	15.8115	3.27002	2.73661	1.62626	7.58138	7.59479	10.9838	1.13266	8.96268	0.921798	0.921798	6.28401	5.65805	1.13266	2.09752	3.12963	8.92954	5.58824	4.56438	1.3166	1.3166	7.3452	2.28572	5.34536	9.70606	10.5634	10.9019	17.2852	7.46203	9.89681	2.45217	14.4352	7.10388	9.14924	2.67058
TCGA-C8-A8HR	0	408	13.9501	12.172	1.94742	1.46365	12.309	13.1956	13.1943	0	0	4.33047	5.532	14.7441	17.1792	3.47363	4.10953	1.94742	8.81225	8.90313	12.2047	0	10.3007	1.06955	1.06955	6.08334	5.45459	2.59798	3.63545	2.88224	9.25721	6.03581	3.97487	1.57425	0.909985	8.32529	2.17508	6.84064	10.3706	10.2043	10.345	17.0774	6.11113	10.142	1.77287	13.5911	6.5707	10.0472	3.97487
TCGA-C8-A9FZ	0	592	13.5499	8.54794	1.08242	0	10.5181	14.1746	14.1766	1.69384	0.878283	3.50305	7.05088	13.7001	13.8845	4.90963	2.21168	2.45163	7.06901	7.07799	10.4256	0	8.11542	1.26122	1.26122	8.02081	7.54317	0	2.83728	5.22193	11.2207	4.19555	4.88256	0.355462	0	5.82983	1.56353	3.98258	9.09965	12.557	10.9412	13.6148	4.97518	7.81784	3.31334	14.2279	8.43485	9.58904	1.08242
TCGA-D8-A13Y	0	1728	13.9748	10.8779	0.797652	0.797652	9.45252	13.0038	12.9997	0.797652	0.988674	6.86923	6.62494	13.4653	14.4689	3.62295	6.17233	0.988674	7.99833	8.05282	10.6393	8.79828	8.71709	2.37393	2.15227	6.31293	5.61434	1.89025	3.43877	5.74586	10.4651	6.84164	6.86923	0.577422	0.317408	7.62483	3.73384	4.75945	7.20382	10.8658	9.61979	13.6617	3.37176	9.8883	2.68122	14.8887	8.94164	4.70604	2.30376
TCGA-D8-A13Z	0	635	14.2167	11.1415	0.394031	0.703208	11.2355	13.0774	13.078	0.394031	0	4.28759	6.23711	15.0606	15.1638	3.58401	5.01819	1.17392	8.21509	8.21051	11.7613	2.98356	13.7922	1.36194	1.81249	6.92971	6.70495	0.957678	2.73402	5.04589	10.5939	5.13884	4.75846	0.703208	0	11.9233	5.04589	4.46219	8.66471	10.8444	12.3739	16.0207	3.85844	10.1821	1.52825	16.6408	7.32963	10.1498	6.36355
TCGA-D8-A140	0	403	16.1242	10.2207	1.58752	0.653472	11.017	12.6101	12.61	0	0.653472	3.67191	6.03877	13.9829	16.7297	3.30461	4.72771	1.44299	7.38257	7.52849	12.3453	2.48119	8.05988	1.10158	0.894855	5.65173	5.09723	1.28236	1.83926	4.71203	9.6056	4.09107	3.73535	0.653472	1.10158	7.12275	0.894855	5.45848	8.86934	11.238	10.9896	15.3663	5.60154	9.46472	0.653472	16.0759	7.11978	9.09847	1.58752
TCGA-D8-A141	0	626	15.2433	11.3526	0.423532	0.423532	12.2029	11.7891	11.8117	0	0	3.65547	4.93946	15.8754	15.7559	3.14531	3.61587	2.34893	9.04484	9.07983	11.3094	0	10.1136	2.9036	1.01694	6.01043	5.40211	0.750532	1.89904	3.2525	10.2098	5.79683	4.25429	0	0.750532	9.05876	1.01694	4.44716	9.02608	9.67026	12.9742	15.3948	5.92389	10.0639	2.24892	15.4371	7.12795	11.3533	2.96793
TCGA-D8-A142	0	425	14.7009	11.5547	1.28116	0.778356	12.1749	12.208	12.1798	7.5846	7.70816	4.62063	5.4328	13.9892	15.7414	3.93579	3.46106	2.89464	8.8119	9.00701	11.3431	8.72435	9.69428	4.44228	2.58646	7.48445	7.06633	1.6533	2.40355	4.66197	10.6978	5.54755	4.77934	1.6533	0.778356	9.12443	5.38422	4.77934	9.28851	8.93506	11.8577	15.7856	5.22781	10.674	3.86674	16.7861	7.21263	9.62541	2.58646
TCGA-D8-A143	0	431	15.3051	10.0253	0.546167	0.997907	11.1826	14.1049	14.1059	6.01824	5.98544	8.09952	7.08982	16.7569	14.136	7.27839	5.84427	0.882605	7.30172	7.34525	10.5777	10.7717	8.58281	1.5063	1.10467	7.84662	7.36149	0.821303	2.50556	5.04369	11.5937	4.1094	6.12674	0.386038	0.386038	7.93834	4.23223	4.92487	10.3611	11.1836	11.672	14.2456	9.76794	8.59316	3.19065	16.3163	6.84808	10.3328	2.72227
TCGA-D8-A145	0	410	14.3914	12.9255	0.882952	1.70091	13.5108	12.6841	12.6913	0	0	2.30432	5.93583	14.4815	17.1207	2.72849	5.4885	1.5703	9.61383	9.62929	11.8925	0.357701	10.5676	2.2197	0.882952	6.54804	6.00699	0	2.1298	1.26718	9.15826	5.14276	3.19536	0.644099	0.882952	8.83732	0.882952	5.92918	9.15185	10.3781	10.3987	15.2034	5.01048	9.66273	3.54751	16.2923	7.31157	9.10838	3.00622
TCGA-D8-A146	0	643	14.7302	11.1696	0.960596	0.960596	12.5243	12.151	12.1468	0.39547	0	2.51868	5.05171	14.448	16.1629	2.43701	5.13176	2.15998	8.6785	8.76366	11.4259	0	10.0036	1.81679	0.960596	5.84427	5.24407	0	1.53218	2.51868	9.7108	4.79735	3.62683	0.39547	0.39547	9.18701	1.17727	5.23201	8.83614	10.2106	10.8091	15.4967	5.19523	10.7708	2.51868	15.7534	6.97599	9.06234	3.20158
TCGA-D8-A147	0	584	14.6746	10.3982	0.769393	2.1772	11.7875	12.8924	12.9103	1.2685	0.769393	5.96107	6.22839	14.9275	14.9022	2.7304	5.09229	2.7304	7.78673	7.7682	10.683	2.38607	8.98346	4.10473	1.63861	7.33032	6.58668	1.9329	4.72049	4.16263	11.9154	8.25106	6.76549	0	1.63861	7.54691	6.47685	4.10473	11.0719	11.7777	12.6503	14.8628	3.5321	8.69548	2.38607	15.4383	8.00423	11.378	3.24102
TCGA-D8-A1J8	0	431	13.501	8.53155	0	0	10.5035	12.6908	12.6932	0	0	5.67737	5.7764	14.4797	16.3527	2.09501	1.29534	1.82583	7.54249	7.52551	11.0577	10.0053	9.2587	1.96669	2.09501	6.83385	6.06198	0.788416	2.32178	4.53474	10.4179	5.58204	5.02822	0	0.788416	8.01155	2.51769	3.95824	8.43026	11.0526	12.8934	15.6499	3.9916	9.50814	2.21284	16.044	8.27297	9.83772	2.21284
TCGA-D8-A1J9	0	532	15.1344	11.2719	1.3683	1.5739	11.921	12.6939	12.6912	0	0	3.89138	5.53832	14.108	15.2663	2.70837	2.41943	2.41943	8.67621	8.70383	12.0439	8.06132	10.0033	2.41943	1.91377	6.37245	5.65613	0.480696	2.41943	6.39974	10.2201	5.8663	5.56266	0.840632	0.480696	8.71745	1.91377	4.9566	8.628	11.0306	11.543	14.6674	3.72878	9.72587	2.05774	15.8202	8.59297	6.19695	3.02104
TCGA-D8-A1JA	0	502	12.2318	8.26827	0	0	8.3883	12.855	12.8489	0	0	3.61988	5.87428	14.5212	14.9024	3.22063	1.75604	1.47678	6.45591	6.56862	10.1712	9.26034	9.13172	2.52491	2.1911	6.76275	6.15263	1.75604	2.52491	5.85959	12.05	4.48538	5.70377	0	0	8.2571	1.75604	3.8153	7.24211	11.0736	9.83798	13.965	1.47678	8.10655	0.673034	16.2155	8.60641	5.49144	1.98991
TCGA-D8-A1JB	0	1688	14.6307	12.0221	1.85262	1.85262	12.8853	12.4559	12.452	0	0.457414	2.63763	4.76104	14.8811	17.2299	2.63763	5.08027	1.99444	10.5421	10.5447	12.8626	1.08354	9.11154	1.85262	0.804182	6.2827	5.41902	0	1.51873	4.42756	9.03255	5.95849	3.14317	0.457414	0.457414	8.1219	3.85108	5.96712	9.11154	10.5122	12.7246	16.3433	5.18755	11.7397	2.94774	15.5593	7.45001	11.4124	3.01587
TCGA-D8-A1JC	0	480	13.3553	10.8922	0.875046	0.875046	11.2695	13.1979	13.1988	7.07986	7.07986	4.21065	6.07271	15.1652	16.1345	1.80826	5.13737	2.24893	8.49379	8.53167	12.2913	7.48441	10.5971	3.08858	1.41583	6.12537	5.53781	1.41583	4.24279	6.20093	10.4633	7.0022	5.49843	1.41583	1.41583	9.20012	3.88383	5.26802	8.77496	11.0473	12.2483	14.9914	3.84248	10.1042	1.62535	15.3154	8.34445	9.60118	2.77367
TCGA-D8-A1JD	0	552	14.3261	11.8111	1.72046	1.50402	11.5772	13.2567	13.2556	0	0	3.61442	5.52325	14.761	16.2866	2.75243	4.71422	1.38227	9.39909	9.40056	10.6756	0.29812	10.2295	2.59691	0.939727	6.38603	5.62069	0.545061	3.315	3.61442	11.0179	5.89562	5.17472	1.1028	0.755848	9.1848	2.35945	3.83929	8.60929	11.0131	11.019	15.921	3.74365	10.3963	1.8176	14.7566	7.38731	7.92852	3.53093
TCGA-D8-A1JE	0	575	15.6028	11.1734	0	1.14784	11.6078	12.516	12.5168	0	0	2.88422	5.83875	16.1041	16.0022	2.30784	1.7789	3.42312	9.96681	10.0151	11.3254	0	10.7151	3.61428	1.14784	5.53261	5.30752	0.382895	3.57802	3.81456	9.19728	7.05768	5.37247	0.382895	0.382895	9.64623	0.382895	4.57269	9.10075	10.7896	11.2478	14.9732	4.12214	11.1251	2.0142	15.006	8.15582	6.81834	4.28846
TCGA-D8-A1JF	0	366	13.3905	11.3053	1.08261	1.42051	11.0322	12.2124	12.2365	0.64056	0	3.31367	6.19185	15.1884	15.5131	1.08261	2.72013	1.69409	9.24129	9.21575	11.8133	6.13561	10.4068	3.04721	2.83759	5.99097	5.3464	0	4.73936	4.19589	10.0325	5.3464	4.90999	0.64056	1.08261	9.58784	1.42051	5.06256	8.96937	10.7423	12.0538	14.9254	4.5458	10.9539	1.42051	17.627	8.59285	9.4226	3.53851
TCGA-D8-A1JG	0	1612	13.6879	11.449	0.794273	0.45112	10.3787	12.244	12.2529	0	0	6.09901	6.52995	13.0498	14.8772	1.67925	5.31878	1.83581	9.57781	9.65736	12.2653	0.45112	9.65998	2.10565	1.67925	7.12685	6.75257	1.07128	2.99547	4.99261	10.8482	5.57355	5.07348	1.30358	0.45112	8.78274	3.12253	4.63585	8.75236	11.0352	12.7396	15.2412	3.82941	10.8009	1.07128	17.9436	8.55527	10.5261	4.0046
TCGA-D8-A1JH	0	426	15.0027	12.2393	2.38827	3.06025	12.3841	12.6438	12.6382	0	0.358793	2.53605	5.53788	14.5545	16.358	1.5736	5.80887	2.38827	10.2371	10.2492	12.5014	0	10.3994	2.85035	0	5.623	5.0526	0.645893	3.15476	2.85035	9.13379	6.75505	4.23176	1.93491	1.42981	9.4636	2.46405	6.53989	9.49046	10.4536	11.4799	15.9793	5.9274	11.5491	2.30829	15.0876	7.34685	8.98497	4.11906
TCGA-D8-A1JI	0	577	13.4254	7.77385	1.37469	0.483652	8.91325	14.0306	14.0267	0	0.845236	1.92142	5.83687	15.1458	15.8215	4.04727	1.13411	0.483652	5.6776	5.74343	12.6895	5.43355	7.29577	1.13411	2.06565	5.74343	4.83194	0	3.40036	5.51119	10.4882	3.78083	5.18772	0	0	5.80639	0.483652	6.23035	8.27271	11.0956	10.3231	13.6915	5.10666	9.83393	1.37469	17.5109	9.03982	7.16975	1.58082
TCGA-D8-A1JJ	0	611	13.9197	10.4613	0.624661	1.23549	11.7414	12.1312	12.1131	0	0.345878	2.90731	4.90635	14.8269	16.5518	2.26091	2.26091	2.74188	9.2489	9.26424	11.8868	7.80367	10.3244	2.74188	1.23549	5.80029	5.26256	0.624661	2.55499	4.60285	10.8542	6.16956	4.98251	1.39262	0.624661	9.73283	1.05914	3.83545	8.48849	10.7615	10.8905	15.0084	4.83967	11.2747	2.08783	16.2628	7.3867	8.08706	3.91533
TCGA-D8-A1JK	0	612	12.8709	10.7492	0.54087	0.54087	10.745	12.3174	12.3196	7.67146	7.665	3.91651	4.93382	13.6222	15.6745	0.54087	1.71116	1.49539	8.46746	8.52915	11.9567	0.54087	8.68874	1.89883	1.89883	5.93169	4.86793	0.54087	2.58577	4.11891	9.82216	5.72391	5.74853	0.933345	1.49539	8.14469	2.69113	4.08064	8.89164	9.84802	12.1064	14.8597	5.20684	11.1106	2.88125	17.169	7.9488	8.48953	3.12639
TCGA-D8-A1JL	0	611	14.2687	12.0174	0.887822	0.647932	10.0198	12.6656	12.6668	0.360038	0.360038	4.74389	6.63871	13.2603	15.4556	2.31279	4.68151	2.46868	9.43656	9.49497	11.8118	0.360038	9.81581	2.46868	2.04197	6.52342	6.01744	0.887822	3.06522	5.09444	10.2906	7.25677	5.10636	0	0	8.62056	7.40166	4.96948	9.18159	11.1732	12.9871	16.0904	4.66548	9.72933	2.54073	15.5632	7.86514	11.0447	3.78196
TCGA-D8-A1JN	0	620	13.5053	10.1055	0.373063	0	8.44432	11.8975	11.8915	0	0	4.13139	3.34314	17.2568	16.945	0.373063	2.72397	0.669207	6.95828	7.12616	11.0511	4.5682	6.40111	0.669207	1.30772	4.41697	3.42469	0	1.4702	1.87023	9.56873	2.90539	2.65805	0.373063	0	6.64607	0.373063	4.95885	7.40767	10.6354	10.1812	12.3747	3.25669	7.75377	3.25669	18.3097	7.81932	7.39508	2.18307
TCGA-D8-A1JP	0	639	13.8333	10.7207	0.832988	1.65479	11.6939	12.5978	12.5988	0.832988	0.832988	3.77582	5.46502	16.1503	17.1353	1.90103	5.48403	2.93388	9.40651	9.46431	11.6939	0.983103	10.8189	2.2948	1.74162	6.01964	5.31026	0.257425	3.9131	4.21574	10.1677	6.56031	4.83508	0.665418	1.46367	9.6515	1.82353	4.98499	8.90683	9.91002	12.4016	14.9762	2.04456	10.9959	6.47101	15.3176	7.45645	8.75594	4.12174
TCGA-D8-A1JS	0	371	16.479	8.47721	1.26414	0.43345	8.59696	12.0902	12.1014	0	0	5.75273	5.42811	13.6868	14.6153	1.92739	2.72407	2.05455	6.96651	6.87039	12.9707	1.63355	7.21474	1.26414	0.766314	4.91112	4.4381	0	3.23435	4.15559	10.3881	4.48401	4.57167	1.46064	1.03659	6.65651	0.766314	4.4381	7.66686	12.8089	9.78873	14.5095	4.73246	10.4745	2.72407	17.3461	9.02827	6.24123	2.1714
TCGA-D8-A1JT	0	405	14.2615	8.4581	2.26654	0.965635	10.3196	13.3688	13.3372	0	0	4.51836	6.58935	14.0439	15.0291	4.79087	1.94814	2.26654	7.26179	7.33173	11.4476	0	8.58524	1.53896	2.26654	6.06073	5.35835	0	2.52722	4.63361	11.1527	4.68796	5.14181	0.965635	0.965635	7.53071	0.965635	4.63361	8.0855	11.5949	11.1955	14.5523	6.23511	9.46969	2.74793	13.1321	8.56361	6.68598	1.53896
TCGA-D8-A1JU	0	447	15.4829	12.7645	2.56547	1.79066	12.2559	12.0924	12.0773	0	0	2.94043	4.96438	14.851	17.1008	2.94043	4.57534	1.46307	10.238	10.2964	12.5139	0.767893	10.5885	2.17438	0.434444	5.24397	4.94805	1.93022	3.52879	3.00501	8.68078	5.86485	3.61406	2.17438	2.17438	9.62483	1.63615	7.19797	9.24924	9.38812	9.96173	16.0951	7.07553	11.5228	2.28253	15.1195	7.23546	8.44075	4.51009
TCGA-D8-A1X5	0	565	14.325	9.50121	0.508394	0	10.4867	13.4067	13.4153	0	0	4.6963	5.87965	14.8631	15.5943	3.47757	1.18104	2.87519	8.10202	8.15857	11.8532	3.72808	9.34315	2.69868	1.42753	6.42485	5.83764	1.18104	3.53127	5.61945	11.2998	5.63179	4.32272	0.508394	0.508394	8.5323	1.18104	4.83088	8.31603	10.6088	11.793	14.8097	5.30175	10.6251	1.63799	16.3489	8.01516	7.94517	2.95595
TCGA-D8-A1X6	0	541	15.4544	9.42001	1.70542	0.885937	9.70339	13.3203	13.3116	0.359133	0.646447	4.21137	6.63465	12.4387	15.2367	4.85713	3.06161	1.27099	7.76871	7.75367	12.4272	1.27099	9.47147	1.93604	1.27099	6.26212	5.4858	0	2.60592	5.13755	11.4569	5.49487	4.89873	0.885937	0.646447	8.47579	0	5.2808	8.15516	12.2064	12.0963	13.7388	5.46748	10.0252	2.79405	16.025	8.9507	8.26396	2.67139
TCGA-D8-A1X7	0	509	15.4301	10.4362	2.62314	1.93169	11.2313	12.5103	12.5018	0.954824	0.954824	3.23956	5.35331	13.6471	16.1725	2.50886	3.50103	2.62314	8.82127	8.78491	12.786	0	10.1437	3.30951	1.52441	5.9649	5.0606	0.555003	1.93169	4.71892	10.7801	5.19602	5.43381	2.50886	2.91999	9.70515	1.93169	5.75533	9.30386	11.3316	11.3504	14.7584	4.84203	11.9598	1.74238	15.5829	7.8944	9.20066	3.67008
TCGA-D8-A1X8	0	783	15.6117	11.4164	2.59359	1.9057	12.7259	13.2964	13.2873	0	0	2.4798	5.3993	15.7364	16.9828	3.1347	4.75999	2.22112	8.80681	8.90515	9.81256	0.543811	9.47757	1.50145	0	5.60327	4.60577	0	1.50145	1.9057	10.4227	4.83132	3.1347	0.543811	0	8.05818	0	6.15995	9.556	9.94644	9.16077	15.4041	6.76271	10.0994	4.33831	14.9328	6.30901	9.52854	1.71769
TCGA-D8-A1XA	0	839	14.6746	10.1884	0	0.521713	11.155	11.9082	11.9111	0	0	2.99468	5.61242	14.2521	14.9756	5.05479	2.99468	1.66825	8.65348	8.5716	10.3512	0	9.87025	2.91358	0	5.68752	4.85211	0	3.14435	3.40388	11.4863	4.80791	3.57185	0	0.521713	8.6935	0.904054	4.50988	8.16167	11.984	10.9896	14.0083	3.85852	9.57712	1.66825	16.8656	8.90887	8.70107	2.73629
TCGA-D8-A1XB	0	552	14.9165	11.5178	1.76798	1.61451	11.8608	12.2066	12.1943	0	0.42619	2.6218	5.36494	14.4415	16.4926	3.40912	4.43435	1.76798	9.15429	9.23302	9.61958	0	10.5469	2.6218	1.24776	5.50254	3.97986	0	3.03866	1.61451	9.20053	5.98981	3.62544	0.754767	1.61451	9.22973	1.44276	3.84835	8.35533	9.55315	9.91903	14.6	4.36385	10.3776	2.0332	15.3363	6.99794	6.145	3.40912
TCGA-D8-A1XD	0	522	14.2302	11.007	0	1.58053	11.3905	13.1568	13.1382	1.37442	2.19643	3.02978	5.69945	15.8273	15.54	4.72695	8.68056	1.9211	8.93529	8.98148	10.8162	1.13388	9.97834	2.71682	1.13388	5.79566	5.30821	0.483529	3.3445	2.62669	10.8324	7.24322	3.8617	1.13388	0	8.48602	2.06532	3.97562	8.17029	11.045	9.97948	14.201	5.9523	10.4382	1.76084	16.0989	7.92056	6.96839	3.16401
TCGA-D8-A1XG	0	448	14.6228	9.30957	5.2447	5.20622	11.3633	12.0375	12.0265	0	0	2.90401	4.97407	15.3907	14.8514	3.52053	1.99751	1.80498	8.55893	8.46837	11.1945	0.583857	8.81047	2.31927	0.998341	5.38908	5.06287	0.583857	2.31927	2.9971	9.89831	5.9156	4.38916	5.12606	5.2447	8.01071	6.14647	4.52039	8.67088	11.4172	10.5045	15.5678	3.16697	11.5166	2.31927	15.9872	7.93038	5.33661	1.80498
TCGA-D8-A1XJ	0	664	14.8675	10.6935	0.505942	0.879783	10.0842	13.3822	13.3755	0	0	4.48688	5.81881	16.7127	15.9274	3.76569	3.85216	1.63238	7.22591	7.36841	8.57101	0	9.31695	0	0	6.26733	5.66009	0.505942	2.12446	3.76569	11.687	3.93373	3.97285	0	0	8.28659	0	4.25264	9.07661	9.82035	7.95169	15.1006	5.49522	8.48399	3.62543	14.0614	6.60898	5.57366	1.8157
TCGA-D8-A1XK	0	441	13.9457	10.6352	0.481679	0.481679	9.01532	12.2899	12.3063	2.71131	2.06037	4.92273	5.89875	11.715	13.6498	3.44747	8.58753	1.5762	7.35673	7.54915	10.6327	0	7.85849	2.52517	1.91631	6.36897	5.70408	0.481679	3.09271	6.04449	11.7706	8.10063	6.05313	1.37043	0	7.28154	4.90375	4.00558	8.33472	10.6616	12.4046	12.6426	5.65952	8.36105	3.89461	15.8579	7.40477	9.18506	2.52517
TCGA-D8-A1XL	0	606	13.5997	8.34139	0	0.605518	9.25669	13.6753	13.6807	1.03072	1.03072	3.57918	6.39098	18.1363	16.7893	3.69989	3.75666	0.605518	5.85415	6.02564	7.69713	0	8.27006	0.605518	0	7.12106	6.15797	0	3.6408	3.05335	12.5435	4.78648	5.14652	0	0	7.49509	0.605518	3.05335	8.16125	9.96086	10.1436	13.7217	3.14125	7.1584	5.20888	13.8077	6.80172	9.69464	1.03072
TCGA-D8-A1XM	0	538	14.7667	11.4455	1.48495	0.677795	11.8795	14.0481	14.053	0.677795	0	3.32126	6.35682	14.7045	16.8024	5.36385	6.29205	1.48495	8.38297	8.70662	9.37821	0.677795	10.1301	1.1371	0	6.42889	5.69971	1.1371	1.76501	2.37791	11.385	6.05238	3.32126	0	0	9.20139	1.1371	6.17719	9.41796	9.44428	10.4251	15.5017	5.76481	9.31305	4.15311	13.7274	6.79108	11.0394	2.20106
TCGA-D8-A1XO	0	1682	13.9682	11.0173	1.59615	1.17926	11.4025	12.6396	12.6464	0	0	4.49174	5.21597	16.6238	16.9715	2.01258	4.18575	1.81934	9.05701	9.01249	11.7944	0	10.0771	2.87244	2.18297	5.38267	4.65994	0	2.65794	3.77041	10.4002	6.63497	3.6301	1.0084	0.590568	9.53735	2.26117	4.73036	8.55198	10.2958	11.6741	13.6459	2.87244	10.5026	2.47315	16.3484	6.94143	8.67671	3.26293
TCGA-D8-A1XQ	0	499	14.2316	9.264	0.666817	0.666817	10.4009	12.2869	12.2842	1.56489	0.984974	5.08337	5.14056	13.1774	14.7809	2.17805	2.04743	2.55983	7.90773	7.87561	11.506	5.32104	8.72742	2.7815	2.04743	5.62001	5.11633	0.834649	3.5573	5.25598	11.241	7.60221	6.20286	0.47686	0.666817	8.01867	5.8133	3.87872	8.58458	9.43825	12.5802	14.0231	2.5111	9.93358	2.29781	17.7434	7.96765	9.30701	2.65262
TCGA-D8-A1XR	0	482	15.2683	8.95478	0	0.416402	9.80364	11.9764	11.983	0.739147	0.739147	5.53931	5.29071	12.9347	15.0436	3.22726	3.2779	2.11967	7.65408	7.59788	12.4452	0.416402	9.14072	2.87918	2.00409	8.03885	7.21811	0.416402	2.22667	4.09259	10.1779	4.79533	5.37455	0.416402	1.00273	8.90126	0.416402	4.91216	7.9083	10.9579	10.9801	13.6749	6.40911	10.9951	1.41845	18.2343	8.63114	7.73561	2.66755
TCGA-D8-A1XS	0	496	14.2197	9.98593	1.63027	2.31668	10.943	12.8279	12.8298	0.274494	1.03411	3.69438	5.05631	14.2087	16.3374	2.37612	5.16143	1.17467	8.00498	8.09287	11.4021	0	9.49737	1.97599	1.42038	5.40208	4.44277	0.274494	2.25467	3.19743	9.56838	4.52387	3.54696	0.878357	1.30275	8.579	0.505017	4.00801	8.74675	9.85917	10.889	14.7971	3.9505	10.7861	2.05087	14.5253	6.62439	8.28541	2.48814
TCGA-D8-A1XT	0	506	13.606	10.5288	0.969706	1.69437	10.9447	12.1346	12.143	0	0	3.40387	5.25019	14.0303	15.613	2.8855	3.35965	2.27315	8.99507	9.04653	12.8308	10.436	10.7924	2.75503	1.83019	5.87052	4.92563	0.969706	3.16784	4.23962	11.268	7.17439	5.80608	1.69437	1.83019	10.18	1.83019	5.38865	9.18521	10.3283	12.0412	15.151	5.39962	11.0633	2.8855	16.3432	7.61149	8.86469	3.26693
TCGA-D8-A1XU	0	395	13.4249	11.0631	0.90783	1.46071	10.8099	12.0053	12.0179	0	0	2.089	4.84743	14.6558	17.7983	2.04592	5.28273	1.7563	8.91265	8.99176	12.0922	1.7563	10.5713	2.32354	1.5863	6.32391	5.53724	0.170148	3.02413	3.68836	9.67598	5.40284	3.64571	1.17104	0.45998	9.85629	0.585634	4.24031	8.47368	10.9492	10.4189	14.323	4.24031	11.2032	2.00151	16.848	6.90889	7.0748	3.84736
TCGA-D8-A1XV	0	461	12.3538	8.19859	0.915741	0.915741	9.39493	12.2251	12.2268	0	0	3.56804	4.99128	16.9351	14.2151	2.38158	1.68542	1.35131	6.67021	6.63526	11.4549	0	7.65837	1.87169	1.35131	5.91113	5.43737	3.36578	1.95652	4.29405	10.3102	2.97649	4.1026	1.35131	0.288812	6.93088	4.9505	4.5059	7.74439	11.1958	10.1019	13.1803	5.3222	9.65261	2.25332	17.1817	8.64045	7.08249	0.915741
TCGA-D8-A1XW	0	1309	15.2085	11.9984	0.700273	0	13.5287	11.7291	11.7354	0.953986	0.700273	4.64704	4.25698	12.9345	14.9883	0.700273	1.52328	2.42591	10.6898	10.6895	13.0958	0.700273	8.50538	2.14941	2.5846	5.30107	4.73429	0	5.2546	4.23321	10.5255	4.66492	5.5034	0.700273	0.392214	7.60736	8.3133	4.08174	8.70865	10.6268	11.8149	15.6917	5.11852	13.1407	3.28501	17.3554	7.83167	8.2599	1.80704
TCGA-D8-A1XZ	0	466	14.7907	10.0652	1.40673	1.79786	11.6787	12.6148	12.6151	5.45731	5.65937	5.01684	5.31494	14.7153	15.3285	5.27448	3.48328	2.57388	8.94172	8.97996	11.7648	7.86769	9.72536	3.02784	2.43392	6.65688	6.1974	0.632689	4.17505	4.5247	10.9662	6.03128	5.34456	1.67889	1.07101	8.86289	4.28097	4.5247	9.37807	11.2653	12.2735	14.6426	4.03674	11.3043	3.37263	16.7834	8.87054	9.60967	2.70144
TCGA-D8-A1Y2	0	433	13.6991	9.71837	0	0.999917	12.6255	13.3302	13.337	0.999917	0.999917	2.58482	6.01106	15.9433	16.8009	4.04424	5.22866	2.58482	8.3943	8.36616	8.67579	2.1698	10.2184	0.584907	0.584907	5.67226	4.88248	1.32183	1.32183	1.80724	11.4179	5.89465	3.24778	0	0	8.85002	0.584907	4.16977	9.14066	8.41346	10.5185	15.3455	6.10836	9.64729	2.58482	13.8572	5.83273	10.0632	2.1698
TCGA-D8-A1Y3	0	430	12.445	8.81426	0.973675	0.401935	9.99631	13.6185	13.6201	1.54975	1.38206	3.72341	6.09058	17.5879	15.9553	3.45413	6.70225	1.19227	7.32223	7.43366	11.6281	1.83602	9.86975	0.401935	1.38206	6.69779	6.18916	2.07478	3.65146	5.5026	12.9363	4.9028	4.79005	0.715944	0.401935	8.9002	1.69997	3.75808	8.11697	10.3679	11.7751	14.533	4.31871	9.39677	1.19227	15.8186	8.53322	8.85986	1.96033
TCGA-D8-A27E	0	530	15.527	9.62462	1.977	2.40386	10.8843	13.8441	13.8466	0	0	0.537849	5.75118	13.2682	15.7459	4.66662	5.17955	1.23598	6.83513	6.97641	10.4327	0	7.96416	1.36811	0.537849	5.8335	5.63137	2.20616	1.23598	3.92902	9.80412	3.64629	4.01217	1.09053	0.92874	6.75593	4.76579	5.06738	9.07924	10.6608	9.15609	15.4073	5.39624	9.54658	1.89175	15.4737	7.24271	7.54452	0.92874
TCGA-D8-A27F	0	488	15.7616	10.4793	2.98144	2.55953	10.7776	13.3533	13.3637	1.07898	1.07898	2.89777	5.82342	12.9851	15.045	4.39408	6.21345	1.07898	7.25503	7.36622	10.0485	0	9.83492	1.22345	1.07898	7.98737	7.50876	4.18055	4.28304	4.95599	10.2912	5.33571	5.76558	1.87582	1.22345	8.49236	7.03526	4.63275	10.999	9.51118	8.86156	15.7649	5.52885	8.58305	4.45389	14.7709	6.97018	7.26759	1.68933
TCGA-D8-A27G	0	409	15.0961	11.9707	6.91252	7.0628	11.3621	13.3777	13.3828	0.900945	0.519687	1.75917	5.32294	14.9628	16.598	3.36784	4.74426	0.900945	8.19931	8.32754	9.59371	1.05943	10.0415	0.283118	0.283118	5.59944	4.90949	1.20222	1.75917	3.10245	9.39478	4.1095	3.4272	5.79803	5.73482	8.68379	0	4.90949	9.44501	9.90265	9.31991	16.141	5.89584	9.63088	2.73061	13.6478	5.95754	9.80007	2.01275
TCGA-D8-A27H	0	397	15.9313	10.8168	1.41199	1.91396	13.7177	12.5579	12.5715	4.6646	4.54423	2.39091	5.46556	14.5574	16.0339	3.52606	3.83677	0.943211	8.53257	8.56176	9.3968	0.943211	9.19807	1.19656	0.45325	5.90832	5.50713	3.97864	2.86296	4.28215	9.57842	6.30167	4.67506	0.797629	0.635691	8.04338	8.25427	4.53277	12.5813	10.3209	8.31657	15.818	4.52122	9.22012	4.41289	13.8924	6.22899	6.74063	1.84151
TCGA-D8-A27I	0	439	14.0997	12.4985	2.77534	3.11449	12.2491	13.9173	13.91	0	0	2.00863	5.2515	14.9905	17.7088	3.49589	6.87929	1.00576	8.26978	8.4183	9.54402	0	9.93243	1.14378	0	4.93711	4.44392	0.488719	1.14378	1.93447	7.9111	3.64283	2.59454	0.488719	0.264956	8.19434	1.26975	6.52549	9.47622	8.63278	7.03377	17.3464	6.52549	9.86229	2.49487	13.9711	5.76616	9.17989	1.38559
TCGA-D8-A27K	0	1461	15.9419	11.9558	1.28391	1.54265	11.6659	13.1432	13.1648	0.309366	0.563963	4.8807	5.2864	13.9811	16.8106	3.84731	6.49518	1.65648	8.24347	8.35621	9.92268	0.7803	9.70391	0.7803	0.563963	5.49204	4.78383	0.7803	1.65648	2.85164	9.18469	4.36537	3.0728	0.309366	0	8.41502	2.19769	4.99331	9.34926	10.2541	9.83473	15.6041	4.47803	9.73946	2.27101	15.5721	6.62669	9.45775	1.95232
TCGA-D8-A27L	0	499	14.7113	11.8639	3.0256	3.21367	11.9216	13.8665	13.8789	0.154951	0.154951	0.748723	5.59	16.0693	16.6877	5.12991	6.4307	0.84293	8.17491	8.27494	8.64058	2.46868	9.39744	0.647932	0.422398	5.77762	5.25512	0	1.37149	2.138	8.77099	4.14302	2.78576	1.01468	1.54968	8.33544	1.4927	4.74083	9.42887	9.27499	8.40995	16.6779	4.95637	9.3294	2.40833	14.1961	6.03626	8.6798	2.31279
TCGA-D8-A27M	0	410	14.9036	10.7819	4.01678	3.89933	12.2074	12.9354	12.9283	3.03064	3.41993	2.49583	5.9776	14.2203	15.8948	3.36191	5.87763	1.82015	8.8859	8.92524	10.4585	3.03064	9.63165	1.42624	0.882627	6.32752	6.05287	0.882627	1.98297	3.58117	9.74522	5.87763	5.26851	3.72619	2.95417	8.30053	6.88604	5.11891	10.512	10.1274	11.9953	17.0336	4.40936	9.92814	3.85795	14.7088	7.21989	11.3941	1.6366
TCGA-D8-A27N	0	519	14.7168	10.7604	1.04172	1.21621	11.4643	13.2727	13.2625	0.612912	0.338763	2.38812	5.48126	14.6915	16.5568	5.01039	7.45248	1.8666	7.87796	8.05206	10.4743	5.37486	9.30916	1.7579	0.338763	5.68797	5.21956	1.04172	2.77036	4.07727	9.48836	3.80415	4.12182	0.612912	0	8.00824	0.338763	5.86218	9.55181	9.18673	8.93619	16.394	5.11326	10.4067	1.96768	13.4475	6.21556	8.12089	1.7579
TCGA-D8-A27P	0	49	16.1477	11.6491	2.27955	2.81226	11.5459	12.9826	12.9832	0.164113	0	3.66519	5.35325	13.6394	15.7902	3.14257	5.89607	1.48911	8.28851	8.42524	9.43625	0	9.47901	0.445123	0.311448	5.72917	5.12823	0.567455	1.14063	2.57035	9.11591	4.0792	3.62349	1.14063	1.14063	7.84263	2.62772	4.53404	9.20901	10.429	7.65875	16.1796	4.47274	9.98802	1.81967	15.136	6.64605	6.5361	1.60791
TCGA-D8-A27R	0	307	14.0589	11.8283	4.40079	4.36154	12.2526	13.6062	13.6126	8.48546	8.53921	1.93897	6.25537	14.7796	16.9227	4.87495	5.77747	0.887755	8.8317	8.8992	11.0395	6.52327	9.95813	1.57726	0	6.67904	6.31821	2.04186	2.13789	4.78882	11.1638	4.81811	4.47621	4.10061	4.10061	8.23028	2.39272	6.2174	9.64793	10.6022	10.0354	16.5685	4.83253	10.2297	3.75178	13.302	7.34982	10.7196	2.39272
TCGA-D8-A27T	0	398	15.6238	11.8466	2.10915	2.57811	11.0028	13.1147	13.1167	0	0.151182	3.3618	6.23346	14.2786	16.0823	4.28987	4.14424	1.28465	7.83171	7.97733	9.2222	0.527987	9.87747	0.733679	0	6.56677	6.19482	0.151182	1.77844	3.31452	8.49606	4.47327	2.97264	1.52514	2.21593	8.23497	0.634496	5.16637	9.03101	10.6453	8.72198	16.7311	6.11198	8.99491	1.95325	14.2633	6.77029	9.15334	1.82416
TCGA-D8-A27V	0	381	15.7276	11.2325	1.27194	1.31164	12.5358	12.7682	12.7684	0.0940658	0.0940658	2.84768	6.12771	17.421	15.574	2.69094	3.37365	0.958465	8.3323	8.42061	11.9544	6.32853	9.98148	2.86112	0.958465	5.73194	5.12192	0.265585	2.54867	3.39229	9.75443	5.62963	3.18347	1.05519	0.743078	8.46503	2.21357	5.72092	8.30705	10.5544	10.0261	14.4351	4.66998	9.36364	1.68856	15.3518	7.78951	8.37567	3.22565
TCGA-D8-A27W	0	373	15.2074	10.7097	3.84984	3.74094	12.3534	14.0394	14.0417	1.03443	1.03443	1.97646	6.64329	14.491	16.3132	5.61508	5.19545	0.878646	7.62077	7.58813	9.58801	2.68957	9.11124	1.17503	0.274604	6.0351	5.63348	0.878646	1.97646	3.35405	9.6264	3.97052	5.11045	2.31718	1.89748	7.66615	0.878646	5.14505	9.7351	10.8917	8.75721	16.9633	4.72078	9.35197	1.89748	14.1652	6.76231	9.01513	1.42078
TCGA-D8-A3Z5	0	1015	14.4215	11.2877	2.06617	2.1549	12.3437	13.6583	13.6537	0	0	5.89984	5.56139	15.5885	17.5974	2.06617	4.63854	0.614746	9.31263	9.30478	12.5017	0	8.06737	1.51577	1.04445	5.59349	4.89188	0	2.23849	2.53147	8.7158	6.95721	2.59628	1.64393	2.1549	6.16312	2.46361	6.55013	10.2844	10.6184	8.92895	14.3866	6.58248	11.0566	2.06617	15.2512	6.53368	7.61067	2.53147
TCGA-D8-A3Z6	0	563	14.956	11.2911	1.30382	1.4215	12.1077	13.1528	13.1492	0.274804	0	3.87174	6.16837	16.264	15.0687	3.7192	3.80833	0.879174	8.7093	8.78605	11.0235	0	10.2508	1.03503	0.704421	6.16837	5.77391	0.505546	2.59358	3.5486	10.657	5.41097	3.64854	1.03503	1.30382	8.28429	1.30382	4.77814	8.97055	11.0292	9.2107	15.9413	6.13861	9.87747	1.4215	15.5186	7.57823	6.82081	2.59358
TCGA-D8-A4Z1	0	659	14.1955	12.4312	3.40232	3.52276	12.8753	14.1477	14.1488	0	0	5.34273	5.35576	15.9916	17.2069	2.33633	3.54568	0.634401	9.47234	9.55588	10.6042	0.243788	8.83317	0	0	5.63232	4.42189	0.941474	1.59697	2.43785	8.07368	5.83202	2.74567	2.43785	2.5327	7.28038	1.8389	7.3324	11.2068	9.81988	7.49582	15.6859	5.75543	10.7331	3.35119	15.2706	5.50359	8.56377	1.8389
TCGA-D8-A73U	0	492	14.367	11.0708	0.727521	1.45879	12.0482	12.2222	12.22	0	0	3.39355	5.69858	14.6664	16.6077	1.90013	3.99765	1.51504	8.39747	8.50988	10.5018	0	9.43483	0.988185	0.149648	5.93344	5.44351	0.409142	1.40025	2.64301	8.52023	4.91042	2.9387	0.285221	0.523256	7.44582	2.16914	4.75559	9.82753	10.0307	11.1505	14.893	4.80155	8.75404	1.7204	16.1172	6.79382	10.4246	2.71682
TCGA-D8-A73W	1	385	14.9399	8.91197	0.226517	0.673578	11.5997	12.4124	12.421	0.327699	0.226517	1.75706	5.9648	17.1476	14.9512	2.43834	2.43834	1.1859	7.78839	7.74503	12.1366	0	9.53275	0.819694	0.594569	5.16396	4.76903	0.819694	1.1859	3.57052	9.15636	5.02398	3.45225	0.748485	0.887553	7.90554	0.117699	5.59535	9.70734	10.9691	9.10472	15.4513	7.57537	9.3186	1.1859	14.0932	7.30612	8.09596	2.21883
TCGA-D8-A73X	0	767	15.1846	11.7915	1.18191	1.05212	11.6957	12.8569	12.8427	0	0	3.27594	5.69895	13.9126	16.3203	3.24657	2.83768	1.30099	8.25874	8.37017	9.04608	0	9.96904	0.665019	0.370494	5.62669	4.957	0.257247	2.04374	1.93748	9.05643	6.23217	2.4308	0.475493	0.475493	7.83668	0.832514	3.92141	9.02623	10.1275	8.19531	14.6162	6.66571	8.60671	1.90024	14.8681	6.36793	6.37812	2.85724
TCGA-E2-A105	0	1308	15.2203	10.4364	1.80096	2.76494	11.4717	13.1696	13.1863	0	0	5.12743	6.67295	13.3962	15.8825	1.80096	3.91446	1.80096	7.86862	8.02816	11.5012	2.36201	9.66348	2.10859	2.10859	6.66119	6.22318	1.40944	2.10859	4.20098	9.89443	6.12388	5.31919	0	1.40944	8.37261	1.80096	4.98379	8.69439	11.6206	10.876	15.5198	6.0892	10.5507	3.83297	13.4922	6.88997	8.16766	3.07956
TCGA-E2-A106	0	2541	15.3285	11.0943	2.21941	0.60638	10.9709	13.3933	13.3914	0.60638	0	4.18906	6.70656	13.5723	15.9445	2.51144	2.8618	0.60638	7.62141	7.77727	12.2312	0	9.28238	0.60638	2.04775	6.21219	5.76257	1.03201	1.85287	3.91702	9.64914	5.52134	3.91702	1.03201	0.60638	8.12378	2.8618	6.48886	8.98503	11.208	10.4695	15.2453	6.01652	10.7715	1.62748	15.9629	8.6139	7.5668	2.51144
TCGA-E2-A107	0	1047	15.073	12.4503	1.1605	0	12.0514	13.2614	13.2548	0.693922	0	5.02243	6.14562	14.3	16.0093	2.71349	4.7845	2.03153	9.00816	9.14195	11.8851	0	11.2752	1.79523	0	6.19511	5.58326	0	2.71349	2.96244	9.08893	6.19511	4.33256	0	1.1605	9.68497	1.51249	5.52639	9.73811	11.6904	10.8361	15.2579	8.81592	10.5802	2.84333	15.535	6.84112	9.42466	3.80438
TCGA-E2-A108	0	837	14.9932	12.3787	2.32776	2.15249	12.5475	12.9508	12.9754	2.32776	2.62502	1.72128	6.02955	14.0738	16.7611	2.62502	6.28465	0.654732	8.0695	8.18504	10.3031	0.654732	9.31724	0	0	6.31619	5.68764	0.654732	0.654732	2.15249	8.41363	5.2819	2.98037	1.72128	0.654732	8.46142	1.10343	6.06711	9.819	7.88903	11.3343	16.2168	7.06252	9.69053	2.62502	14.6817	6.16273	10.397	2.75344
TCGA-E2-A109	0	1417	15.7821	10.5068	1.0766	1.0766	11.3422	13.7518	13.7426	0	0	6.10125	8.11456	14.3848	15.949	4.14045	7.03079	1.68622	7.86977	7.89688	12.5489	2.11343	10.1019	1.68622	1.0766	6.82038	6.52268	1.0766	2.11343	5.39354	10.7658	5.53828	5.14491	1.0766	0	9.38033	1.0766	5.95417	9.44144	11.6615	11.7945	15.5816	3.72244	10.0976	1.0766	14.7488	7.77799	8.91057	2.11343
TCGA-E2-A10A	0	1229	15.2399	8.99098	0.396372	0.396372	10.452	12.4638	12.4796	0	0	3.92872	6.16646	13.3666	14.5933	5.70662	2.1629	1.53464	7.3755	7.49158	10.7837	1.94326	8.87626	2.1629	1.53464	6.13435	5.7581	0	1.81948	3.98742	11.0917	5.93255	4.09811	0	0.396372	7.88994	0	4.2009	7.5414	9.91544	10.3076	14.7522	3.43323	9.62842	2.80894	15.3134	8.6082	6.54425	1.68408
TCGA-E2-A10C	0	1220	14.6865	9.04787	0.482228	0.482228	10.3718	12.6305	12.6419	2.87782	2.62286	5.71691	6.16286	17.9796	13.721	3.09442	2.95369	0.482228	6.92197	6.85923	11.2655	4.78619	9.01172	1.75762	1.13139	8.15774	7.47909	0.482228	4.23729	4.35389	9.57262	4.65597	4.7007	0.482228	0.482228	8.37338	0.482228	3.69008	8.47825	11.2252	12.0971	14.2252	3.73378	8.9319	1.13139	15.7694	7.19635	9.9537	2.42382
TCGA-E2-A10E	0	865	16.3363	10.7724	0.74009	1.22685	11.0244	12.134	12.1214	0.74009	0	4.20377	5.64185	13.3185	14.9776	2.81404	3.06576	1.59017	7.43122	7.34463	11.681	0	8.85849	2.32817	1.88014	5.64185	5.26812	0	1.59017	2.81404	8.72088	5.64185	4.25532	1.22685	0.74009	8.20581	1.88014	5.08082	8.43544	10.6368	11.7003	15.8755	5.60258	10.2711	2.12148	15.6884	7.01897	9.26439	1.59017
TCGA-E2-A10F	0	878	15.4004	11.345	3.73211	3.77198	11.8733	12.7577	12.7487	0	0	3.77198	6.01518	14.1223	15.4857	1.99242	5.07764	0.456679	8.11727	8.273	10.973	0	9.91508	2.34941	1.08212	6.31419	5.96446	0.803028	1.69344	3.6911	9.12913	5.44133	3.41709	2.8739	2.12148	9.00915	1.85066	4.61235	9.40432	9.94808	11.2421	16.4666	3.99052	10.7921	1.31587	14.2697	6.97865	8.51543	3.0135
TCGA-E2-A14N	0	1434	14.6579	12.22	4.34645	4.66001	12.4296	12.5133	12.5184	0.866396	1.40393	5.43928	5.96165	13.606	16.6506	1.61247	6.66418	3.69321	10.483	10.5323	13.2411	0.497281	10.8706	3.69321	1.16005	6.62862	6.04494	1.40393	4.22471	4.85726	10.3882	9.24509	6.20642	3.20649	3.54848	9.81153	5.73517	6.95482	10.03	11.1876	12.1817	17.203	6.54206	13.2933	2.66679	15.8586	7.59391	11.7042	4.05649
TCGA-E2-A14O	0	1359	14.3499	10.2277	0.908473	0	10.883	13.1792	13.1899	0.524594	1.21138	3.73105	6.70726	14.9959	15.3987	5.19065	3.95154	1.46159	8.016	8.05696	11.0477	2.17256	10.2419	2.54197	1.46159	6.23936	5.8139	0.524594	3.28844	3.91005	10.5795	5.32298	4.40411	0	0	9.06728	1.21138	4.59944	8.81114	11.3613	11.8083	14.6027	4.03109	9.88708	1.21138	16.1435	8.17986	8.95449	3.15276
TCGA-E2-A14P	0	1246	13.7194	11.5389	3.3386	3.14712	11.2173	13.3094	13.3048	6.80287	6.97857	3.24604	5.85544	13.4571	15.8605	4.63755	4.56276	1.52913	8.58688	8.72082	12.2626	4.58182	9.19711	1.93704	1.17467	7.12221	6.61207	1.93704	2.59208	5.11419	10.5098	7.7508	5.53191	2.51483	2.25467	7.85242	2.43321	6.41888	9.66874	10.1622	12.6999	15.0774	4.91814	11.3791	2.86534	15.925	7.72745	10.8425	2.6654
TCGA-E2-A14Q	0	1163	14.3893	11.7698	1.07293	1.30545	12.1407	13.6013	13.592	0	0	2.53174	5.62044	14.4336	16.3842	1.50564	4.22182	2.10806	9.24013	9.33194	11.7975	0.451963	9.48347	2.10806	1.07293	5.65245	5.16794	1.07293	1.50564	3.90499	9.644	6.22782	3.40128	0	0.795602	7.9209	2.70454	5.60961	9.32202	9.84089	11.2558	14.3985	4.40834	10.2284	2.43691	14.6637	7.03603	9.78363	2.93021
TCGA-E2-A14R	0	1174	15.4346	7.95848	0.440389	0.777317	12.7483	12.3724	12.3708	4.36691	4.50939	5.94685	5.96345	12.6533	14.198	3.67582	5.04995	2.30061	7.57404	7.59283	11.5915	1.2797	9.02938	2.8214	2.1921	6.45523	5.7116	0.440389	4.88546	4.85018	10.5071	7.51894	6.05924	0	0	8.35277	6.0898	3.67582	9.04214	10.8973	12.7539	14.7735	6.06694	9.58453	3.4588	16.3493	7.69578	10.5007	2.66779
TCGA-E2-A14S	0	1009	15.5897	10.3123	1.8792	1.10301	10.9475	14.3484	14.3512	0.467462	1.10301	2.90794	5.5755	13.875	15.9443	3.59664	2.75277	1.72074	7.81291	7.85882	13.1835	3.72744	8.11127	1.72074	1.8792	6.21866	5.54035	0.467462	2.83244	5.28113	10.2785	6.86502	5.73948	1.10301	0.819953	6.85552	1.10301	5.78023	9.31949	11.5348	12.2787	14.7888	5.50431	10.237	2.66845	15.6556	7.46785	9.04424	2.27105
TCGA-E2-A14T	0	2311	13.8119	11.0472	1.0139	0.594245	11.4606	13.2976	13.3091	1.60347	0.819278	3.54885	6.21712	14.7984	16.4901	2.34411	5.1354	1.60347	8.29671	8.24675	11.3779	3.45138	9.75811	1.18536	0.819278	6.02724	5.40205	1.0139	2.66713	3.38254	9.16781	5.84736	4.25503	1.0139	0.819278	8.94274	2.48211	5.53486	8.95317	10.8209	11.0882	15.2371	6.11473	10.4863	2.0208	15.0157	7.21483	9.00203	2.8311
TCGA-E2-A14U	0	1318	15.0456	12.4153	1.10828	1.88639	13.3589	13.5004	13.4967	0	0.254168	2.58709	6.4093	14.2578	16.2608	4.56879	5.76457	1.88639	9.92645	10.0595	11.8766	0.824233	10.9015	2.49148	0	6.12066	5.3802	2.71958	3.27339	2.63262	9.68074	7.82272	4.07015	1.72761	0.973238	8.53483	3.21473	7.72101	11.0152	10.6746	9.76365	17.0629	6.94189	11.6867	3.55929	14.5359	6.84367	9.77417	3.79779
TCGA-E2-A14V	0	1042	14.6866	11.8824	0	1.15398	11.3748	13.1933	13.2033	0	0	1.78683	5.11666	14.8148	16.4739	2.22522	2.22522	2.22522	9.0238	9.05238	11.4513	2.02261	10.2886	2.70349	1.50483	5.59016	4.77312	0.689422	2.56098	3.34902	9.92758	6.55644	4.56484	0.689422	1.15398	9.07222	0	5.77905	8.82961	10.3816	11.2219	14.5536	4.23009	10.3208	2.02261	14.8632	6.65621	9.55946	3.34902
TCGA-E2-A14W	0	974	13.6005	10.9969	0	0.783658	11.8583	12.9583	12.9527	6.79945	6.8134	5.03323	5.1404	16.7621	15.9079	3.21679	2.08634	2.31272	9.38996	9.38996	11.3036	1.95827	9.60705	2.90562	0.444397	6.75195	5.76528	0	3.56345	4.27784	9.82469	8.18507	6.20693	0.444397	0.444397	8.21515	1.66196	3.72959	8.8984	11.1435	10.3642	14.249	2.97346	10.376	4.33052	16.0844	7.73307	4.93457	3.10025
TCGA-E2-A14X	0	972	14.4568	11.386	0.452582	1.30681	12.9931	12.6244	12.629	0	0.796576	5.70652	5.73674	13.7608	16.0685	3.06518	4.5304	1.07414	8.62269	8.84822	13.2584	0.796576	9.24155	3.90713	2.22801	6.48873	6.00025	0.452582	3.06518	4.25216	10.809	5.46313	5.68602	0.796576	0.796576	8.23337	7.11701	6.1425	9.64895	10.7166	13.2852	15.4	5.85167	10.3829	4.74384	17.2981	8.01237	11.5987	2.70649
TCGA-E2-A14Y	0	2109	14.3963	10.5368	1.40124	1.15766	9.9166	13.8362	13.8335	1.79157	2.3514	4.12207	6.36901	12.6008	14.7367	5.1814	1.15766	1.95317	7.20442	7.27491	11.6922	5.90896	8.47377	1.95317	1.60956	5.43506	5.30634	1.15766	2.46297	3.68922	12.0357	6.06741	5.40743	1.40124	0.496023	7.85037	8.19144	4.60811	8.16487	11.0281	11.3229	14.8279	4.95202	9.49079	2.66315	15.1288	8.15452	7.60489	1.79157
TCGA-E2-A14Z	1	563	13.5697	10.7046	1.43858	0.89163	11.2863	13.1918	13.2101	0	0	3.69753	6.00652	13.8817	18.2444	2.61627	5.02879	0.89163	7.94523	8.05601	11.2803	6.00652	8.97454	1.83423	0.89163	5.42318	5.17257	1.43858	1.43858	3.37962	10.6256	5.61162	2.97125	1.43858	0.89163	7.8143	1.43858	5.23942	8.89124	8.91188	11.9696	15.5151	5.53386	10.1518	3.37962	15.3759	6.60948	10.9103	1.83423
TCGA-E2-A150	0	1935	13.4295	11.8668	0	2.09849	10.7704	13.4643	13.4912	9.3795	9.44484	3.60418	5.65074	13.2928	15.622	3.2532	3.2532	2.48431	9.12343	9.27024	12.7623	11.3356	9.49295	2.78842	3.60418	6.45386	5.95551	1.57025	3.2532	4.8031	11.1981	6.24496	5.82793	1.57025	0.728158	8.51062	7.77456	5.81116	8.70472	11.3754	12.2291	14.769	3.2532	10.7844	2.64436	16.9452	8.3311	10.1983	2.78842
TCGA-E2-A152	0	2128	14.2467	11.0503	2.26963	2.37968	11.1652	14.027	14.0316	0.819178	0.819178	4.30216	6.14079	13.9363	15.6408	1.10205	2.26963	1.71949	8.16048	8.2004	11.4375	5.04897	9.66131	2.02063	1.8779	6.17934	5.73772	0	2.02063	4.53404	10.5482	6.01	6.7804	1.33845	0.466966	8.75402	2.02063	4.0592	9.03511	10.9328	10.2288	14.7705	4.0919	10.4131	2.02063	15.9099	8.54552	6.34451	3.04646
TCGA-E2-A153	0	707	15.1844	11.49	0.935364	0.935364	12.4757	13.5198	13.5266	0	0.935364	3.20341	5.92506	14.748	15.7681	2.88491	3.46416	2.69471	9.40316	9.40898	11.4456	2.06809	10.3035	3.05293	0.935364	5.82413	5.34654	0.542195	3.68491	3.40326	9.78596	7.09262	4.84937	1.24401	1.49812	9.3355	2.47557	5.21096	9.61856	9.74129	10.5893	14.5782	3.7352	11.0424	1.49812	15.0941	7.4646	6.95087	3.40326
TCGA-E2-A154	0	591	13.6983	11.4487	2.56334	2.72515	12.2034	11.9881	12.0156	0	0	5.18232	5.49067	13.9453	17.4619	4.17558	4.94009	2.44442	8.9853	9.05355	11.0375	0	10.1702	1.73918	1.52144	5.72557	5.45265	0.766839	3.23549	3.37209	9.92921	5.73193	4.84938	2.17239	1.92833	9.19669	2.50511	3.69222	8.49914	10.8034	10.2262	15.6383	3.08459	10.7302	1.92833	15.6493	7.19429	6.10955	3.61172
TCGA-E2-A155	0	640	14.8713	8.83532	2.27587	1.72497	11.2661	13.7204	13.7386	0	0	3.24098	5.32903	13.1774	15.502	3.64716	6.44428	1.72497	7.58779	7.83119	12.0849	9.91867	8.0436	0.822591	1.34321	6.67881	5.77612	0.822591	2.83767	5.38317	11.8489	4.54156	4.54156	0	1.72497	6.88049	0	5.91123	8.99596	10.99	11.1764	14.1323	5.53438	10.0129	2.67357	15.3304	8.41241	8.80836	1.72497
TCGA-E2-A156	0	726	15.7823	8.58923	0.877988	1.17423	10.0355	13.6351	13.6376	0.504779	0.504779	3.16337	5.37968	12.7105	15.6861	4.00725	2.25403	1.17423	6.82891	6.82358	11.1872	1.81288	7.10395	0.877988	2.48748	5.63207	4.79753	0.504779	2.48748	4.45584	9.91862	6.39134	3.7168	0	0.504779	6.03368	0.504779	3.88985	8.36012	11.3344	9.7301	13.3791	5.3651	9.25188	3.02173	16.7224	8.12058	4.79753	1.17423
TCGA-E2-A158	0	450	13.5652	11.1957	0	1.29196	11.5203	13.7213	13.7248	0	0	5.16054	6.22648	12.5263	14.1585	0.786012	1.29196	2.20836	8.09071	8.23295	11.478	10.0349	7.36363	3.38072	2.91049	7.38879	6.64716	0.786012	4.63819	7.12248	12.182	7.96252	7.30536	0.786012	0	5.9163	4.01884	3.88379	9.87048	12.0408	10.6834	14.3901	2.41841	9.79955	5.54322	16.2526	8.47242	8.54974	1.29196
TCGA-E2-A159	0	762	13.6108	10.7601	0.516108	0.516108	10.3697	12.9467	12.9688	1.65556	1.84018	5.37256	6.31663	15.8886	14.9211	2.40624	3.05512	2.00383	8.33024	8.44507	12.1161	2.1508	9.23014	2.97847	2.00383	5.60704	4.87706	0.895445	3.26331	5.70545	11.1524	5.34229	5.90503	0	0.516108	8.56788	6.29309	4.51946	8.83844	10.5914	13.5096	14.8983	3.70516	10.7173	2.51879	17.6226	8.3925	10.9095	2.72054
TCGA-E2-A15A	0	710	14.3273	9.65478	1.46554	1.86493	11.3396	13.2019	13.1834	1.46554	0.911371	3.41808	5.37567	14.0716	15.6925	2.84113	4.99228	1.46554	8.07967	8.14846	12.3825	8.64709	9.02672	2.17738	1.86493	6.32688	5.92829	0.911371	2.65191	5.24774	11.9623	5.70289	5.70289	0.911371	0.911371	7.8566	3.53232	5.10734	8.88339	11.4109	12.8783	15.2049	4.77742	10.1013	3.73678	15.5553	8.44314	10.2528	2.43407
TCGA-E2-A15C	0	694	15.2452	10.9787	0.890706	1.31884	11.829	13.8176	13.8242	0.714191	1.18975	3.91575	5.76501	14.1529	15.6276	2.9695	5.35503	1.43732	8.65943	8.6851	11.4567	1.18975	9.74316	1.43732	1.43732	5.42123	4.5231	0.890706	2.7581	3.18805	9.73451	6.66023	3.40714	0.513028	0.714191	8.61769	2.27601	4.72296	9.12487	10.5894	11.1095	14.7172	5.48452	10.2026	2.07136	15.5826	7.26767	9.15166	2.80293
TCGA-E2-A15D	0	526	15.533	11.8427	1.0677	1.24496	12.0667	11.9528	11.9677	0	0	3.9816	5.31873	15.6986	16.62	2.92154	5.52167	2.35342	9.67378	9.73166	12.2318	0.630449	10.2306	3.40474	1.24496	5.53025	5.21611	1.0677	3.54682	3.11647	9.52772	6.51456	4.81395	0.349391	0.630449	9.03373	2.00513	6.34011	8.99783	9.68727	11.8742	14.6896	3.82305	10.9817	2.18976	16.3207	7.43763	10.0293	3.82305
TCGA-E2-A15E	0	630	14.3392	11.7023	1.53075	0.394945	12.2483	13.2975	13.299	0.394945	1.36427	2.34869	5.32361	13.9297	17.9434	2.25662	4.63992	1.81523	8.84486	8.96518	10.8607	4.48625	9.59102	1.67999	0.704683	5.7095	4.77879	1.67999	1.93887	3.24825	10.4603	6.77246	3.09718	0.704683	0.394945	8.06625	2.51687	5.76067	8.99487	10.3274	9.66115	15.3885	4.58419	10.7471	2.98689	14.7699	7.56458	8.04404	2.80384
TCGA-E2-A15F	0	658	13.909	11.904	1.68765	1.68765	12.3526	13.9667	13.9645	0.917261	0.530334	2.55751	5.89828	15.1332	16.5273	2.85194	6.54546	1.68765	8.87149	8.98968	11.3731	5.7152	9.24971	1.47356	0.917261	5.99189	5.1738	0.530334	2.66247	4.04869	10.0752	6.48234	3.59772	0.530334	1.47356	7.83582	1.68765	4.94325	9.31557	10.486	11.5905	14.9383	4.71825	10.1833	3.59772	15.0998	7.41539	9.8219	2.03908
TCGA-E2-A15G	0	554	15.4071	10.5077	0	1.06208	10.875	12.9091	12.8883	0.446412	0.446412	4.17348	5.30161	16.0996	17.0041	3.04491	3.81304	1.82315	8.028	8.00782	11.9821	0.446412	9.22642	1.96391	1.49223	5.63211	4.83598	0.446412	2.09215	3.81304	10.0562	6.03455	3.27851	0	0.446412	8.05776	0.446412	5.58929	8.82176	11.2008	10.8423	13.9093	3.88563	9.71391	2.5146	16.6303	7.8535	7.89145	2.42001
TCGA-E2-A15H	0	393	13.7767	10.7196	1.21421	1.03992	11.095	13.2942	13.3065	2.52419	2.14807	3.393	5.09877	16.7849	16.5036	2.05947	3.11383	1.03992	8.65976	8.71428	10.9994	1.86405	9.47257	1.75542	1.3697	5.60848	4.59898	0	3.2799	2.76736	10.9025	6.21209	4.76228	0.338027	1.3697	8.49639	2.31046	4.5347	8.22315	10.629	10.5063	14.5189	4.37865	10.7542	1.21421	14.4914	7.11984	7.83162	3.19925
TCGA-E2-A15I	0	1692	14.6965	10.9122	2.06939	2.06939	11.683	12.2032	12.2316	1.27556	1.04663	4.50266	4.86113	17.5357	15.0549	0.774388	5.57093	0.774388	9.14329	9.0935	12.0219	9.76999	9.31645	1.27556	0	5.59233	4.6323	0	2.1866	3.54312	9.17556	5.4115	3.82208	1.27556	1.27556	8.23784	2.06939	5.05858	8.37537	11.2025	11.8057	15.3634	3.70906	10.4471	2.295	16.7561	8.05337	10.4031	2.39583
TCGA-E2-A15J	0	1640	15.4878	10.0682	1.92006	1.41718	10.086	13.0899	13.0847	0.638658	0	6.86139	5.15083	15.9657	15.1019	3.60141	3.04255	1.69043	7.58921	7.66638	11.1262	0	9.55289	1.69043	1.41718	6.57157	5.70689	0	2.58783	4.23421	11.256	4.73425	5.12803	0.638658	0	8.28419	1.41718	4.70374	8.38857	12.0761	10.9173	14.4181	3.1369	9.77364	1.92006	16.2129	8.93153	7.58921	2.44759
TCGA-E2-A15K	0	275	14.3163	10.0959	1.68458	2.2855	11.345	13.1877	13.1931	0	0	3.7796	5.84471	16.0316	15.594	2.44067	0.635631	2.2855	8.69155	8.77232	12.5788	7.21738	9.4698	2.70845	2.2855	6.45809	6.02723	1.07535	2.2855	6.06351	11.226	5.91258	4.72609	1.68458	0.635631	8.29367	2.2855	4.66444	8.95722	11.2277	13.3314	15.6458	4.3091	10.2488	1.91383	14.8551	8.928	11.1995	3.59363
TCGA-E2-A15L	0	626	15.649	10.2846	0	0.97648	11.6188	13.5924	13.5936	0.718181	0.718181	4.01435	6.54303	13.7059	14.9546	5.58775	1.38558	1.19548	8.80442	8.88143	9.52186	1.19548	10.1677	2.62313	0.97648	6.95295	6.59691	1.70393	1.19548	2.18526	10.3156	4.69134	4.15159	0	0	8.11597	0.97648	4.69134	9.32333	10.4079	9.60189	15.0209	6.3794	9.04718	2.46355	15.6177	7.479	6.4556	2.89745
TCGA-E2-A15M	0	336	13.846	11.0068	1.73456	2.28677	11.8976	13.5274	13.5282	0.60149	0	3.08756	5.53176	15.1902	17.9175	2.28677	4.19605	1.61783	8.22378	8.31096	13.4674	7.37065	9.66689	2.49967	1.73456	6.15161	5.45728	0.82857	2.49967	3.9527	10.7903	6.0198	4.67643	1.19737	1.19737	8.19987	0.82857	7.02878	9.81674	9.81135	13.2967	15.2083	5.02477	10.3422	1.84254	15.108	7.34793	11.6816	3.08756
TCGA-E2-A15O	0	1545	14.3716	8.85847	0.277471	0.510086	10.3937	13.2052	13.1991	0.277471	0	2.44716	6.32375	12.9901	16.4091	4.64176	6.06508	1.43111	7.00747	7.01222	11.187	1.18422	8.07742	1.82571	1.31294	6.24123	5.76099	0.277471	1.98876	3.71016	10.5203	4.40234	3.36891	0	0.277471	7.09063	1.54033	4.50022	7.83368	11.3853	11.1706	14.1656	3.96649	8.76521	1.04288	14.6246	7.61077	9.59696	1.18422
TCGA-E2-A15P	0	595	15.0158	11.849	1.0305	1.10232	11.9955	12.2011	12.1948	0	0	2.58619	5.48525	14.088	16.6167	1.93182	4.47714	0.875138	8.45722	8.55326	11.4603	0.143097	9.80496	0.875138	0	5.29911	4.97966	0.502933	0.701006	2.61103	7.98077	5.08535	2.45516	0.143097	0.392668	8.27254	1.23606	4.97966	8.20175	8.90917	9.79501	15.1764	4.99861	9.21255	1.71984	15.7215	6.54513	8.37352	2.7063
TCGA-E2-A15R	0	1732	14.6526	10.7095	2.03357	1.86875	10.9561	13.7384	13.742	0.528096	0	4.2235	6.20817	14.9894	15.8502	4.35396	5.91244	1.86875	7.54077	7.467	11.5168	1.4689	9.29007	1.86875	0.913836	7.09021	6.21677	5.21901	4.18895	4.32244	10.4978	4.6363	3.69317	0.913836	0.913836	8.2883	1.4689	4.97727	8.37537	10.9144	9.60787	14.6036	5.51237	9.23716	4.68669	14.9048	7.58462	7.45251	2.03357
TCGA-E2-A15S	0	428	15.348	10.4934	1.43481	1.09467	11.1621	13.2675	13.2972	0	0	4.76128	5.97482	13.4854	16.9559	2.61127	2.47056	1.09467	8.11354	8.27299	12.8896	0.648763	8.86784	2.96604	1.94077	6.16948	5.60577	2.13978	2.96604	4.34383	11.605	5.86666	4.95859	0	0.648763	7.26439	1.09467	6.03852	8.15437	11.813	10.0491	14.8489	5.24445	10.2029	3.48811	13.2013	7.67039	8.16011	2.96604
TCGA-E2-A15T	0	1563	16.6386	9.85582	0.340255	0.340255	11.1136	12.6486	12.6477	0	0.340255	4.33275	5.82247	13.0913	14.9937	4.96909	5.41815	2.15631	7.49615	7.57272	11.7486	0.340255	9.04777	2.71931	1.51695	6.28788	5.61107	1.04539	3.57352	4.12852	10.6263	5.6498	4.99339	0.615379	0.615379	7.95938	0	5.4271	8.45654	11.2321	11.0459	14.747	9.05356	9.57912	1.51695	13.2863	7.63775	8.8239	1.22027
TCGA-E2-A1AZ	0	2329	13.4945	12.3131	0.905675	1.16848	13.3371	14.2986	14.2941	2.39021	2.39021	4.10607	7.70563	13.2711	15.0448	6.73889	5.72536	1.80549	9.50594	9.69001	10.7949	1.32037	10.5462	2.24587	0.169635	8.26887	7.9103	2.08547	4.01992	4.55975	12.652	7.23103	5.78208	0.998698	1.08608	8.81997	4.55209	5.76563	10.0564	11.7199	12.1128	14.8197	5.63769	9.51581	3.72551	14.9472	7.22021	12.0902	3.37269
TCGA-E2-A1B0	0	1631	13.913	11.0484	2.1935	1.60519	11.4276	12.8567	12.8401	1.60519	3.02649	3.88615	5.75759	14.6763	15.7691	2.61021	4.58355	1.60519	8.38109	8.48342	12.0055	1.0152	9.87648	2.48422	1.60519	5.97227	5.70208	0	2.93313	3.78291	10.2151	6.30598	5.90009	0.595113	1.60519	8.83107	2.72607	4.75703	9.1556	9.60763	12.4147	16.0735	4.38633	10.9041	2.02274	15.9168	7.77493	9.82218	3.02649
TCGA-E2-A1B1	0	2653	14.3737	12.2318	1.23594	1.23594	11.8767	12.4965	12.4945	0.346042	0	3.00859	4.97084	13.9909	16.5579	1.23594	5.40849	1.39309	9.0995	9.11157	11.4749	0.858543	10.5972	2.08842	0.624931	4.97084	4.52083	0.624931	1.78225	2.62066	8.74307	6.51628	3.66174	0.624931	0.346042	9.2548	1.78225	6.35842	9.39151	9.57446	11.648	15.0797	5.14672	10.0175	1.9934	14.622	6.64299	10.1134	3.39059
TCGA-E2-A1B4	0	1004	15.6081	12.0465	2.45096	2.45096	11.319	12.9748	12.9899	0	0	3.84833	5.09007	13.9015	15.717	1.22671	4.65111	1.69327	8.91075	8.94647	10.9159	0.532844	10.2703	0.532844	0.532844	5.05172	4.65111	0	2.76726	3.17664	8.23688	6.69709	4.27187	0.921098	1.22671	9.45348	2.66933	3.84833	8.68975	10.5234	10.3069	15.7739	2.56427	10.58	2.66933	15.3234	7.41596	6.83333	3.55123
TCGA-E2-A1B5	0	984	13.8846	11.4379	1.6226	2.50549	11.7585	12.7818	12.7841	0	0	4.5455	6.08868	14.1186	17.2839	1.02832	4.05265	2.04228	9.02033	9.11399	13.5615	0	8.4801	2.74805	1.35585	5.63991	5.20429	1.02832	2.04228	4.22296	9.65222	6.98046	4.80895	1.35585	0.603905	7.69607	3.29822	6.14275	9.65594	11.7472	14.0655	15.9549	5.48108	11.3621	2.36698	15.4116	7.86321	12.899	2.74805
TCGA-E2-A1B6	0	867	14.5822	12.1172	1.80655	1.27944	12.2644	12.4069	12.4174	2.58402	2.82103	5.21113	6.79793	13.2971	16.3353	1.6513	4.98596	2.8921	10.202	10.2649	13.2931	1.27944	10.0679	2.95984	2.19176	6.42514	6.14135	1.05004	3.36155	4.46303	9.84704	8.97676	6.55675	0.777136	1.05004	9.18038	5.68138	5.78772	11.2725	10.5134	14.7518	16.4938	5.06499	11.7259	3.25772	15.8011	7.89239	14.4418	3.4584
TCGA-E2-A1BD	0	1133	15.2344	12.0286	2.33843	2.27265	11.9887	12.8355	12.8341	0	0.536882	4.33346	5.57475	14.4407	16.5139	2.20372	5.84183	1.08888	9.06282	9.12413	11.3562	0	10.595	1.88947	0.745238	5.07405	4.76279	1.08888	2.51948	2.8702	9.2928	7.13939	3.74394	1.59872	1.48714	9.09945	1.70229	4.54327	9.01648	10.3809	10.9387	15.3373	3.15212	10.5802	2.91401	16.0046	7.16907	7.90247	3.38785
TCGA-E2-A1IE	0	2362	14.7601	10.6788	1.68782	2.28923	10.6905	13.4299	13.4235	0	0	4.07292	5.72607	13.3298	16.3697	1.80711	3.56447	2.4445	8.6076	8.71352	13.2245	0	9.55818	2.01964	1.25614	6.33455	5.60781	0.637306	3.1785	3.69394	9.11715	5.85626	5.15841	1.80711	1.68782	8.55424	2.82978	5.92381	8.7097	11.3042	10.4462	15.987	6.97694	11.5036	2.4445	15.1947	8.05494	7.50613	3.42222
TCGA-E2-A1IF	0	1138	14.6854	12.2672	2.54467	1.55282	12.216	12.3828	12.3822	0	0	4.76062	5.56723	14.8621	16.4758	1.55282	6.0397	2.76589	9.51382	9.5626	12.6852	6.14201	11.5827	3.27836	0.975959	6.10195	4.65385	2.28327	4.2759	3.95459	9.77015	7.84653	5.0822	1.55282	0.975959	10.3673	4.34617	6.20009	9.74273	10.3966	11.5795	15.5383	4.9073	11.9973	2.95766	15.5086	7.64524	9.65201	4.12417
TCGA-E2-A1IG	0	2140	15.609	10.4306	1.67632	1.97386	12.0534	11.3615	11.42	0.242462	0	3.08804	5.42322	14.0042	16.362	1.59126	4.09634	1.30105	8.90395	8.91876	11.3888	8.28001	10.2296	2.1626	1.40441	5.23975	5.03755	0.242462	2.32948	3.20719	9.71819	5.6132	5.27427	1.30105	1.50086	9.1663	2.32948	4.20053	8.60695	10.1407	10.9749	15.5438	5.59693	10.7014	3.02457	13.4302	7.5744	8.47441	3.17831
TCGA-E2-A1IH	0	1026	15.1455	12.1241	1.17087	1.90814	11.7345	12.3539	12.3571	0	0	3.85957	5.02402	14.5606	16.5549	0.585533	5.80258	2.3937	9.20933	9.23593	12.3403	1.17087	10.7	2.64529	0.808088	5.16153	4.21107	0.32227	3.24946	3.0459	8.13485	8.02546	4.88429	2.17125	1.46052	10.0386	4.75653	4.90854	9.48703	9.83776	11.9114	15.9559	7.19645	10.5277	1.80858	15.278	6.97611	9.81188	4.19144
TCGA-E2-A1II	0	1025	12.8566	9.61043	0.497485	0	10.0538	12.8016	12.8169	0	0	5.93347	6.35957	11.5431	13.668	2.57071	1.95689	1.16044	6.58049	6.6881	12.0843	0	7.98763	2.46708	1.61294	6.04563	5.23442	0.866711	4.75169	5.63188	12.1305	4.79513	5.53271	0	0	6.80427	6.17458	3.59899	8.97891	12.428	13.9361	13.736	6.45745	8.26949	4.93763	16.6368	8.90525	12.0828	1.61294
TCGA-E2-A1IJ	0	865	14.1944	11.7762	1.64789	1.78181	11.6411	12.1786	12.1963	0.383852	0.686739	4.07473	5.38702	14.8628	15.9542	2.39712	5.65481	2.47828	9.15892	9.19088	11.0055	3.61805	10.7817	2.01728	1.15009	5.2779	4.82954	0.383852	3.46716	3.05584	9.21476	7.11029	4.53928	0.686739	1.15009	9.28129	2.39712	4.86014	9.49383	9.90684	11.5272	14.9681	4.48139	10.7593	2.21966	15.7993	7.06174	9.59339	4.17552
TCGA-E2-A1IK	0	1800	14.8578	11.2814	1.70234	1.40025	12.102	12.1719	12.1608	0	0	2.99418	5.43351	16.9566	15.7149	4.55721	5.40588	2.16475	8.98171	9.0519	12.1613	0	10.2126	2.09726	0.863731	6.04809	5.42665	0.691359	2.40698	3.3244	9.47847	5.97476	4.75631	1.15679	1.15679	8.7752	3.13545	6.03462	9.25621	10.3555	12.1066	14.8292	6.96798	10.6039	2.02645	15.616	7.68317	10.8444	3.51748
TCGA-E2-A1IL	0	118	14.3248	11.0769	1.1371	1.03525	11.0779	12.9849	12.9777	0.535824	0.378342	3.38476	5.6532	13.5482	17.3159	3.27732	3.63159	1.63177	8.06212	8.15686	12.2058	0.201537	9.68638	1.76501	1.56023	4.98114	4.48794	0	2.29219	3.68302	9.91619	6.7734	3.08681	0.807038	1.32149	8.58742	1.40553	5.50866	8.43702	10.6219	9.95832	14.8759	5.13063	10.4616	2.20106	16.5017	8.14239	7.37431	2.92536
TCGA-E2-A1IN	0	675	14.7262	11.8466	2.10143	1.88476	11.3769	13.5352	13.5337	0.377638	0	2.74094	6.15614	14.1541	16.1577	0	5.2631	2.37545	8.93109	9.06526	10.7582	6.93641	10.3136	2.45633	0.377638	5.24044	4.65743	1.31966	3.55725	2.86463	9.66031	6.99849	3.96914	0.924206	1.13544	9.20054	1.88476	4.07539	8.89799	9.71269	10.4343	15.1199	2.67488	10.4305	1.6297	14.6825	7.78544	5.83926	3.5201
TCGA-E2-A1IO	0	1855	14.4168	11.9409	0.539563	1.09345	11.3445	12.738	12.7397	0	0	2.58228	5.69476	14.0356	16.7595	2.06168	5.67568	2.87764	9.1175	9.1368	11.4636	0	10.6629	2.58228	1.09345	6.60884	6.02624	1.09345	4.03739	4.86389	10.7967	6.06585	4.03739	1.23915	0.539563	9.61099	2.6359	5.01318	8.88331	11.3082	12.1063	14.8916	4.18858	10.3201	2.68759	15.3009	7.92053	10.0864	4.0767
TCGA-E2-A1IU	0	337	15.1336	10.9898	0.890223	1.74288	11.5432	12.5515	12.5603	0.713781	0.890223	3.49077	5.02583	16.115	16.3068	3.22052	3.99418	0.713781	7.99623	8.15584	11.9282	0.279015	9.02565	1.31821	1.31821	5.36151	4.84486	0.890223	1.64785	3.25318	9.0892	5.52419	3.49077	0.713781	0	7.65509	2.39707	5.34646	9.00003	10.4971	11.7143	14.5001	4.1924	10.0346	2.14204	16.657	7.53243	9.37256	1.916
TCGA-E2-A1L6	0	1648	14.6745	11.4018	1.2825	0.967215	12.0899	13.2375	13.2168	0.563188	0	3.58294	5.44295	16.7157	16.5436	2.64451	4.89005	2.26911	9.36631	9.36631	12.6127	0.563188	10.3808	1.54108	1.76029	5.12535	4.49114	1.76029	2.64451	4.02512	9.98358	6.76081	5.25729	1.2825	1.95054	8.8437	3.18872	6.57097	9.13591	10.6586	11.5583	15.1051	6.07418	11.341	2.5299	15.534	7.20089	9.45045	3.18872
TCGA-E2-A1L7	0	1836	13.1663	9.75658	1.26941	1.63967	10.7368	13.4087	13.4104	0	0	5.61358	7.00744	13.0677	15.6354	3.61883	5.48316	3.24242	8.62154	8.47767	12.2843	1.26941	9.55219	3.69937	1.26941	7.38154	6.48976	0.770039	4.27338	6.72917	11.4427	7.10676	8.30826	1.93405	0.770039	8.88956	5.75218	4.42319	8.35251	11.3223	13.3274	14.7123	5.61358	11.0078	3.34612	16.3291	8.86576	11.7411	2.56979
TCGA-E2-A1L8	0	2240	15.247	11.1863	1.4654	1.4654	11.7846	12.6054	12.6024	0	0	5.11762	5.9865	14.4999	16.2378	2.4671	4.0532	2.86606	9.58442	9.61715	11.812	0.323807	11.0241	2.86606	1.4654	7.26905	6.70972	1.00469	4.50081	3.81606	9.87432	7.63868	5.67452	1.00469	0	10.1332	2.4671	4.86703	9.10343	11.3981	11.8183	15.5757	4.85453	11.8042	1.59122	15.956	8.30166	8.16035	4.0532
TCGA-E2-A1L9	0	598	15.2919	11.0602	1.38115	1.61507	11.0796	12.349	12.3436	0.938854	0.544488	3.88314	5.7476	14.2294	15.852	2.22281	3.44066	3.24524	10.4364	10.4546	12.4462	0.544488	9.79251	3.55763	0.938854	6.84759	6.29438	1.24824	4.05216	4.05216	10.3957	6.50203	4.81001	1.10182	0.755105	8.88578	2.22281	5.72276	8.69547	11.4561	11.4076	16.1246	5.19117	12.1044	1.71919	15.0796	8.27199	7.91716	3.88314
TCGA-E2-A1LA	0	748	15.205	10.2108	0.298827	0.757392	11.6469	12.3987	12.4303	6.55778	6.5926	3.61789	5.59035	13.8025	15.5179	1.99707	3.17872	2.29644	8.14663	8.17218	10.6832	0.298827	8.76122	2.15451	1.38461	5.75924	5.05399	0.546253	1.99707	3.64469	10.1819	5.87691	4.85037	0	0	7.9987	1.82032	4.05743	8.64825	9.61842	12.5581	15.2073	4.89569	9.73717	1.82032	16.5758	7.83094	11.1521	1.82032
TCGA-E2-A1LB	0	2306	14.0797	9.83415	0.70595	0.70595	10.6853	12.4146	12.3926	0	0	3.25118	5.59519	14.6619	14.9115	1.53289	8.02476	1.94129	7.73103	7.7502	11.7865	0	9.86426	2.16082	2.16082	5.68643	5.07995	0.70595	2.80665	4.71418	11.1782	4.96802	4.74846	0.70595	0.70595	8.65042	0	4.34	8.82322	11.5322	11.0522	14.4317	4.83076	10.2063	2.16082	17.7241	8.6102	7.35349	3.76812
TCGA-E2-A1LE	1	879	13.1373	11.7404	0.395204	0.211093	11.6403	12.7947	12.7956	0.960058	1.27386	2.10731	6.61791	13.1986	14.0187	2.73819	3.83141	1.27386	8.06393	8.28846	10.2382	10.0393	10.2881	1.4506	0.558458	6.97308	6.82054	0.211093	2.51776	3.69765	9.56924	4.37125	4.06665	0	0	8.41972	0.558458	5.86675	9.4826	10.358	10.018	16.964	4.01134	8.85628	1.27386	18.3783	6.51975	9.94351	2.47752
TCGA-E2-A1LG	0	1523	14.3708	9.7376	0.946626	2.08602	10.5655	11.7402	11.7298	3.15098	3.07363	6.0627	4.28889	14.051	14.4828	0.5496	2.49488	2.08602	7.7309	7.86032	12.2989	0.5496	7.91954	2.9919	2.23556	4.62338	3.75696	1.25764	1.25764	3.22439	9.86716	7.0569	4.72805	0.946626	0	7.45404	6.2676	5.33674	9.27831	12.3568	12.8051	13.748	6.65379	9.67515	1.91918	17.3324	7.33893	9.19516	2.23556
TCGA-E2-A1LH	0	3247	14.1675	10.2891	1.23597	1.34995	13.4805	14.1982	14.2009	7.33987	7.34073	2.25573	7.89659	13.1996	14.8682	4.32017	3.16008	1.89173	9.63336	9.64649	10.9568	6.88914	9.70053	1.60079	0.827424	6.43118	6.14574	0.660733	1.23597	4.64443	11.4161	6.58021	4.50376	0.56956	0.367866	7.89189	7.98745	5.89188	11.1582	10.781	12.649	15.365	4.65	9.9279	5.47475	16.1429	8.012	11.6636	2.39502
TCGA-E2-A1LK	1	266	14.9016	12.4984	0	1.76701	12.3272	12.9051	12.9519	4.50024	4.50024	4.27996	6.59003	12.893	14.1388	6.15991	3.86984	1.3798	9.23138	9.37582	11.0828	0	8.05193	5.04642	1.3798	7.40295	7.05735	2.88933	4.15577	6.26885	11.675	5.1477	6.02442	0.848925	2.07198	7.09165	7.65313	4.93748	8.76828	10.5235	11.5789	15.0227	4.27996	9.85414	5.98846	15.0343	8.28099	5.95159	2.07198
TCGA-E2-A1LL	0	1309	13.9294	10.3718	2.51904	2.51904	13.0159	12.3738	12.3694	7.45235	7.39672	4.62411	5.34869	13.1196	15.6912	3.51228	5.4142	1.94081	9.24484	9.40848	12.2062	0	10.5536	1.94081	1.94081	6.53607	6.00919	1.94081	3.38737	3.38737	11.0067	6.11147	5.87604	1.94081	2.25871	9.67217	7.46786	6.18838	9.08809	11.0665	11.697	15.5681	5.56602	11.0582	2.25871	15.2139	7.35563	10.2858	3.62724
TCGA-E2-A1LS	0	1604	15.141	12.2501	1.04588	1.54416	13.0163	10.5151	10.5538	0.278492	0	3.61884	4.68366	12.0302	15.1114	1.04588	2.45192	2.66064	10.6529	10.6764	13.602	13.9554	8.90458	3.31367	1.99312	5.82748	4.96512	0.712621	4.18959	4.12063	9.78687	6.64094	4.45067	1.04588	1.43478	7.45789	3.78404	6.05704	8.92684	12.1253	10.119	13.7316	4.8095	10.8818	5.59304	17.5703	7.61187	8.42279	2.13974
TCGA-E2-A2P5	1	821	14.0605	11.6111	1.46988	2.06556	12.0408	13.8629	13.8774	1.46988	1.79825	4.14061	7.20511	14.1922	15.8142	3.74307	5.05371	1.04404	8.28124	8.35641	9.47682	0	10.6004	1.64339	0	7.28914	6.69077	1.79825	2.29101	3.13553	10.2695	4.80239	3.49389	0.772304	0.437225	8.89287	0	4.648	9.82251	10.3406	9.55697	17.126	5.02262	9.26155	3.74307	14.3754	6.96462	9.67225	1.79825
TCGA-E2-A2P6	0	1051	15.8968	10.2526	0.498582	0.350742	10.842	13.2707	13.2788	0	0	2.00984	6.68411	14.6476	14.4103	1.95968	1.24858	0.632669	6.33651	6.44985	9.17627	0	7.73134	0.498582	0	5.90107	5.40198	0.632669	2.15062	2.92698	9.31364	3.39162	3.05193	0.498582	0	5.8538	0.755348	6.26603	8.85557	11.2654	8.02834	16.8532	4.93479	8.29172	1.79782	15.8293	7.33126	6.72598	0.350742
TCGA-E2-A56Z	0	252	13.3195	8.50242	0.554595	1.03893	9.71959	13.6335	13.6353	0	0.159873	4.73049	5.7224	18.4724	16.0396	3.60086	2.53723	0.768192	6.50781	6.61346	10.8649	5.7063	7.43881	0.768192	1.2668	6.01421	5.15736	0	1.69001	3.10723	8.96407	4.61104	3.06745	0.303784	0.554595	5.99843	1.46354	3.98941	9.09813	10.7455	8.92668	13.4891	4.14085	9.1942	3.78383	14.8828	7.00169	7.87236	1.46354
TCGA-E2-A570	0	931	14.6168	11.4972	1.93756	1.5296	11.5827	13.5674	13.5744	0.130078	0	3.33025	5.50589	14.1241	16.6621	4.17615	3.85723	1.74795	8.83994	8.90328	10.1485	0.130078	9.89049	1.15483	1.09236	6.62845	5.621	1.43208	3.17312	2.94468	9.67911	6.03839	3.47193	1.38073	1.2722	8.01606	0.811324	4.75709	9.88934	9.50683	8.20089	14.4368	3.94822	10.5274	3.09562	15.3307	6.62708	6.54782	2.60764
TCGA-E2-A572	0	1208	14.3225	11.3447	1.50839	1.68433	11.8021	14.1285	14.1351	0	0	3.2459	5.74363	14.0023	17.7678	3.94396	4.56637	1.30798	8.61449	8.67565	11.0554	0	8.61449	0.942957	0	6.18888	5.3326	2.04837	2.62429	3.30095	9.23646	5.87642	3.43003	1.07516	1.07516	7.05032	1.30798	6.8732	10.2085	10.2094	7.91525	14.9154	4.85092	10.1563	1.68433	14.7827	6.7401	8.24675	2.39048
TCGA-E2-A573	0	1062	13.2946	10.7183	1.75691	0.899452	9.55401	14.078	14.0712	3.95371	3.93342	3.56279	6.10707	13.1815	15.2617	3.95371	4.14226	1.66147	7.47896	7.6673	12.0611	0.282545	8.49754	0.899452	0.899452	6.85374	6.14726	0.518714	2.77424	5.9594	11.4114	7.49115	6.34451	0.721607	1.05776	7.01687	6.32128	5.22284	9.98231	11.1862	12.186	14.6466	5.93919	9.9324	3.66475	16.2178	7.24592	11.0899	2.29105
TCGA-E2-A574	0	1179	13.3897	11.4922	0.639281	0	12.9418	14.8348	14.8479	9.23772	9.25888	6.23179	6.50408	12.7646	14.6072	5.78352	0.639281	0.639281	10.1584	10.196	9.7569	8.83277	9.02259	3.04408	1.92135	6.94373	6.25304	0.639281	3.46414	4.67425	11.6037	8.11368	5.12972	0.639281	1.08073	7.87757	7.75632	4.82375	10.7537	11.8066	8.39509	13.7372	5.97472	9.9724	3.13844	15.0928	7.0867	3.72968	3.04408
TCGA-E2-A576	0	1043	12.845	10.0111	1.8311	1.8311	10.5683	15.8849	15.8885	0	0	3.43813	6.32025	13.9166	16.437	3.88502	2.41388	0.259153	7.37757	7.33952	10.4746	0	8.21312	0.478767	0.259153	7.10188	6.09791	0.478767	3.1491	3.9599	10.5512	4.82537	4.46304	1.66199	1.66199	6.47187	0.259153	5.57398	9.78361	11.1689	8.21599	14.9159	4.47585	9.38979	4.03109	12.9558	6.50663	8.63125	1.8311
TCGA-E2-A9RU	0	538	13.5949	9.29848	0.766494	1.39834	10.7466	14.3066	14.31	0.303003	0	4.43072	6.37966	12.9889	14.2417	4.84857	3.86346	0.766494	7.47318	7.41312	9.175	0.766494	9.05589	1.39834	0.553283	6.09892	5.36451	1.39834	3.63828	3.16127	11.194	5.99702	5.01423	1.63385	1.11673	7.34008	2.38039	4.07829	8.44996	9.99828	8.59739	14.3925	5.1052	8.45957	2.09489	12.9478	6.96424	4.6878	3.00204
TCGA-E9-A1N3	0	1059	13.8159	9.32517	1.25224	1.77345	10.2974	12.2887	12.2976	0.898264	0.60245	2.98378	5.29208	15.9891	15.2375	4.59398	3.71078	1.44766	7.66752	7.7555	12.0041	1.44766	8.59602	1.53626	3.74836	5.99743	5.3725	3.59179	2.26328	4.17821	10.8317	4.59398	3.6722	1.02615	1.02615	7.24789	0.428173	5.52101	8.52066	10.7662	9.65107	14.0191	4.37122	11.0634	2.09846	18.1271	8.3585	7.12292	1.84457
TCGA-E9-A1N4	0	1000	15.1121	10.1783	0.882695	0.882695	11.5767	12.3795	12.4121	0	0	4.54604	4.95212	17.8585	16.1044	1.42634	3.93969	1.17997	7.09205	7.24031	8.98547	0	8.76535	0	0.882695	4.89189	3.93969	0.882695	0.882695	1.82026	10.876	3.47584	2.49595	0	0	7.38934	0.882695	5.18746	8.53861	10.5238	9.94073	14.647	7.19117	8.17153	2.788	15.0266	7.16172	10.4094	1.17997
TCGA-E9-A1N5	0	1120	14.2764	9.86318	0.54096	0	10.9252	12.2917	12.3129	0	0	3.12664	4.9341	13.6977	15.3544	1.89904	3.51899	2.21398	7.76219	7.83586	11.4881	0	9.16089	2.06508	0.54096	5.77302	5.18924	0	2.69137	3.39968	9.9983	5.24223	4.62392	0	0.54096	7.93037	0.933482	4.26285	8.07855	10.2492	10.8465	14.3299	6.72916	10.0034	1.24173	14.1473	7.04464	9.2552	3.39968
TCGA-E9-A1N6	1	678	14.496	10.8061	1.12887	0.480913	11.6165	12.6441	12.6474	0.84097	0.480913	4.45735	5.73397	14.3746	16.1844	1.91433	2.87382	1.91433	8.8378	8.90125	11.9486	10.6365	10.7241	3.54621	1.12887	7.03954	6.38692	1.36877	3.89209	4.86243	10.9035	5.47635	5.55129	1.12887	1.12887	9.64416	1.91433	3.85313	8.48004	11.214	11.6678	15.6499	5.29924	10.7325	2.94966	16.2085	8.33026	7.641	3.54621
TCGA-E9-A1N8	0	1039	14.3931	11.2191	0	0.341272	11.5503	12.8075	12.8211	0	0	6.98828	5.89995	11.5235	13.6853	1.5201	1.3792	1.22303	8.52963	8.57072	10.13	0	7.93303	2.83554	2.32282	6.76576	6.15355	1.5201	4.41159	5.16834	11.3006	7.70109	5.38652	0.341272	0	6.58105	6.77282	4.33734	8.02459	12.5126	9.91191	13.6605	3.97067	8.58983	2.78056	16.4307	8.12316	6.97915	2.07124
TCGA-E9-A1N9	0	1101	13.6367	10.6856	1.31486	0.994109	11.3463	13.4698	13.4704	0	0	5.21733	6.64652	16.8176	15.6251	4.74352	5.23643	3.38164	8.99244	9.06903	12.9581	0	9.55996	3.07705	1.5771	6.89518	6.12791	1.79893	5.09706	4.34632	11.8213	7.21709	5.23643	0	0.581038	8.58441	4.03331	5.85876	8.96407	11.7089	12.6405	14.579	4.91932	11.067	2.89666	16.0235	7.27367	11.4652	3.51279
TCGA-E9-A1NA	0	1112	14.3629	10.2895	0.592791	1.01173	11.1201	12.5743	12.5711	0	0	3.82906	6.60055	14.1521	15.2641	0	0.592791	3.02046	8.18819	8.38523	10.8918	7.87501	9.8586	1.82408	1.60058	5.69533	5.15198	4.15132	2.34065	4.75041	10.223	5.06705	3.97606	0	1.33599	8.84827	0.592791	4.69488	8.10542	11.2561	11.1594	14.3777	5.11014	9.52118	2.34065	15.9475	8.1577	7.30398	2.60446
TCGA-E9-A1ND	0	1266	13.6464	10.9142	0	0	11.6271	12.5909	12.6003	0	0	4.8044	5.54695	12.8291	14.8021	3.60689	3.19119	2.34108	7.89417	7.96044	11.101	0	8.90955	2.18855	2.34108	6.20349	5.57799	1.012	3.02094	4.72343	10.9561	5.85638	5.7377	0	0	7.92467	4.06686	4.02242	8.58608	11.4874	13.0232	14.2294	3.41396	9.09666	4.6954	16.107	7.71029	10.3687	2.60491
TCGA-E9-A1NE	0	1088	14.0405	11.5579	2.1023	1.79512	12.3527	13.1035	13.106	0.866698	1.28753	4.30263	5.86884	14.3376	17.0573	2.29618	4.83727	2.35542	9.32708	9.28723	13.0201	0.270076	10.0546	2.5198	1.61292	6.62327	5.76889	0.497476	2.2344	5.61377	10.9155	6.02294	4.62499	1.79512	1.5124	9.11634	4.16039	5.83801	9.42711	11.0731	13.8872	14.9722	6.25842	10.9215	2.46706	15.7433	7.89081	12.6205	3.44385
TCGA-E9-A1NF	1	1072	14.4846	11.0296	0	0.395287	12.2847	12.4983	12.4987	0.705233	0	3.58882	5.73671	14.8322	16.2018	4.48761	3.83173	2.43639	9.09022	9.18468	11.6154	0	9.9971	2.59533	1.93992	5.29056	4.93683	3.38627	2.59533	3.42912	10.48	6.24228	4.74667	0.395287	0.395287	9.14024	1.17684	4.90683	8.75555	10.6316	10.8945	14.4938	3.66249	10.0657	3.47073	16.7119	7.72919	7.15189	3.69797
TCGA-E9-A1NG	0	786	14.3034	10.4971	1.36562	1.55619	12.3307	12.425	12.4209	0.313356	0	3.46828	4.92381	15.4711	16.6414	2.51869	3.19013	2.77025	9.75007	9.79981	12.5465	2.51869	9.60526	2.5785	2.17557	5.34569	4.20686	0.683909	3.94808	3.97058	10.1841	7.31554	4.57313	1.36562	1.8267	8.76407	2.39106	4.5509	9.00553	9.57896	11.2031	14.8495	3.86644	11.6386	2.1363	15.2237	7.5789	7.20839	3.17083
TCGA-E9-A1NH	0	576	14.9342	10.7536	0.733691	1.5795	11.2075	12.399	12.4157	0	0	3.96195	5.34955	14.3803	15.7583	4.63599	3.69287	2.80033	8.61509	8.56547	12.3518	0	10.1275	2.31537	1.21771	6.5918	5.80786	1.21771	3.26567	4.2899	10.5144	6.90276	4.97695	2.49575	2.10917	9.39624	2.10917	4.63599	8.74782	11.4643	11.9234	15.1029	6.79493	11.4643	2.10917	16.1396	8.46079	8.42506	3.36183
TCGA-E9-A1NI	0	300	13.9541	10.3437	0	1.62649	11.626	13.5881	13.588	0	0	3.75763	5.84211	14.0043	15.98	4.45129	4.05807	2.37162	8.8755	8.67272	11.1218	0	10.2504	2.86053	1.03126	5.61515	5.30819	1.03126	2.63669	4.45129	11.6669	6.77552	5.2301	1.62649	1.03126	8.95351	1.62649	4.22841	8.55754	11.5981	11.0717	14.5175	6.14843	10.3656	2.63669	16.0827	9.18328	7.10579	3.86488
TCGA-E9-A1QZ	0	755	14.3479	12.141	1.26404	1.43997	13.2082	12.8509	12.8468	0	0	3.28118	6.2551	14.7433	17.6707	3.78354	6.01218	1.86695	9.86807	9.92835	12.5765	0.951923	9.86687	1.86695	0	6.16403	5.39629	1.06363	2.24422	3.79977	10.1339	5.97337	3.57312	0.698633	1.16731	8.79165	1.59676	7.79541	9.97665	9.82488	11.439	16.0253	5.91125	12.1062	3.41359	14.6414	6.66909	12.4832	2.50392
TCGA-E9-A1R3	0	78	15.0772	10.2428	0.651265	1.43916	10.9692	13.3005	13.3185	0	0	2.97206	6.21003	14.1056	15.9868	3.49439	3.63354	1.43916	7.39866	7.57305	8.33189	1.09835	8.9828	0.651265	0.651265	6.04532	5.69428	1.71465	1.09835	1.94588	10.8292	4.82712	2.47622	0	0	7.95114	1.09835	3.63354	8.36222	10.4722	10.4299	15.2514	5.56115	8.93146	2.97206	14.6492	6.78849	10.0334	1.71465
TCGA-E9-A1R4	0	186	13.0166	9.92936	0	1.08856	11.284	13.7446	13.7398	0.536695	0	4.71348	6.76725	13.4103	15.5417	4.76221	2.46112	1.88903	8.13482	8.17699	12.4116	7.67254	9.68352	2.46112	1.88903	7.16847	6.73405	1.23385	2.72968	5.74147	12.0018	6.5381	4.33288	1.97423	0.744995	8.43825	1.59832	5.42324	8.97123	9.79164	13.1526	15.3238	4.47121	10.0587	2.13088	14.7849	8.96149	10.6753	2.91348
TCGA-E9-A1R5	0	92	14.1106	10.8724	0.918802	0.918802	11.2839	12.7407	12.7622	2.7943	3.17231	3.17231	4.99423	15.8891	15.8729	2.91278	3.61827	1.7548	8.92232	9.02536	11.8422	0	10.5681	2.18972	1.7548	5.92283	5.14708	0.672376	2.96855	3.78288	10.4976	5.91575	4.0125	1.12921	0.672376	9.51246	0.672376	5.24066	8.16423	10.1959	10.6885	14.4253	4.44489	10.9749	2.28067	15.0847	7.43853	7.74838	3.47156
TCGA-E9-A1R6	0	339	14.0988	9.79888	1.88234	1.82272	11.7466	12.6364	12.6356	0	0	3.4398	5.98282	13.5965	15.6869	5.5629	4.86103	1.22858	8.56864	8.5709	12.0306	0	9.18766	1.62746	1.40157	5.36288	4.72922	0.200709	3.10641	4.55696	10.691	5.71412	4.58415	2.09888	2.37277	8.08541	0.804312	4.08501	8.29601	11.3871	10.5365	14.4742	3.39955	10.5257	2.80126	14.7561	8.40738	6.89563	2.86176
TCGA-E9-A1R7	0	1467	13.7249	10.9195	2.79855	2.384	11.5194	12.7871	12.8145	1.16422	0.994869	4.05642	5.07748	15.124	17.1827	1.80002	3.27618	1.4529	8.64974	8.74713	13.5067	0	10.0076	2.63522	1.80002	6.12942	5.07748	0.802957	2.5764	3.99036	10.4535	5.47376	4.79744	1.9923	1.69333	8.62909	1.89936	6.74804	8.95841	11.0261	11.8692	14.7717	6.23778	11.2724	3.23873	16.7289	7.70744	10.0314	3.12018
TCGA-E9-A1RA	0	1369	14.9783	11.0884	0	0.563562	10.2295	12.6258	12.6077	0.563562	0	5.91316	5.94708	13.3538	16.8288	3.64038	4.26008	1.95139	8.84035	8.85829	12.4713	0	10.567	2.40633	2.64548	6.74277	6.05472	0.563562	3.69464	3.52533	10.6872	7.3146	5.50608	1.28318	0	9.88545	1.28318	5.59435	9.29027	12.1304	13.5597	14.5261	7.4936	11.8528	2.11949	15.6266	7.54619	11.602	4.98124
TCGA-E9-A1RB	0	976	14.7591	9.99631	0.531456	0.918977	11.57	13.464	13.448	0.918977	1.47589	2.94126	6.62914	14.8749	16.2586	5.08571	4.67221	0.918977	7.83664	7.83664	8.56147	2.04184	9.33521	0.918977	0.918977	6.56272	5.81322	1.69016	2.66554	3.70326	12.4505	6.07388	3.70326	0	0	8.10517	1.22414	3.7987	8.69924	11.2629	9.54415	15.8776	4.09034	9.31215	3.43276	14.148	7.1104	8.35717	2.32437
TCGA-E9-A1RC	0	1224	15.0796	9.89407	0.438857	0.77489	10.858	13.0122	13.0047	0.77489	1.1663	3.8232	7.25896	14.3503	15.1751	5.76838	6.84483	2.49106	8.73423	8.77929	11.224	2.95514	10.9422	2.95514	0.77489	5.45422	4.7619	2.49106	3.47672	4.74287	11.0134	6.68453	4.17516	0.616635	0.438857	10.1962	1.87439	4.08737	8.01943	11.3101	9.44602	14.3182	3.89391	10.615	1.56336	16.1144	8.44146	5.3761	3.27954
TCGA-E9-A1RD	0	34	14.219	10.2676	1.2506	0.940809	11.5519	13.0596	13.0591	0.205727	0.205727	2.22602	5.53979	14.5084	17.4295	4.48912	4.25441	0.940809	7.39941	7.45213	8.41987	1.05163	9.21244	0.205727	0.205727	6.19958	5.48654	0.205727	1.2506	3.03625	10.4089	4.01556	2.22602	0	0.689809	7.88426	0	3.8414	8.25161	9.70815	8.13846	14.9033	2.44487	8.17869	3.41357	14.271	7.08125	6.66595	1.34066
TCGA-E9-A1RE	0	1419	12.9596	9.5496	0.568667	0.852203	11.7115	14.55	14.5487	0	0	4.56731	7.44935	14.0207	16.5039	6.03167	6.60926	1.96307	8.40671	8.41558	11.9374	3.04392	10.0708	1.77221	1.19434	6.24887	5.61924	2.18368	3.70916	3.86079	11.5383	5.21239	5.5906	1.77221	1.08906	8.53377	0.215431	5.72406	9.29714	10.6468	11.6422	14.8303	6.42685	10.7113	1.90222	14.6908	8.16666	10.139	2.23394
TCGA-E9-A1RF	0	200	13.7595	9.62316	0.945352	1.75714	11.1876	12.5508	12.5534	2.95309	3.00154	3.15934	5.59911	14.0226	16.0927	2.65294	4.07625	2.92825	8.92495	9.01804	12.329	6.34696	10.5053	2.97752	1.86582	5.73426	4.95502	0.179176	2.82434	4.45243	10.1173	6.33519	5.027	1.69956	1.29549	9.74087	2.38725	4.28638	8.61626	10.8911	12.5391	15.2215	4.3901	11.8431	3.98281	15.2138	7.41945	10.6869	3.33976
TCGA-E9-A1RG	0	647	13.2987	9.8523	0	0	10.3185	13.7088	13.7066	0.459955	0	4.55643	6.73999	13.8072	15.3649	3.02405	4.38553	2.8843	8.16556	8.32271	12.3532	3.96758	9.535	2.8843	2.72955	5.37691	4.6457	0.459955	3.70221	5.18177	11.4266	7.0653	6.25692	0.459955	0.459955	8.80806	5.54877	5.40275	8.83915	11.9604	12.3463	14.4961	4.95605	10.6966	3.15145	14.9887	8.7701	10.3074	2.95587
TCGA-E9-A1RH	0	1417	14.522	10.0371	0.589212	1.00637	12.0496	12.1206	12.1446	7.1975	7.0679	3.96609	4.98959	14.39	16.2284	4.18193	8.17757	2.17982	8.59199	8.60139	9.90296	1.00637	10.6944	2.81826	1.00637	6.89525	6.37011	0	4.36965	5.12087	10.0955	5.78066	5.18229	1.59345	1.00637	9.51851	1.00637	4.84516	8.5615	10.1245	10.379	14.4107	5.56703	9.97993	3.25931	16.4224	7.74736	4.94303	3.59662
TCGA-E9-A1RI	0	1449	14.7683	12.0257	1.42511	1.98163	11.1623	12.543	12.5494	0	0	3.1708	5.44478	14.2391	16.1437	3.36029	4.12369	2.12787	9.19846	9.19224	11.2044	0.507252	10.9105	2.12787	0	5.62802	5.11716	1.17889	3.97699	3.76979	10.6442	6.19079	4.40765	0.881805	1.17889	9.62371	1.98163	4.436	8.74935	10.4584	11.0922	15.132	6.3483	10.8666	1.42511	15.3368	8.04393	8.4645	3.76979
TCGA-E9-A226	1	1048	13.633	10.6737	1.05889	1.39232	12.3845	13.2817	13.2822	0.444785	0.444785	3.03953	5.70813	14.7908	16.7408	4.22454	2.87173	2.64065	8.33427	8.45573	7.89085	7.80494	9.74104	0.444785	0.239465	6.1835	4.96963	1.39232	2.26053	2.55459	11.0922	5.47618	3.75043	0.444785	0	8.46239	2.02483	3.69116	8.35431	10.0905	7.76238	15.7795	3.82584	9.28354	3.78863	13.3598	6.66376	6.51219	1.48829
TCGA-E9-A227	0	975	15.1769	10.5907	2.71279	2.87228	11.5677	12.3094	12.3117	0	0	3.57533	5.76435	16.6022	15.9718	3.46702	4.66827	1.5439	8.68328	8.75188	12.8795	0.969314	10.3407	2.0898	1.49571	6.80145	6.2037	1.39421	2.64812	3.72914	10.1945	6.45435	5.11763	2.43466	1.80346	9.34213	0.820752	5.92764	9.21372	10.6216	12.199	15.2277	5.02304	11.5324	1.88055	15.1188	7.52775	11.4435	3.54012
TCGA-E9-A228	0	1285	12.9901	8.79357	1.17393	0.923965	9.80155	13.265	13.2635	1.48267	1.17393	4.18813	6.33097	13.2289	14.7719	4.36188	1.95287	2.75336	7.73192	7.70859	13.1114	10.4176	9.63537	2.89932	2.75336	5.86417	5.04981	2.40794	3.83596	4.66716	11.5099	6.36592	6.25503	1.38691	1.28435	8.61491	1.38691	7.16846	9.24098	11.1545	11.3585	13.8568	7.38219	10.867	4.42351	13.7869	8.62412	8.05566	2.67445
TCGA-E9-A229	0	1148	13.9892	11.6602	0.926582	1.27232	11.388	12.7023	12.696	0.174638	0.174638	2.94325	5.45029	16.4031	16.3336	3.51389	4.17908	1.93771	9.82544	9.8285	11.8201	2.28108	11.2534	3.08125	1.72956	5.82576	5.28871	0.716688	3.2072	4.71974	10.8743	7.20397	4.13749	1.3472	1.27232	9.99548	2.2026	4.1269	8.71905	9.58654	11.3811	14.7691	5.49214	10.9418	1.67246	15.7809	7.66463	9.17365	3.90941
TCGA-E9-A22A	0	1189	13.4274	10.1724	1.14311	0.930871	12.4697	12.3821	12.4096	3.95446	3.8971	2.20967	5.67682	15.5817	16.6074	4.08861	4.92162	2.87676	8.12397	8.14414	8.27655	3.49478	10.3037	1.49204	0	5.70216	5.28799	1.63923	2.30096	2.81616	11.5726	5.54299	3.09653	0.380887	1.14311	8.90476	0.68193	3.60636	8.56828	9.17516	9.63377	16.1893	4.38829	9.05409	3.14661	13.3	6.51795	10.1341	1.77279
TCGA-E9-A22B	0	1167	13.8619	10.2561	2.33658	2.14341	11.8172	13.674	13.6639	0.591084	0.591084	2.74346	7.15001	14.0754	16.6078	4.48507	4.45207	1.00917	8.7269	8.75634	13.2888	2.47441	10.0515	2.2238	1.47109	6.018	5.58014	1.25854	2.82304	5.46495	9.88458	6.0376	5.01772	2.40714	1.71312	9.08703	1.96779	5.31244	8.98871	11.4226	11.3594	16.1214	6.22749	11.8489	2.74346	14.8799	7.51703	9.88709	2.60022
TCGA-E9-A22D	0	1248	13.4096	8.90025	0.755755	1.02345	10.584	13.1594	13.1588	0.895802	0.600637	3.04079	6.33749	13.2205	15.2553	6.31271	3.96633	1.35002	7.6462	7.7199	11.7856	1.61614	9.09719	1.44429	2.09439	9.72683	9.20967	0	2.58297	5.52123	11.8755	6.15438	5.58986	0.426809	0.426809	8.08435	1.53277	4.02852	8.85163	11.6506	13.4348	13.9255	5.64052	9.66056	2.70224	16.3691	8.96579	11.6268	2.1514
TCGA-E9-A22E	0	1269	13.7109	10.8758	0.746725	0.746725	12.3695	13.5788	13.5643	0.858836	0.346181	2.22067	6.17097	14.7132	16.4055	3.16995	1.83848	2.88225	9.88709	9.9021	12.6899	8.53754	10.98	3.2948	1.3935	5.50701	4.61224	0.625161	3.4639	3.70797	10.7371	7.3126	5.25373	0.858836	0.492404	9.84347	1.05989	4.15493	9.19899	10.2538	10.9426	14.833	4.55513	11.5951	3.69292	15.2858	7.03829	8.78244	4.16587
TCGA-E9-A22G	0	1239	14.5674	10.522	0.371312	0.371312	9.00587	12.8114	12.8176	1.61103	1.97647	6.56431	6.17061	11.5118	14.3288	3.41771	1.12043	2.78043	7.6795	7.89763	12.0566	1.86464	8.35881	2.89872	3.00804	6.69267	5.84191	1.12043	5.68614	6.04155	11.583	5.9279	7.46377	0	0	7.51561	7.26336	2.71744	8.47166	13.4176	11.4391	13.9171	5.63592	9.35531	4.57865	16.6802	7.52253	10.2104	1.97647
TCGA-E9-A22H	0	1232	15.3541	10.0049	1.18046	0.707743	10.6005	13.0439	13.0442	1.00949	0.172038	3.64675	6.31329	13.9966	15.687	6.1061	4.50993	2.33708	8.47264	8.52467	13.0954	2.79754	9.71455	2.10195	0.464614	6.44705	5.75665	0.707743	2.77101	6.0073	11.8965	5.77345	4.4938	1.25891	1.00949	8.62897	1.25891	5.74648	8.70361	11.2603	11.7337	14.2485	6.26422	10.9842	2.44168	16.9517	8.38682	10.3141	1.96825
TCGA-E9-A243	0	612	13.8703	11.2079	0.942736	0	11.9472	12.9236	12.9133	4.41195	4.21111	6.0942	5.69263	13.6842	16.0564	4.84122	5.13423	2.48822	8.78423	8.72257	11.6812	7.09338	10.0631	2.89824	2.22918	6.11355	5.61332	1.50809	1.91323	5.05641	10.5107	5.88501	6.01413	2.70775	0	9.1687	5.37766	5.13423	9.50897	11.4305	13.7819	14.2553	3.35356	9.80358	2.89824	17.3044	8.15029	12.4228	3.47818
TCGA-E9-A244	0	21	14.443	10.7704	2.41797	2.07073	12.0315	12.2745	12.2851	1.37878	0.543281	3.66229	6.27789	13.6689	15.6477	4.30368	4.08788	1.98999	9.12877	9.20061	11.7153	4.30368	9.63453	3.98748	1.50036	6.20375	5.53915	2.14718	4.21765	4.36899	11.8564	8.11478	5.86197	2.21979	1.90447	8.87635	7.32108	5.11313	10.8036	11.4354	11.509	15.6637	4.61766	11.3948	3.09511	15.9499	7.20291	9.91466	3.09511
TCGA-E9-A245	0	26	15.6657	11.0621	2.3818	2.13641	10.7879	13.3109	13.3339	0	0	0.493238	5.57707	13.37	15.632	5.34118	3.72553	0.493238	7.56979	7.67999	9.97092	0.183794	8.25043	0.626176	0.183794	5.97314	5.6015	3.85308	1.53712	4.13552	9.49269	3.10577	3.75486	0.964266	0.964266	6.81612	0.74789	5.19901	8.86441	9.68688	7.83396	15.3714	5.13351	9.13894	2.13641	14.4879	7.38631	6.98656	1.06139
TCGA-E9-A247	0	1186	14.3118	10.1947	0.620107	0.922184	10.418	12.3273	12.3452	0.237559	0.237559	3.59667	5.70083	12.8354	15.3187	4.88945	3.57516	2.19532	8.62429	8.69142	11.8518	0	9.6603	1.95007	1.0524	5.87374	5.21557	0.441476	3.9032	4.70374	10.2571	7.37223	6.25131	1.28213	1.0524	8.89227	2.0779	4.39558	7.86295	10.8315	10.538	13.7971	4.84521	10.796	2.71125	17.145	7.33272	9.62933	2.19532
TCGA-E9-A248	0	59	13.5413	11.4798	0	0.735555	11.3272	13.1507	13.1388	9.00304	9.1249	4.78668	6.4614	13.385	15.521	5.95846	3.83802	2.31911	8.35257	8.51087	11.7999	1.22038	12.7517	2.11276	2.31911	6.22534	5.82942	2.11276	1.22038	5.42282	11.4588	5.04097	5.09811	1.22038	1.58261	12.3174	5.09811	4.71542	9.32066	10.4097	14.0735	14.083	4.88736	9.35329	0.735555	17.2113	9.05447	12.651	5.64998
TCGA-E9-A249	0	217	14.9333	9.78778	1.31044	1.51108	10.3462	12.7477	12.7604	0	0	4.72972	5.91186	14.8936	16.0697	4.04805	2.86607	2.1145	8.15205	8.18361	11.7215	1.07734	10.1693	1.98563	1.98563	5.45698	5.08466	0.799162	3.40887	3.91281	10.7617	5.06884	4.04805	0.454223	0.454223	8.81097	3.35771	4.84566	8.38867	11.2434	11.887	14.0603	3.5971	9.90935	0.799162	16.9212	7.97665	9.90768	2.86607
TCGA-E9-A24A	0	747	14.9746	10.1956	2.34084	2.01774	10.9302	13.0397	13.0427	0	0	3.07968	5.72359	16.1313	15.7385	4.34436	2.24097	2.89487	8.48706	8.56915	12.332	0	9.63521	2.24097	0.420974	6.1932	5.61806	0.420974	2.01774	5.09615	11.1345	6.3087	4.75969	0.746452	0.746452	9.15713	1.01185	5.3084	8.92844	11.1088	12.2875	14.5765	7.41004	10.5798	1.60074	15.6375	8.63948	8.18171	2.75705
TCGA-E9-A295	0	375	14.7459	11.2141	2.89726	3.19495	11.5486	14.2888	14.2884	0	0.464059	3.22453	6.59698	16.7409	16.5018	3.69506	5.18885	1.21907	7.88988	8.0305	9.51784	0.64996	10.024	0.814619	0.250608	6.00389	5.52828	0.464059	2.93353	3.79703	9.51671	3.9816	3.87371	1.09643	0.250608	8.41585	1.21907	6.4482	9.39231	9.87106	7.27653	16.3472	5.00505	9.2972	2.52173	13.5513	6.64152	8.36861	1.94322
TCGA-E9-A2JS	1	904	12.9293	9.62124	1.932	1.932	11.5009	14.2504	14.2475	0	0	3.86887	7.17131	13.8734	15.8073	4.49749	2.5092	2.5092	7.79469	7.91739	9.5271	0	10.4258	0	0.555135	6.90934	6.53891	0	2.5092	4.84243	9.78214	3.67046	4.61266	1.74267	1.26779	8.27302	4.49749	4.12314	9.12186	10.5007	9.14238	17.307	4.27075	9.37736	2.5092	13.1692	6.79204	7.54207	2.38509
TCGA-E9-A2JT	0	288	14.2861	11.9532	3.20962	2.81014	13.027	13.0927	13.1029	0.355803	0.188843	3.85055	6.85046	13.8485	15.4459	2.07606	6.09902	1.42126	8.18303	8.30606	10.3028	0	9.43811	1.08324	0.188843	7.66691	7.42773	1.08324	1.87071	3.31475	8.89417	4.97669	3.79349	1.08324	1.08324	7.15792	1.49469	5.80634	11.2781	9.49094	11.9992	17.0555	5.00209	9.03698	2.52478	15.4948	7.1337	12.5051	2.02739
TCGA-E9-A3Q9	0	1001	15.9748	10.4853	0.271503	1.16504	10.5033	12.257	12.2741	0.271503	0.271503	1.61854	6.0583	16.7782	14.4771	4.34035	3.42385	2.1087	7.45918	7.43003	11.6247	1.61854	7.43522	1.88434	0.271503	6.89765	6.65839	1.16504	2.4739	3.65485	8.97003	4.97446	4.21727	0.499914	0.499914	5.34895	2.52669	7.34071	9.41545	11.0176	10.498	15.4639	5.42045	9.6812	2.89122	15.9238	8.04424	8.68004	1.71269
TCGA-E9-A3QA	0	918	14.3138	10.1419	1.05906	0.900617	13.805	12.7939	12.7917	0.282992	0.282992	4.47497	6.917	12.7225	14.1063	3.66706	4.35787	1.56093	9.11446	9.13296	11.3414	0.282992	9.39872	3.24061	1.66319	7.37058	7.03136	0.282992	2.52801	4.01526	11.5756	7.15936	5.08495	1.05906	0.900617	7.25457	7.14175	5.59875	10.633	11.5608	14.0029	16.0573	4.12684	9.80951	3.10183	15.5952	7.68659	12.8325	2.73001
TCGA-E9-A3X8	0	926	14.1083	12.4751	1.44322	1.83951	12.6482	12.2729	12.2894	0	0	2.91737	6.02331	15.3632	15.5881	1.92364	4.83331	0.620371	8.90763	9.07879	9.85548	0.147247	10.3735	1.05279	0.51583	5.226	5.07782	0.147247	1.92364	1.38505	8.80253	5.69858	2.40549	0.895017	0.809149	8.26978	1.38505	4.98296	9.81939	9.00619	10.228	16.5238	4.55859	9.22921	1.79553	14.6117	6.0399	9.5884	3.07285
TCGA-E9-A54X	0	727	13.8217	8.83525	2.24356	2.24356	9.81185	13.9308	13.924	0	0	5.13928	5.75279	13.7411	15.956	3.37004	0	1.8034	7.54332	7.46922	12.3714	0	8.90437	1.51995	1.51995	6.32321	4.76285	0.698313	3.5341	4.69512	10.6471	7.07532	4.94884	1.51995	1.8034	8.08658	0	5.64921	10.1202	11.4251	9.34375	15.1394	7.83841	11.5991	1.8034	15.2481	7.30284	6.38899	2.97245
TCGA-E9-A54Y	0	725	13.0464	8.11949	2.76784	2.42174	10.6462	15.9072	15.9033	0	0.446976	6.18804	7.06135	13.4864	15.2627	3.81501	1.66861	0.446976	6.69738	6.63021	10.4579	0.446976	7.21384	0.787733	0.446976	6.14426	5.23577	0.446976	2.84279	5.55839	11.0645	4.97761	4.39059	2.42174	2.09377	6.45017	0.787733	4.70373	9.99242	11.4341	9.24504	15.0632	5.6655	9.59252	0.787733	13.4136	7.71307	8.26114	1.29438
TCGA-E9-A5FK	0	812	13.1748	11.2835	2.39177	2.2815	10.6721	14.884	14.8799	0.974867	0.974867	5.84255	5.93196	15.435	17.2316	2.88206	2.03191	0.254705	7.7633	7.8755	10.833	5.39673	8.17056	1.23367	0.659263	5.52326	4.60669	0	2.09847	3.38702	9.1198	5.39673	2.33769	1.96213	0.659263	7.00496	1.45303	6.44492	10.4422	10.1492	10.3018	14.9745	4.86747	9.59321	2.54283	14.4539	6.73112	10.6594	1.6434
TCGA-E9-A5FL	0	24	12.9721	11.3282	1.47602	2.32453	10.0307	14.1165	14.1097	3.93115	4.09053	5.71897	5.92339	15.076	16.3836	5.02799	3.30874	2.04199	9.08273	9.2021	12.2357	5.31303	11.0538	3.02275	2.04199	5.53716	4.33301	2.32453	3.43294	5.1047	11.2249	7.96582	5.46625	2.32453	1.47602	9.71921	3.84433	6.60973	9.94788	11.2722	10.6103	14.502	7.47446	11.1254	2.19017	14.266	6.40505	8.6523	4.19948
TCGA-E9-A5UO	0	785	14.1402	6.68027	0.893384	1.83697	6.13873	14.6498	14.6479	0	0	3.25931	6.88254	12.0429	14.4388	5.70277	0	0.575328	3.31365	3.16394	11.9021	2.78245	7.10682	0.316155	1.23115	6.54107	5.95721	0	2.53048	4.32107	10.8733	3.84327	3.49702	1.23115	1.15383	5.69597	0	5.92557	9.29203	10.1047	7.0744	13.7935	7.02505	9.43549	1.07213	15.1356	7.72509	4.25781	1.23115
TCGA-E9-A5UP	0	803	13.5393	7.27336	0.530942	0.289759	8.25089	14.1224	14.1206	0.289759	0	4.92417	6.36087	14.1071	16.4235	4.40882	0.289759	1.07873	5.38217	5.58298	9.97213	0.289759	6.65641	0.91819	0.289759	5.89483	5.01629	0.91819	1.96039	3.13508	10.0825	5.04574	2.44592	0.530942	0	4.73228	0	3.48955	8.91793	10.7941	10.0374	12.6316	10.748	7.64283	1.22318	13.6687	7.00762	6.10057	0.73752
TCGA-E9-A6HE	0	847	13.49	10.6198	1.15764	1.55302	10.5795	14.1929	14.1856	0.434764	0.611206	1.86302	5.66574	14.3917	15.8381	3.80865	3.36734	1.36883	8.19601	8.31151	11.2148	0	9.16024	0.434764	0.434764	6.10593	5.32961	0.768401	2.17533	4.62872	10.9655	5.21817	3.03732	1.03919	0.768401	7.37301	0.768401	5.60449	9.725	10.554	8.87483	14.5736	3.77198	10.1162	2.33469	15.2135	6.68143	7.51014	2.43193
TCGA-EW-A1IW	0	371	14.169	11.8993	2.82444	2.60158	12.0974	12.8734	12.8825	2.92417	2.92417	4.77407	5.34135	14.3572	16.717	2.71731	5.61942	0.591632	8.84164	8.92526	11.5252	0	10.2732	1.82161	1.33391	6.08571	4.97347	2.18544	3.26576	3.01744	9.84406	6.35059	4.47845	2.60158	2.33788	9.0325	3.01744	6.06401	9.52371	9.72725	11.7051	15.1365	4.80056	10.7972	2.01496	14.2116	7.16443	9.59448	3.33986
TCGA-EW-A1IX	0	1208	14.6906	12.3469	1.30342	1.78529	11.7657	12.7614	12.7677	0	0	2.97293	5.13982	15.3918	16.6519	2.14589	5.74438	2.49802	9.25447	9.31614	11.4839	0.57471	10.8381	2.92725	1.88424	6.7242	5.77048	0	3.22024	3.32962	9.85246	6.63821	4.31042	1.1528	0.79416	9.71305	1.30342	5.04676	9.16445	10.0117	11.4581	14.6721	5.7178	10.2217	2.2972	15.3961	7.54283	9.33648	3.77861
TCGA-EW-A1IY	0	258	15.1583	10.9128	1.44425	1.65605	10.6196	12.246	12.2643	0	0	3.75262	5.18129	16.2681	15.5712	3.26394	5.09311	1.44425	8.11283	8.13729	11.63	0	10.0154	2.72114	1.44425	5.63297	5.52925	2.28473	2.89812	4.37809	10.1356	6.08102	4.95983	1.19592	0.895773	8.92467	1.84069	4.37809	8.53384	10.4914	12.8894	15.0602	4.87774	10.4075	2.00436	16.5445	7.61734	10.7874	3.44585
TCGA-EW-A1IZ	0	554	13.0177	10.0489	0.340176	0.84618	11.613	14.0032	13.9983	0	0	3.57318	5.61853	13.4186	16.2229	2.23963	4.33239	1.76265	7.76808	7.90242	12.2488	0	8.74344	1.64491	1.76265	6.59586	5.52998	0.61525	2.83106	4.10606	10.0278	5.75265	5.55467	0.61525	0	7.64123	3.2084	5.28634	9.68696	10.6488	13.9808	13.8989	5.39973	9.28732	3.40229	17.1167	8.06309	11.6571	2.59749
TCGA-EW-A1J1	0	575	15.1719	8.22909	0.614943	0.614943	8.89637	13.4231	13.4171	0	0	3.32703	5.77297	12.1749	14.3882	1.64431	3.30134	1.04474	6.53286	6.49085	11.3855	0	7.72433	0.915198	1.27341	4.60797	3.44907	0.772868	2.23893	3.98931	10.897	4.71889	3.35228	0.235318	0.43758	6.60027	1.1636	4.40578	7.54297	11.6311	11.4421	13.6985	3.35228	9.13918	1.64431	16.3255	7.69503	8.51834	1.1636
TCGA-EW-A1J2	0	403	14.7192	11.3751	1.27266	2.51607	11.7373	12.6763	12.667	0	0	2.73644	5.41068	15.2263	17.1185	2.10573	5.14802	2.83517	9.62783	9.63299	12.0268	0	10.2384	2.92757	0.557798	5.27656	5.39458	0.557798	3.01441	3.24738	9.49258	6.64565	4.67498	1.53011	2.25585	9.29101	3.62393	6.39362	8.94361	10.6321	11.3194	16.1003	5.39458	11.5669	2.25585	15.3387	8.01527	9.83438	3.8295
TCGA-EW-A1J3	0	504	15.9299	11.2282	1.0128	0	10.6189	13.594	13.6025	0	0	4.6094	6.50095	14.8048	15.5925	1.33728	4.11147	2.48033	8.3292	8.46629	11.6553	0.593512	9.53721	1.82561	1.60201	6.15442	5.32864	0	2.72204	3.48263	9.62631	5.73926	5.29163	0.593512	0	8.82957	2.82924	4.77945	8.57232	11.5303	11.4272	15.4865	4.72496	10.8974	1.0128	14.8398	8.18275	9.99845	2.34236
TCGA-EW-A1J5	0	477	14.9358	10.0065	2.13904	2.13904	10.5632	13.091	13.0816	0	0	4.59776	5.68514	17.1913	16.9924	2.13904	5.31069	1.34913	7.97028	8.15395	11.5024	0.389036	8.32801	2.32876	0.94752	6.21637	5.5487	0.695135	1.79749	4.31329	9.33478	5.37667	4.19637	1.34913	0.389036	7.83798	3.92959	4.65205	8.37045	11.7508	11.9851	15.2302	4.68714	9.95431	1.34913	15.1214	8.25826	10.3068	1.79749
TCGA-EW-A1J6	0	875	13.401	9.31864	0.920927	0.376043	10.3817	13.3439	13.3491	0	0.376043	4.98509	6.58929	15.3165	15.638	4.61615	4.94381	1.8797	7.29221	7.21045	12.3641	8.61574	7.98253	2.79816	0.674057	6.52544	6.20276	0	2.09611	5.28967	10.9382	4.74989	4.90132	0.376043	0	6.38857	1.3155	6.40894	8.31618	11.8065	12.169	15.0773	4.61615	8.89468	2.79816	15.5381	8.72129	10.1672	1.99196
TCGA-EW-A1OV	0	789	12.2321	9.09598	0	0.492021	10.6323	13.2455	13.2522	0	0	3.19034	6.89312	14.3599	15.6786	2.08791	3.8079	2.34032	7.17457	7.30636	12.3232	1.6003	9.53507	1.94295	2.9074	7.51628	6.93685	0.492021	5.15158	5.66057	12.2445	5.15158	6.28944	0	0.858243	8.45835	1.15007	4.52019	8.84372	11.3158	14.1116	13.4571	4.41418	8.87027	2.08791	17.1585	8.63392	12.2506	3.0558
TCGA-EW-A1OW	0	694	14.2796	10.9395	0.818221	0.687584	13.7623	13.2722	13.2797	0.384373	0.20495	3.0578	6.57725	13.6395	14.3526	5.57159	3.27811	1.29286	9.02342	9.07741	10.1076	0.106111	9.52474	1.99153	0.994362	7.58294	7.20496	0.617544	1.20006	4.31673	10.9946	6.7762	5.31091	1.24721	0.384373	7.52134	6.32458	5.00629	10.0177	10.3959	10.3413	16.4464	4.60614	10.2424	3.84363	15.1517	6.87801	8.5875	1.99153
TCGA-EW-A1OX	0	911	15.876	7.41332	0.722384	0.722384	7.43786	11.4667	11.4591	0	0	2.0873	5.12081	14.5984	15.4802	4.47796	0.722384	0.217202	4.76334	4.69259	10.7127	6.35029	5.94875	0.722384	0.857888	5.3334	4.839	2.19361	1.39219	3.98052	9.92644	2.8428	3.4041	0.217202	0.857888	5.27406	0	6.79648	7.21144	10.3403	6.90999	13.2126	3.38179	8.23407	2.63209	14.1539	7.74042	5.13422	0.98175
TCGA-EW-A1OY	0	908	14.5525	9.89771	1.70461	1.43005	10.4522	12.629	12.6077	4.02246	4.04732	4.73881	5.71154	16.7775	15.8789	5.48466	5.27967	1.70461	7.57585	7.72389	11.6104	5.84512	9.07723	3.20013	1.09066	6.1506	5.4571	0.885403	2.67041	3.74704	10.4543	6.86434	6.03729	1.57385	0.358877	7.98257	2.46436	4.61126	8.72722	10.7271	11.5086	14.5966	4.66042	10.2092	3.20013	15.2918	7.47181	8.8462	3.20013
TCGA-EW-A1OZ	0	1229	12.471	9.54304	1.15012	0.936958	10.8902	13.0466	13.0576	0.383861	0	4.46161	5.36588	13.3015	15.2865	0.936958	4.93397	2.47831	7.98526	7.90681	11.6712	0.686754	9.70671	2.01731	2.47831	5.98846	5.32258	0	3.38539	4.07477	11.0632	6.0159	4.37947	0.686754	0.936958	8.40926	1.15012	4.35819	8.45384	10.7929	11.5883	15.1044	4.46161	10.0871	4.12605	14.8142	7.78847	9.26713	3.20639
TCGA-EW-A1P0	0	1251	15.9329	8.74817	2.24337	2.66351	10.1042	12.9389	12.9035	0	0	3.25356	6.5926	17.9434	14.7932	5.7358	4.25863	2.24337	7.15377	7.24794	11.5687	0	9.276	2.98849	0.616898	6.5926	6.05809	0.616898	2.88809	5.37683	11.4906	4.2983	5.92506	2.78016	3.1705	8.51766	1.37891	4.25863	7.80757	10.6683	12.0487	13.5774	5.63096	9.51989	1.04764	16.087	9.12149	9.55409	1.87494
TCGA-EW-A1P1	0	1210	14.6888	12.7682	2.93765	2.53515	12.7208	12.337	12.3294	0.616291	0	3.57592	5.18744	14.861	17.5763	2.72154	6.57886	2.88658	9.64024	9.65843	13.2523	0	10.8013	2.83364	0	5.69009	4.8436	0.340806	3.44084	3.21107	9.73621	7.02498	4.27695	2.83364	2.77867	9.73124	2.83364	7.75513	10.0396	8.68797	11.7093	15.822	8.12785	12.0988	2.66204	14.7498	6.47465	10.9133	3.57592
TCGA-EW-A1P3	0	1611	14.3928	10.8265	1.98328	2.49617	11.2816	12.4301	12.4169	0	0	3.58156	5.40446	16.1662	15.9376	3.81574	4.38083	0.882821	8.25785	8.25984	11.6133	0.507909	9.7141	2.60024	0.507909	5.78174	4.93259	1.18013	2.6973	4.12578	9.62823	6.97623	3.81574	1.42651	1.42651	8.13545	1.98328	5.41876	8.76142	10.8262	10.9935	14.776	5.13673	10.4172	1.82046	15.9925	7.19975	9.21918	2.78823
TCGA-EW-A1P4	0	907	14.3772	11.5579	2.36446	2.36446	12.3686	12.7618	12.7876	0.758387	0	6.05965	6.2552	12.5922	15.0417	2.15639	4.07953	2.36446	8.74284	8.79544	11.4462	1.62049	9.92173	3.95639	2.15639	6.6818	6.18836	2.54626	2.98477	4.44281	11.5783	7.97757	6.24208	1.62049	1.62049	9.30002	7.96564	4.348	9.24188	11.9406	13.6217	14.3607	3.59282	10.1059	3.2171	15.8208	7.61494	10.5188	2.98477
TCGA-EW-A1P5	0	703	15.272	10.0932	0	1.98947	10.2208	12.9837	12.9702	0	0	2.79531	6.90492	13.0827	15.7354	2.57326	2.31069	2.57326	7.74089	7.54061	11.5149	0	9.72236	1.57561	1.57561	5.54083	5.74109	0	2.31069	3.89377	10.0152	5.84417	4.37893	0.992988	1.57561	8.67597	2.98771	4.30858	8.45359	11.3308	12.5861	14.5327	4.30858	9.13063	1.57561	16.5495	8.72407	9.4878	3.15744
TCGA-EW-A1P7	0	915	14.848	11.5739	1.23271	1.08751	12.5757	11.9462	11.9211	0	0.536081	4.76031	5.76959	13.6106	16.0102	1.7005	6.96298	2.2017	9.64836	9.65522	12.8838	9.04373	10.3247	3.22118	2.12935	6.48994	5.97966	1.79708	3.25558	4.54079	10.0522	6.47176	4.66115	1.7005	1.59699	9.20863	6.20759	5.73344	10.1226	11.0127	14.8238	15.4794	6.33771	11.2478	3.5047	16.7862	8.16034	13.9004	3.35411
TCGA-EW-A1P8	1	239	13.6557	11.3355	0	1.57872	10.8124	12.716	12.6745	0	0.995321	4.45049	5.57579	12.8231	14.6663	1.57872	3.3135	1.99298	8.07281	8.18542	11.107	0	8.85173	1.57872	1.57872	6.56058	6.14051	0	3.99121	4.89783	11.7687	8.25275	6.69116	1.57872	0.995321	7.96221	5.20033	5.16081	8.49448	12.204	12.3803	14.68	5.87343	9.9779	6.14051	16.1275	7.77203	9.70317	1.99298
TCGA-EW-A1PA	0	575	13.5848	11.7317	1.42324	1.44886	12.29	14.7566	14.7588	0.0677117	0	1.95724	7.48489	13.8698	15.6444	3.49613	3.49613	0.899143	8.81566	8.89031	10.2542	0.566116	9.89492	1.13838	0.132387	7.43248	7.13342	0.899143	2.26189	4.21998	9.69465	5.89085	3.56804	0.253642	0.656852	7.32978	1.25915	6.23991	10.4643	10.6608	9.94656	14.9588	4.16307	9.2872	3.71781	14.8679	6.95383	10.4169	2.52538
TCGA-EW-A1PB	0	608	13.7526	13.1974	0	0.520433	10.8059	12.2697	12.2634	2.90993	2.41788	5.77778	6.03834	11.8701	14.4613	1.66536	5.98986	2.01461	9.60706	9.85997	11.1339	0	8.11288	2.41788	2.16192	6.74718	6.51337	1.45288	1.45288	5.0507	11.4768	7.1113	4.89091	0.520433	0.520433	7.10221	2.29557	4.09358	8.46115	10.6829	13.7097	13.9182	3.81061	7.87467	3.20997	16.1786	7.92968	10.1044	1.85053
TCGA-EW-A1PC	0	187	13.6612	10.2032	1.01612	1.34125	10.6509	13.7125	13.7372	2.83488	2.93472	2.72762	6.99181	14.0976	15.4481	6.45796	3.55287	1.34125	8.11941	8.29406	10.7965	8.26318	10.6062	3.19846	1.60642	7.44973	7.05973	2.93472	3.88786	5.66078	12.3096	6.77996	6.55528	2.02412	2.34764	8.84096	1.34125	5.40634	8.50771	10.9546	9.99421	15.422	2.72762	8.92378	2.19493	14.0206	8.12735	6.27958	3.27665
TCGA-EW-A1PD	0	424	13.8058	11.8433	2.09068	2.63579	11.7633	12.9075	12.9112	0.724124	0.983929	4.5134	5.80955	13.8853	16.4116	0.983929	3.59482	2.19706	9.35718	9.45355	13.0281	0.407024	10.7823	2.77969	1.71442	5.60254	5.27836	0.724124	2.63579	2.97176	10.0583	7.49142	5.68712	2.09068	2.19706	9.41205	0.983929	6.04141	9.1723	9.08927	10.8226	15.2219	5.80114	11.1668	2.09068	14.1619	7.27774	8.16746	4.47162
TCGA-EW-A1PE	0	320	15.9313	10.402	0.622299	0	11.2019	11.9848	11.9776	0	0	4.10264	6.07333	14.1704	16.1399	2.67655	4.49653	2.08269	8.08895	8.13673	12.1854	0.622299	9.87564	2.25559	1.65869	4.86022	4.46164	0	1.88621	4.05662	9.78241	5.90175	4.74887	1.05565	0	8.78845	1.38845	5.31584	9.04565	11.7342	12.2733	15.1717	8.64616	9.55409	1.38845	17.1639	8.50123	10.0443	3.49149
TCGA-EW-A1PF	0	439	13.6804	10.7903	1.6129	1.6129	12.2351	12.1887	12.1964	0	0	2.49365	5.21049	14.3359	16.3383	0.599	5.21049	0.599	8.68726	8.81145	12.2737	2.03139	10.3698	2.03139	1.3471	6.23097	5.39826	1.6129	1.3471	2.73581	10.4815	5.72741	3.62324	1.3471	1.021	9.16187	2.84318	5.25005	9.08603	10.0175	11.45	15.831	5.97177	10.676	3.20706	15.5916	7.51721	9.66279	4.03914
TCGA-EW-A1PG	0	1051	14.8208	12.0328	2.14138	2.31628	12.9388	12.1859	12.1692	0	0	3.81544	5.13415	14.0997	16.9419	2.74122	7.14997	2.85898	10.1381	10.1762	11.9149	0	10.2887	2.613	0.649512	5.50315	4.70155	1.43612	3.06906	2.85898	9.16108	8.47504	4.30488	1.9423	1.43612	9.02125	2.14138	6.37302	9.72548	10.2926	10.9754	15.434	5.28905	12.2478	2.31628	15.7888	6.94553	10.4864	3.75596
TCGA-EW-A1PH	0	607	12.9869	12.4021	0	0	12.5797	13.5618	13.5324	11.1465	11.1242	4.52349	6.50283	13.5823	15.7963	5.08739	2.13239	1.82307	7.74294	7.89939	7.8579	7.03673	7.76556	0.884486	0.884486	6.43391	6.01029	1.82307	2.38696	4.16367	12.6085	6.50283	5.57095	0	0	6.28532	6.34661	3.58489	8.3142	9.9378	9.46831	14.3779	6.39092	7.36018	6.17139	14.3724	7.39686	9.10804	0.884486
TCGA-EW-A2FR	0	1673	13.5552	11.2667	0	0.412444	11.7471	12.795	12.7947	7.45454	7.44909	2.21423	6.09129	14.1674	15.157	4.74487	3.44998	0.732814	8.71981	8.91443	10.8132	0.732814	10.5106	2.31361	0.412444	6.40476	6.13949	3.69084	3.16068	4.65298	11.2589	6.73565	5.04881	0.412444	1.21646	9.20636	4.69044	5.2378	9.25406	9.50531	10.3295	16.9118	6.56965	10.5155	1.40855	14.3907	7.74676	7.98022	3.53481
TCGA-EW-A2FS	0	1604	14.5848	11.0306	1.01529	0.494186	12.0816	12.0838	12.0957	0	0	1.87004	6.62108	14.0023	17.0654	4.87738	5.52801	1.39731	9.00478	9.03936	12.849	6.50582	9.89241	2.2255	1.01529	6.07873	5.62076	1.01529	2.51047	5.17525	10.1867	6.26652	4.57758	0.8616	1.28086	8.60475	2.74832	8.02805	9.12893	10.6547	11.0047	15.3499	4.48849	10.7376	3.68339	15.595	7.42085	10.3665	3.25988
TCGA-EW-A2FV	0	788	14.8469	11.246	1.56993	2.01045	12.5843	12.9488	12.9459	0	0.105312	3.08694	6.74272	14.2211	16.3532	3.52682	4.70407	1.14511	8.69169	8.71032	12.3462	1.09484	9.46958	2.03731	0.988738	6.5012	6.13369	1.45508	2.32582	5.15102	10.8619	6.44713	3.27926	0.749784	1.24067	7.76036	1.95517	6.71699	9.51359	11.0957	10.8876	16.0303	6.85173	10.699	1.89769	14.07	8.0058	10.8117	2.58447
TCGA-EW-A2FW	0	672	16.5418	10.8146	2.18752	2.13772	11.2759	11.9246	11.9533	0	0	4.17018	5.96626	13.8685	15.7287	5.08425	3.56319	1.73058	8.17325	8.15302	12.9295	1.73058	10.3008	2.08613	1.16131	6.29923	5.81207	0.82609	3.17599	3.65456	11.0062	5.37499	4.87979	1.91928	1.43313	9.10098	0.207362	5.93015	9.39001	11.8127	10.847	15.9425	7.06372	11.0031	2.23566	16.3753	7.72472	8.71336	3.1511
TCGA-EW-A3E8	0	1035	14.4735	11.4234	0.77962	0.922843	11.9557	14.4913	14.4986	0.620595	0	4.95887	6.09525	14.2732	15.9737	3.83376	3.55461	1.73518	8.54563	8.5986	10.2887	0	9.02152	0.237772	0.441844	5.91421	5.36853	0.441844	2.54537	3.26306	9.3434	5.84395	3.20817	0.77962	0.441844	7.0064	1.05312	6.03345	10.0998	10.4613	10.1977	14.5067	5.25804	9.39499	1.73518	15.6671	6.35728	10.2625	2.71243
TCGA-EW-A3U0	0	532	13.2419	11.1092	1.23867	1.01426	12.2645	13.5201	13.5224	0.594483	1.52092	3.54949	6.90874	13.0218	14.6868	4.78222	5.28817	0.748383	8.53146	8.68949	12.1675	0.594483	10.0935	3.05468	0.748383	7.76521	7.4376	1.23867	2.89901	4.69023	10.6812	7.3136	5.59764	0.594483	0.22648	8.23448	7.09963	5.62771	10.3619	9.51885	13.9589	15.942	5.01996	9.42422	2.24473	15.8029	7.61194	12.3382	3.34749
TCGA-EW-A423	0	533	13.0062	9.09232	0.472781	0.828277	8.70287	14.8661	14.8635	0	0.472781	5.21194	5.39592	13.1954	15.5655	3.97597	0.472781	1.11326	6.50725	6.41847	11.8993	8.86283	6.72913	0.472781	1.55528	5.87724	5.13442	0	1.35114	4.40359	11.0983	3.82625	3.56778	0.828277	0	5.60577	2.16673	5.06926	8.76206	10.743	10.2679	13.442	2.9964	9.26502	1.89316	15.3079	7.61796	8.23245	1.11326
TCGA-EW-A424	0	715	13.5019	11.0435	3.01796	3.44722	11.3123	12.7309	12.7195	0.411689	0.411689	3.84547	4.333	17.2769	17.2014	2.31118	3.10359	0.868375	8.51668	8.53542	10.5233	0	8.82474	0.731604	0.731604	4.62131	3.86195	0.411689	1.31388	1.86471	7.81317	6.26596	2.04869	2.10515	1.72757	7.12108	2.61324	4.54172	8.8631	9.51958	8.67251	14.3326	5.06733	10.2702	1.49382	14.7259	5.40754	6.07775	2.79584
TCGA-EW-A6SA	0	510	14.5816	8.71433	0.80684	1.45867	10.4902	14.4465	14.4537	0	0.321688	4.24679	7.26442	12.8362	14.7806	4.59131	0.321688	0.459104	6.43344	6.50065	11.054	0	7.25737	0.80684	0.169792	6.63181	6.27726	0.584562	1.64304	4.40825	11.3935	3.44185	3.16886	0.90633	0.9994	5.45415	0.321688	4.15874	9.14601	12.2874	7.25147	15.1296	5.0212	8.69751	3.62825	11.388	7.46641	5.69579	1.08683
TCGA-EW-A6SB	0	760	12.3778	10.5392	0.437469	0	8.70342	13.2761	13.287	0.437469	0	2.65841	6.56788	11.4976	13.4195	3.70528	0	1.04452	6.58395	6.7162	10.01	0	5.15842	1.27316	1.47047	7.23346	6.77804	1.04452	3.44868	4.35631	12.1583	6.52413	4.52118	0	0	3.24814	6.1235	2.81185	9.70231	12.8443	12.361	13.8281	2.73717	7.47378	5.20072	17.5854	7.94532	9.82401	0.437469
TCGA-EW-A6SC	0	952	14.2968	11.3031	1.99517	1.31807	11.7828	14.1512	14.1612	2.61352	2.80184	3.15271	6.62194	14.0027	16.0732	4.74487	4.30547	1.18903	8.42284	8.46177	11.3461	5.58294	9.99447	1.0473	0	6.10068	5.70006	1.0473	2.45417	3.00718	10.6742	6.00329	3.97452	1.0473	0.713691	8.2597	0.278973	6.32839	9.70511	9.89971	9.44699	15.7044	7.51548	9.61261	2.96839	14.3156	6.72736	9.04595	3.22032
TCGA-EW-A6SD	0	1010	10.8168	8.33035	0.377914	0.53525	9.64622	12.6693	12.6608	0.377914	0.377914	1.13609	5.65995	14.7777	13.881	3.11041	2.37642	0.53525	6.01426	6.02425	9.55008	1.76371	8.16182	0.53525	0.53525	5.92464	5.23014	0.677101	1.69865	4.17547	10.2202	4.62396	2.45731	0.377914	0.377914	6.45933	1.23117	3.13521	7.51036	9.13646	8.92475	14.1748	2.83572	7.40597	2.1518	14.7925	6.51472	8.03002	1.69865
TCGA-GI-A2C8	0	225	13.5899	11.6937	2.24404	2.1285	12.1655	13.3995	13.3976	0.241601	0.125852	0.62939	5.37721	15.9989	16.6356	2.90145	5.67362	1.18658	8.3942	8.54581	10.2022	0.241601	10.0578	0.790117	0	5.46914	4.97475	0.864229	1.24323	2.77267	8.45317	4.21663	2.52102	0.790117	1.12762	8.3449	0.541772	5.645	9.50514	10.3941	8.71496	15.4274	4.89301	9.39284	2.15826	14.0953	5.9935	7.01199	2.4506
TCGA-GI-A2C9	0	3342	15.0266	10.6562	0.827114	0.331182	12.708	12.4806	12.4747	2.89745	1.34952	3.50103	6.529	14.1835	13.3997	4.04288	1.34952	2.3586	8.32167	8.34819	9.771	0	8.41188	2.20559	1.48867	7.31218	6.90639	1.73222	3.12785	3.39885	10.7603	6.76294	5.74527	1.02303	0.331182	6.20493	7.45269	3.84983	11.29	12.6352	10.2654	15.6691	2.7939	8.7233	3.43372	15.4345	7.35602	6.38499	2.0344
TCGA-GM-A2D9	1	1812	16.0348	11.767	1.21062	0.675766	11.3254	12.5838	12.5868	0	0.16284	2.37354	6.27562	17.2256	14.3334	3.91645	3.56967	1.76119	7.76813	7.95062	10.1792	0	10.1883	1.13415	0	9.49966	9.13749	0.309151	2.03798	3.07182	8.63425	5.02437	3.31639	0.44198	0.309151	8.03059	1.05339	5.4521	9.69678	10.9882	8.5902	16.5458	3.83423	9.19097	1.48147	15.1011	7.34897	7.86522	2.56048
TCGA-GM-A2DA	1	6593	13.717	12.0289	0.977753	1.16759	10.9024	13.9997	13.9964	3.93206	4.36911	3.36156	6.38674	13.8511	17.2025	2.28617	3.49158	1.07579	7.70739	7.90621	9.46103	4.65735	10.3389	1.33533	0.187115	5.96869	5.48864	0.872562	2.36585	2.32656	8.7025	4.75677	3.64319	0.352725	0.352725	8.26754	0.501267	5.4203	9.57124	10.0326	8.77361	17.1152	4.85669	8.69962	0.872562	14.6298	6.79386	9.62435	2.88173
TCGA-GM-A2DB	0	2406	13.5603	11.1135	1.18816	1.54495	11.5951	13.3177	13.3082	4.06778	3.80729	4.10399	6.56305	14.1231	15.0245	3.78516	7.74647	1.83076	7.77903	7.98236	10.1522	5.43988	10.2215	1.43554	0.889408	7.11324	6.72002	0.889408	3.80729	3.71665	10.5522	5.35979	4.72024	0.889408	1.18816	8.90257	1.18816	4.86442	10.1979	10.3189	10.4515	17.3183	5.48176	9.70247	1.74164	16.2763	6.88777	11.0655	2.66166
TCGA-GM-A2DC	0	2535	15.9978	11.4295	0.739546	1.74148	11.262	15.1748	15.1828	0	0.416651	1.22608	8.88448	13.211	15.1716	5.03599	3.84729	1.58926	7.54815	7.73433	10.901	0.416651	9.79243	1.00322	0.223314	6.91728	6.51416	0.8774	1.81196	3.09315	9.13614	4.39845	3.52944	0.587112	0.416651	7.51816	0.8774	6.40724	9.89771	10.8837	8.19212	17.1083	6.85396	9.24045	1.58926	14.134	7.14424	8.2583	2.06379
TCGA-GM-A2DD	0	2282	13.7637	12.1454	0.394432	0.958489	11.5209	13.5152	13.5214	2.43348	2.73545	1.36296	6.71958	14.4613	15.4759	2.802	4.93338	1.81369	8.20143	8.38767	10.1163	0	11.0265	0.958489	0.394432	6.91267	6.56527	1.52935	1.81369	3.86	9.44725	4.90338	4.21783	0.703853	1.36296	8.75409	0.703853	5.49248	9.94558	10.3294	10.5548	17.9556	4.28917	9.51019	2.59235	15.5591	6.69352	10.9277	2.66567
TCGA-GM-A2DF	0	2155	13.5679	9.68177	2.09434	1.39789	14.7828	13.3161	13.3142	0	0	1.89734	6.66235	13.3563	14.8919	3.63762	4.36611	2.09434	8.61599	8.65748	11.4387	0	9.87504	1.06358	0.627656	5.76594	5.58119	1.66912	2.42235	5.44341	10.3532	6.21018	5.98039	1.06358	0.627656	8.26104	5.61367	5.51394	10.4127	10.1222	11.6034	17.3617	7.38108	10.0647	3.63762	16.6278	7.53316	10.2614	1.89734
TCGA-GM-A2DH	0	2193	14.7968	10.4778	1.13398	0.675649	11.089	13.487	13.4943	2.6034	2.41428	3.91044	6.45057	17.2381	14.8611	4.71351	5.84039	1.82317	7.20741	7.32762	11.0843	1.03231	9.75159	1.03231	1.03231	9.52852	9.05896	1.31805	3.79101	5.25485	11.0309	5.69409	5.79842	1.13398	1.22895	7.99102	1.69596	5.56352	10.1885	10.7235	12.1114	16.6505	4.88371	9.03698	3.15614	13.8363	7.49819	12.0395	2.0482
TCGA-GM-A2DI	0	2590	15.8394	12.4385	1.86667	2.13164	12.1721	13.5812	13.58	0	0.197928	2.17926	7.30692	13.614	15.5161	3.77044	5.46224	1.46707	8.44005	8.62444	10.2827	0.197928	10.0271	1.21627	0	7.30423	7.12282	0.912497	2.58489	3.73901	9.86597	5.59105	3.84615	0.912497	0.667394	7.98743	1.3048	6.28912	10.8879	11.5926	11.1628	16.676	5.25564	9.33596	2.68725	14.5602	7.22987	12.2493	2.71982
TCGA-GM-A2DK	0	2645	14.2767	11.7798	2.06556	2.41246	11.3356	13.155	13.1544	0	0	1.37461	5.89997	13.8187	16.2666	4.37049	6.71891	2.38129	7.87895	8.04912	10.8029	3.65604	10.3304	1.37461	0.295804	6.15851	5.84105	0.295804	2.17866	3.03006	8.93978	5.21659	3.92819	1.30987	1.17097	8.67727	0.93378	7.21065	10.3514	9.46354	9.19018	18.1031	5.9433	9.94865	1.8995	13.0831	7.37295	9.74755	2.71709
TCGA-GM-A2DL	0	3519	14.206	11.5966	2.60139	2.67956	11.6621	13.1174	13.1274	0	0.225222	1.67646	6.20595	14.0108	17.4966	3.10485	5.71512	1.75077	7.80423	8.0749	9.68855	0.225222	9.7884	1.00988	0	6.25783	5.93025	1.00988	3.31538	2.78941	8.93254	4.64338	3.66198	1.23367	1.42737	7.90021	0	6.46241	9.90333	10.3549	8.46809	17.5029	5.78309	9.35951	2.56065	14.3028	6.23212	9.54093	2.3377
TCGA-GM-A2DM	0	3226	15.8068	8.22315	0.867292	1.40516	10.0118	13.1404	13.146	0	0	3.0735	7.08931	15.8832	17.1459	4.65407	4.08195	1.06969	5.82014	5.55941	10.1011	0.350209	9.23067	1.24715	1.40516	6.26874	5.9731	2.00798	1.54756	3.67965	9.50502	4.05836	3.8814	0.867292	1.40516	7.97165	0.350209	2.92484	9.69441	10.6491	10.1801	15.3805	10.3253	8.67788	1.67715	14.8466	7.85323	6.90977	1.67715
TCGA-GM-A2DN	0	3091	14.4367	11.274	1.09822	1.71449	12.1227	12.817	12.8009	0	0	4.11711	5.9238	15.2835	14.6139	2.82473	5.94176	2.14493	8.47809	8.63537	10.6631	0	10.5745	2.01521	0.816068	5.98571	5.60103	0.464983	2.82473	2.26394	8.97441	5.88718	4.40299	1.5368	1.33411	8.65728	3.67687	4.68479	10.3786	10.2994	11.7616	17.2132	4.45395	10.1853	1.09822	16.4565	6.97428	10.6539	2.47602
TCGA-GM-A2DO	0	2596	14.0047	10.4922	1.45509	0.903709	11.8418	14.1794	14.1836	0	0	4.04071	7.83201	12.488	14.1189	5.40485	6.65101	2.82702	7.85118	7.90459	9.85669	0	9.1329	1.20558	0.903709	7.33501	7.07803	0.725219	2.29834	4.203	10.1651	4.60263	4.70252	0	0.521488	7.29956	2.42071	5.03504	11.2728	10.1257	12.8036	15.9818	3.79133	8.11182	2.42071	14.9623	7.96367	13.6962	1.93747
TCGA-GM-A3NW	0	3361	15.2304	11.3229	1.78051	1.78051	12.6543	14.5558	14.5592	0	0	3.12916	7.10906	14.1006	15.7035	4.34074	3.92316	0.528886	8.29291	8.49412	10.697	0.734849	9.50756	0.528886	0	6.65297	6.15353	1.78051	1.87062	2.44046	9.10062	5.22152	3.76768	1.07522	1.07522	7.43491	1.07522	6.52354	10.104	10.7624	9.43327	16.194	5.5357	9.25654	3.05423	15.4733	7.56711	9.41701	2.31769
TCGA-GM-A3NY	0	1162	14.9979	11.2677	1.05435	0.516735	11.3578	13.1	13.1139	0.28138	0	3.23249	6.91831	16.3625	15.5892	5.40424	3.84319	1.1967	8.17351	8.25204	10.949	0	9.95899	1.84168	0.28138	6.74667	6.24277	0	2.76864	3.82138	9.70017	7.15907	3.88585	0.896409	0.28138	8.14416	1.84168	5.79403	9.02955	11.5239	10.3388	15.7144	4.39425	9.27196	2.22066	15.8497	8.09046	8.7034	2.81352
TCGA-GM-A3XG	0	1330	14.4451	12.0393	3.03485	3.54465	12.2664	13.6492	13.6415	0.319761	0	4.55945	4.87214	15.0149	17.4194	3.03485	4.17955	0.802707	9.31277	9.4196	11.0546	0.319761	9.34615	2.07916	0.581348	5.66177	4.8224	0.802707	2.94473	2.89748	8.93825	7.26997	2.94473	2.51459	2.31324	7.95207	3.94403	6.64388	10.5533	10.4545	8.92726	15.9553	3.34775	11.5674	2.99049	15.0859	5.86583	8.59556	3.48195
TCGA-GM-A3XL	0	2108	15.2864	10.8968	0.471487	0	11.0144	13.5453	13.5774	2.59096	1.55223	4.81032	7.24922	12.1735	14.0972	5.40462	3.86085	2.16313	8.06869	8.24263	11.4281	1.34832	9.48167	2.92051	1.34832	8.24447	7.7177	1.11077	4.10724	4.99653	11.7855	7.86131	5.64646	0	0	7.72826	4.54962	5.44358	10.1903	11.8054	12.5484	16.0941	6.95775	9.91211	3.86085	15.4053	7.69904	10.5596	2.99235
TCGA-GM-A3XN	0	2019	14.7058	11.9175	1.59989	1.87419	12.4453	13.6748	13.6815	0.326422	0	3.62042	7.0151	14.5911	15.3324	4.3341	6.16413	2.41042	9.149	9.2457	11.4096	0.326422	11.0421	1.87419	0.326422	6.5059	6.13315	0.917356	2.66264	2.9968	9.40601	7.35087	4.0871	1.82334	1.2609	9.08737	1.2609	6.95732	10.1357	10.3386	10.4306	16.8573	5.27914	10.9893	2.10457	14.1006	6.70511	10.2218	3.91566
TCGA-GM-A4E0	0	2191	13.2142	11.8972	3.20436	2.71981	11.7393	14.4233	14.4304	0.410012	0	2.98233	5.41767	15.3101	17.6842	3.30375	4.68101	1.21088	9.26754	9.31149	12.5392	0	9.08922	1.72285	0.410012	5.46137	4.58549	0.728917	3.15198	4.06845	9.38567	6.77872	3.30375	2.85703	3.04113	7.5268	1.40244	8.25288	11.2915	10.0119	10.0553	15.408	4.91905	11.9845	3.25491	14.7861	6.15666	9.56603	3.60593
TCGA-GM-A5PV	0	412	14.3897	11.6468	2.18284	1.31657	11.8166	13.8689	13.8683	0	0	4.54602	5.2859	15.5941	17.2869	3.07957	4.38808	0.803526	8.37397	8.40523	10.3589	1.42065	8.61724	0.246518	0.246518	5.74276	4.76945	3.01452	2.12238	2.35035	9.00822	5.93518	2.9111	1.08273	1.31657	7.28228	1.99329	6.99042	10.1031	10.2303	8.64302	14.748	4.90124	10.2965	3.23041	14.9712	6.17357	9.01966	1.85151
TCGA-GM-A5PX	0	551	14.6623	11.1963	4.40247	4.59044	11.5712	13.1514	13.1481	0	0	3.12053	4.98356	14.557	16.2888	2.42674	4.1438	0.538805	7.9506	8.0476	10.0933	0.681397	9.38632	0.871904	0.202791	5.24702	4.53985	0.294412	2.20857	1.49112	7.85791	6.07642	2.46668	3.55035	3.48379	8.12022	0.986229	5.94652	11.0748	9.52488	7.98581	16.0267	4.85403	10.8752	2.719	15.3075	6.06183	7.65302	2.54338
TCGA-HN-A2NL	0	79	14.9118	10.6223	1.05092	0.440723	10.4674	13.455	13.4733	0	0	6.53083	7.06896	11.516	13.5714	6.3212	2.66886	0.440723	6.78567	6.82257	10.1061	0	8.50638	2.30163	0	7.16188	6.44469	3.45995	3.41233	3.59405	10.4949	7.24238	5.75163	0.440723	1.28044	6.50269	3.45995	3.8298	10.0332	12.472	10.2927	15.4521	4.09405	7.88103	3.20438	15.6846	7.30891	9.68118	1.47841
TCGA-HN-A2OB	1	1900	14.4854	11.9209	1.1362	1.1362	11.3616	13.3591	13.3635	0	0	4.18361	4.59464	15.9213	16.9289	3.10223	4.21497	0.998806	8.89365	8.93837	9.1595	0.262636	9.39079	0.846935	0	5.47664	4.13525	1.26164	1.48389	1.99821	8.78356	5.65872	2.13566	0.484744	0.677176	8.05615	2.19976	5.43729	9.69389	9.70428	7.22259	14.2515	4.27572	10.1845	1.99821	13.7729	5.09361	6.80241	2.72044
TCGA-JL-A3YW	0	360	13.3423	10.1664	0.530928	0.918169	10.7968	12.4722	12.4738	2.6641	2.69746	2.82369	6.43565	13.5508	14.5554	2.62994	5.27294	1.312	7.48813	7.60482	10.274	0	10.3128	1.68898	1.02716	6.04004	5.60288	0.530928	2.82369	3.02108	9.45978	5.52604	3.56375	0.530928	0	8.56429	2.91161	3.85739	9.2089	9.83838	9.70864	16.7645	5.28945	9.93356	2.52235	14.6158	6.53358	8.06643	3.07284
TCGA-JL-A3YX	0	352	14.16	11.25	1.895	2.105	12.46	13.49	13.5	0	0	3.225	6.322	14.18	17.16	5.16	4.985	0.4733	8.631	8.731	10.17	0	10.24	0.9788	0.4733	5.826	5.596	1.352	2.168	1.557	10.29	6.132	3.661	1.649	1.557	8.274	1.557	5.724	9.671	10.54	9.44	16.33	7.866	9.627	2.229	14.21	7.163	7.951	3.254
TCGA-LD-A66U	0	646	14.01	11.55	1.77	2.109	11.62	14.71	14.71	0.38	0.2025	2.874	5.35	14.53	17.46	3.215	3.908	0.38	8.116	8.273	9.674	0.2025	9.256	0.2025	0.5381	5.719	4.597	0.5381	1.141	3.239	9.207	4.932	2.903	1.039	1.141	7.858	2.253	4.775	9.644	10.79	8.564	14.09	4.806	9.092	1.637	14.24	6.266	8.949	2.159
TCGA-LD-A74U	0	402	14.71	11.76	1.273	1.348	12.45	12.93	12.93	0	0.1748	3.935	6.042	14.17	17.11	2.427	4.006	1.487	8.541	8.673	10.61	3.971	9.943	0.7171	0.3306	6.028	5.413	0.7171	2.461	3.104	9.618	5.299	3.305	0.7171	1.022	8.12	1.11	6.262	9.948	10.97	8.082	15.66	6.961	9.242	2.764	15.02	6.512	7.742	2.792
TCGA-LD-A7W6	0	404	13.89	10.36	0.946	1.036	11.58	13.28	13.29	0	0	3.584	5.578	17.71	15.94	2.974	5.768	0.3883	7.259	7.426	11.39	0.168	8.46	0.8001	0.3185	5.02	4.565	0.2452	1.12	3.184	8.822	5.262	3.333	0.4548	0.3185	6.688	1.821	5.084	8.907	10.47	8.825	14.91	3.938	8.82	2.01	14.62	6.47	8.487	1.821
TCGA-LD-A9QF	0	323	14.12	12.82	2.623	2.399	12.56	13.87	13.88	0.1984	0	3.677	6.43	14.34	16.15	2.69	4.531	2.69	9.617	9.719	11.54	0	11.35	1.307	0	6.387	5.982	0.6688	2.786	2.876	9.201	6.61	4.081	1.981	2.134	8.974	4.178	7.239	11.13	8.479	10.91	15.23	4.873	10.43	2.228	15.25	6.981	11.16	4.436
TCGA-LL-A440	0	759	13.55	12.29	3.087	3.238	12.36	14.02	14.02	0	0	4.654	5.308	14.53	17.16	2.807	4.129	2.129	9.52	9.513	11.04	0	10.79	1.322	0	5.746	4.882	0.4593	2.727	3.321	9.101	6.373	3.266	2.599	2.507	9.057	3.499	8.06	11.14	8.355	8.908	15.49	6.545	11.12	2.357	14.36	5.689	8.811	3.569
TCGA-LL-A441	0	996	13.45	12.08	1.803	2.023	13.6	14.04	14.04	1.722	1.227	3.977	6.12	13.85	15.86	4.046	4.095	0.4679	10.23	10.24	12.54	0.2528	10.19	2.754	0.8206	6.814	6.076	1.544	2.272	4.234	10.64	6.599	5.583	1.954	1.544	7.92	4.046	6.693	11.43	11.03	13.52	15.15	6.391	10.95	3.322	15.41	7.471	12.24	3.643
TCGA-LL-A442	0	889	14.65	7.782	1.538	1.629	8.84	14.51	14.52	0.4654	0	4.103	6.305	11.98	14.49	5.171	0	0.2514	5.875	5.706	12.14	0	5.01	1.538	0.4654	6.116	5.509	0.6517	1.44	4.195	10.42	3.762	3.878	1.716	1.099	3.446	0.4654	6.112	10.38	12.13	9.626	14.7	7.645	10.4	1.335	16.17	7.747	5.171	0.4654
TCGA-LL-A50Y	0	762	14.54	9.703	0.8339	1.031	10.46	14.68	14.68	0.3344	0.3344	4.433	5.178	13.87	16.58	4.325	2.695	0.8339	7.069	7.278	11.19	0.6057	8.057	0.8339	0.8339	6.06	5.048	0	1.031	4.306	10.21	4.879	3.757	0.8339	0.8339	6.832	1.031	4.688	9.674	11.02	10.34	13.72	5.345	9.845	1.851	14.43	6.89	8.051	1.499
TCGA-LL-A5YL	0	519	13.27	11.42	0.8415	1.51	11.19	13.71	13.7	7.642	7.765	4.748	5.742	14.06	16.02	4.051	5.11	0.8415	8.193	8.299	11.07	0.8415	10.09	1.214	0.8415	5.777	4.79	0.338	2.524	2.822	9.804	6.901	3.906	1.864	1.51	9.144	6.976	4.69	9.394	9.593	10.15	14.19	4.028	10.2	1.37	16.17	7.25	9.499	3.199
TCGA-LL-A5YM	0	466	13.48	9.762	1.063	1.063	10.34	14.17	14.17	0	0	2.234	6.879	13.63	15.24	4.195	4.195	0.8177	7.482	7.624	11.65	0.1492	8.861	0.2844	0.9042	6.358	5.863	0.2844	2.056	4.831	9.768	4.957	5.111	0.8177	0.7257	7.275	0.1492	6.611	9.607	9.155	9.068	14.35	7.551	10.15	2.018	15.4	8.041	8.182	2.165
TCGA-LL-A5YN	0	447	12.24	10.21	0.7335	1.445	11.25	14.56	14.56	0	0	5.377	6.407	14.01	17.14	3.225	2.594	0.8441	7.995	8.102	11.42	7.524	8.944	0.9469	2.109	7.977	7.425	0.8441	2.152	4.85	11.53	5.492	3.846	1.373	1.297	7.218	2.109	4.732	9.669	11.41	12.53	13.95	3.051	9.248	2.236	15.22	7.444	11.98	2.686
TCGA-LL-A5YO	0	440	12.61	11.07	0	1.332	10.98	14.54	14.55	5.847	5.675	4.082	6.293	13.73	15.79	3.716	4.66	1.712	8.276	8.309	11.22	0	9.294	2.262	1.535	6.672	5.974	4.936	2.143	3.911	11.23	5.197	4.918	0.8148	1.097	7.774	2.371	5.088	10.24	9.7	13.13	14.2	5.468	9.802	5.517	16.32	7.402	12.19	2.371
TCGA-LL-A5YP	0	450	13.49	10.33	1.822	1.599	11.45	13.99	13.99	3.543	3.292	3.701	6.396	14.23	15.57	3.584	3.106	0	8.132	8.232	11.47	8.044	9.835	2.186	1.89	6.343	5.793	0.884	2.859	6.129	11.21	7.067	5.915	1.234	1.599	8.319	4.911	6.08	10.36	10.47	10.15	14.81	4.927	10.38	3.292	15.04	7.063	8.109	3.456
TCGA-LL-A6FP	0	677	11.43	8.273	0.511	0.278	8.406	14.28	14.28	0	0.1457	5.433	5.581	17.28	13.85	3.148	0.9682	0.3992	5.36	5.522	10.62	6.29	6.479	0.511	0.9682	5.986	4.962	0.1457	0.8023	3.401	9.167	2.862	1.692	0.511	0.1457	4.785	0	4.839	8.703	10.63	6.252	12.26	4.657	7.838	1.692	16.3	7.263	4.316	0.278
TCGA-LL-A6FQ	0	80	13.18	9.441	0.8575	1.095	9.724	13.99	13.98	0.2171	0	4.477	4.745	17.45	17.76	3.312	1.299	0.722	6.976	7.078	11.09	0	8.114	0.722	0.5725	9.747	8.93	0.4057	2.03	3.425	10.12	4.134	3.026	0.5725	0.9813	6.392	0.5725	4.736	8.912	11.73	8.14	13.57	3.72	8.608	2.03	15.18	6.392	6.517	2.243
TCGA-LL-A6FR	0	489	13.62	10.44	1.311	0.9908	11.04	13.31	13.29	0	0	2.233	5.142	14.26	16.06	3.568	0.9908	1.573	8.894	8.892	9.501	6.486	9.582	1.893	1.893	5.258	4.75	0.5788	3.568	4.112	10.22	7.191	4.889	1.311	0.3183	8.077	8.148	3.193	10.03	9.92	7.917	15.54	2.073	11.42	4.982	14.42	6.304	2.938	3.914
TCGA-LL-A73Y	0	477	14.36	11.03	1.075	1.075	12.79	12.99	12.98	7.067	7.155	1.745	6.101	13.29	15.02	3.995	4.827	1.334	9.154	9.225	10.65	0	9.66	1.745	0.977	7.361	6.724	1.485	3.106	3.399	10.75	6.672	4.368	1.167	1.253	7.829	6.814	4.968	13.03	10.88	10.82	15.1	2.738	9.101	5.018	15.21	6.905	10.92	2.708
TCGA-LL-A740	0	441	13.19	11.25	1.54	1.654	11.53	13.18	13.19	0	0	2.195	6.268	14.68	15.29	2.529	4.853	1.857	8.143	8.256	11.08	0	10.58	1.133	0.5627	6.308	5.433	0.7786	2.749	2.529	10.58	5.343	4.31	0.7786	0.9664	9.022	0.9664	5.238	9.751	10.69	9.566	15.96	5.265	9.904	2.404	14.76	7.075	8.076	3.959
TCGA-LL-A7SZ	0	594	13.62	9.611	0	0.5784	11.71	14.03	14.04	0	0	1.793	7.139	13.01	14.38	4.596	4.736	1.403	7.549	7.555	10.23	0.2196	8.688	0.4101	0.8656	6.575	6.359	0.2196	2.89	3.255	10.59	4.92	4.303	0.4101	0.5784	6.558	2.922	4.966	10.17	10.68	10.97	15.05	4.654	8.547	3.152	16.44	8.299	10.02	1.723
TCGA-LL-A7T0	0	376	13.09	9.561	0.7627	0.6065	10.88	14.93	14.92	0	0	1.259	6.864	13.24	14.62	5.069	2.994	1.544	7.595	7.707	10.86	0	8.99	1.36	0.6065	6.282	5.711	0	2.324	3.796	11.59	4.843	4.789	1.15	1.259	7.338	2.324	4.52	9.34	10.9	10.5	14.74	3.473	9.235	2.862	14.44	7.898	9.733	2.165
TCGA-LL-A8F5	0	596	15.36	10.89	0.5861	1.002	9.816	12.38	12.38	6.573	6.37	3.173	5.429	13.32	14.07	4.325	3.395	1.324	7.014	7.265	10.76	0	8.12	2.588	1.002	5.771	5.745	2.588	0.5861	3.09	9.807	5.704	5.112	0.5861	0	6.588	3.251	4.785	12.38	10.55	10.32	15.81	7.491	8.863	3.758	16.19	7.391	7.491	2.172
TCGA-LL-A9Q3	0	532	12.92	9.766	0.5535	0.5535	10.99	14.15	14.15	0	0	1.868	5.855	15.76	15.42	5.191	2.095	0.9525	7.347	7.388	10.26	0.3915	8.955	0.9525	0.209	6.404	5.615	1.805	1.168	3.477	9.978	3.91	2.855	0.3915	0.209	6.746	0.8313	5.54	9.469	11.06	9.355	14.13	4.829	8.72	1.928	14.35	7.796	8.066	1.928
TCGA-MS-A51U	0	681	14.48	11.69	1.032	0.8345	11.77	14.19	14.19	0	0	3.055	5.2	15.53	17.42	3.642	3.642	1.032	9.065	9.094	11.44	0	9.013	1.627	0.8345	5.705	4.675	0.6061	2.219	2.443	10.27	6.731	3.1	1.032	1.36	7.692	2.047	6.375	10.29	10.84	10.41	14.64	5.545	11.07	3.1	14.98	5.875	9.392	3.009
TCGA-OK-A5Q2	0	64	14.45	11.37	5.086	5.248	12.05	13.82	13.83	2.138	2.451	4.706	5.641	14.4	16.77	3.642	4.27	0.2782	8.912	8.995	11.63	0	9.116	1.434	1.045	6.105	5.139	0.2782	2.138	3.566	9.603	5.82	2.841	4.851	4.717	7.623	3.848	6.99	12.1	10.4	10.95	16.96	7.782	12.23	2.334	14.25	6.388	10.45	2.925
TCGA-OL-A5D6	0	1104	13.46	10.76	2.171	1.859	10.12	13.62	13.62	0	0	4.277	4.769	13.73	16.12	2.023	4.674	0.9074	8.197	8.164	11.51	0	9.484	1.46	2.023	5.823	5.099	0.5239	2.171	3.525	10.39	5.427	3.681	1.673	1.21	8.333	1.673	5.367	9.409	11.16	10.45	14.57	4.517	10.78	2.023	16.52	6.821	7.883	3.578
TCGA-OL-A5D7	0	1780	12.87	9.406	0.8727	1.413	8.604	14.12	14.11	0	0	6.701	6.69	11.52	14.35	5.692	1.805	1.413	6.678	6.735	10.72	8.164	6.905	2.582	2.582	7.211	6.394	2.113	3.838	6.581	13.01	4.206	5.411	1.805	1.413	5.846	6.022	4.989	9.247	12.25	12.6	13.14	5.825	7.757	3.838	15.32	7.832	10.69	1.805
TCGA-OL-A5DA	0	1783	14.2	11.01	1.272	1.612	11.59	14.23	14.22	0.3302	0.1745	2.202	5.688	15.02	16.68	2.355	3.497	1.272	8.567	8.5	10.14	4.352	8.463	1.193	0.5988	5.384	4.44	0.3302	2.558	2.355	8.789	6.702	3.145	0.5988	1.272	6.916	2.28	4.891	9.804	10.65	9.141	14.33	4.639	9.676	2.893	14.49	5.495	8.206	2.526
TCGA-OL-A5RU	0	1219	14.11	11.28	2.2	2.95	12.04	13.83	13.83	0	0	2.495	5.456	17.2	16.32	2.495	4.838	0.5498	8.313	8.408	11.11	0	8.599	0.6597	0.3009	5.761	4.79	0.4307	1.111	2.814	9.881	5.08	2.79	2.2	1.571	7.042	0.6597	6.777	10.62	9.072	10.6	14.71	4.94	10.33	2.582	16	6.332	10.76	1.828
TCGA-OL-A5RV	0	1062	14.26	11.49	1.573	1.762	12.5	13.75	13.75	0	0.2726	3.625	5.628	15.71	16.42	3.137	4.887	0.6995	8.965	9.03	10.56	0.1427	9.726	0.8733	1.028	6.158	5.307	0.3917	2.148	2.396	9.635	6.16	2.77	1.1	1.469	7.974	3.031	6.166	10.18	10.27	8.753	15.23	4.771	10.87	2.726	15.1	6.406	8.809	2.956
TCGA-OL-A5RW	0	1106	14.12	10.26	0.5056	0.8792	10.09	14.64	14.64	7.85	7.831	4.874	6.824	14.36	14.5	3.765	2.782	0.7045	7.411	7.426	10.04	3.232	9.272	1.422	2.052	6.541	6.095	2.49	2.191	5.812	10.94	8.387	4.486	1.035	1.035	7.828	7.263	3.264	8.504	11.65	9.252	14.07	4.651	8.625	3.496	15.5	7.334	6.16	2.594
TCGA-OL-A5RX	0	878	14.46	11.8	2.901	2.626	12.35	13.77	13.77	0.9785	0.2163	4.194	5.268	14.23	17	3.834	4.362	0.5706	9.053	9.166	11.22	0	9.782	1.388	0.9785	5.946	5.187	0.5706	2.334	2.467	9.921	6.496	3.767	1.633	2.082	8.444	1.707	6.846	10.17	10.52	9.957	15.21	4.686	11.34	2.962	15.91	6.788	9.662	3.353
TCGA-OL-A5RY	0	752	13.63	11.58	2.365	2.745	12.15	13.71	13.72	0.7584	0.6029	3.217	5.56	14.34	16.83	2.211	5.544	0.8988	8.742	8.794	11.64	0.4285	9.689	1.253	1.027	6.332	5.538	1.144	1.448	3.463	9.9	5.918	3.749	1.537	2.264	8.295	3.731	6.504	10.8	9.12	11.91	15.21	4.934	11.01	2.818	15.67	6.41	11.62	3.134
TCGA-OL-A5RZ	0	679	11.27	8.187	0.8302	0.2895	7.798	13.45	13.45	4.819	4.761	4.669	5.761	11.07	13.69	7.081	1.96	1.223	5.92	6.02	10.08	0	7.404	0.152	1.152	6.777	6.04	0.4151	4.445	6.777	10.9	2.445	4.346	0.2895	0.5306	6.691	1.688	3.188	9.4	11.53	8.078	11.61	2.445	8.386	2.503	13.96	7.009	5.808	1.875
TCGA-OL-A5S0	0	620	12.77	10.73	2.995	2.426	11.67	14.23	14.23	1.243	0.6293	2.782	6.354	13.71	15.37	3.941	5.148	1.243	8.227	8.317	11.67	0.9686	9.919	1.672	1.543	6.56	5.813	0.4958	3.577	4.498	11.7	6.55	5.51	2.143	1.791	7.982	5.457	6.107	10.59	10.4	10.44	15.42	5.544	10.35	4.49	14.47	6.846	9.599	3.577
TCGA-OL-A66I	0	714	13.08	10.3	0.6308	0.4495	10.99	14.17	14.17	0.6308	0.9366	4.269	6.295	13.9	15.63	3.687	6.264	0.7918	7.77	7.943	10.78	0	8.901	1.832	1.189	7.445	6.569	1.3	2.569	5.499	10.52	5.39	4.17	0.7918	0.2422	7.136	5.505	4.609	11.11	10.8	12.19	15.08	4.227	9.907	4.11	15.31	6.842	10.72	2.161
TCGA-OL-A66J	0	1996	14.52	11.71	2.387	2.387	12.01	14.65	14.66	0.2901	0.2901	2.764	5.802	14.8	17.28	3.867	5.847	2.042	9.539	9.592	12.4	0.9192	9.768	1.962	0.5316	5.976	5.018	0	2.942	3.137	10.44	6.219	3.341	2.505	1.877	8.254	1.356	7.775	10.96	10.62	8.79	15.02	5.264	12	2.259	13.68	6.677	8.776	2.764
TCGA-OL-A66K	0	1275	14.08	11.32	1.388	1.832	11.7	13.47	13.47	0.3442	0.1823	4.179	5.059	17.09	16.19	3.162	4.231	0.743	8.584	8.651	10.79	0	9.427	1.311	0.9583	5.122	4.211	0.743	2.082	2.764	8.69	5.418	3.095	1.46	0.9583	7.861	1.311	4.95	9.322	9.276	8.21	13.86	3.49	10.25	1.776	15.48	5.515	5.974	2.735
TCGA-OL-A66L	0	1301	12.88	11.83	1.206	1.601	11.32	14.85	14.85	0	0.1956	2.165	6.7	13.98	16.12	3.785	4.501	1.601	8.204	8.333	10.68	0	9.625	0.7876	0.1956	6.227	5.26	0.3679	2.299	3.258	10.06	5.881	2.672	1.377	0.7876	7.966	0.6608	6.989	10.36	10.35	7.744	14.91	6.996	9.988	1.53	15.04	6.975	8.784	2.705
TCGA-OL-A66N	0	792	15.04	12.05	1.536	1.026	11.78	13.99	14	3.748	3.766	1.977	5.769	13.99	16.19	2.983	4.296	1.698	8.146	8.281	10.16	0	9.545	0.428	0.6022	5.493	4.848	0.428	1.536	2.501	8.685	4.664	2.263	0.428	0.2298	7.906	3.528	5.875	9.893	10.09	7.373	14.34	3.652	9.02	2.21	16.42	6.896	8.242	2.363
TCGA-OL-A66O	0	528	15.19	11.29	0	0.4304	10.81	15.02	15.03	0.4304	0.4304	2.927	6.333	14.39	16.33	4.473	8.244	2.371	9.062	9.053	9.763	0	9.899	1.257	0	6.308	5.215	0.4304	2.927	4.28	11.18	5.572	4.145	0.4304	0	8.477	0.7615	5.452	10.12	10.01	6.089	13.56	3.68	10.05	3.224	14	5.486	7.364	2.859
TCGA-OL-A66P	0	428	13.18	11.07	1.818	2.74	11.36	14.33	14.33	7.818	7.904	3.896	5.604	14.45	16.5	2.67	5.039	0.9611	8.289	8.438	12.29	6.641	10.09	0.9611	0.7059	5.877	5.315	0.3957	1.682	5.813	11.69	5.498	4.096	1.941	1.682	8.712	1.533	6.145	10.82	10.43	11.37	14.56	5.039	10.33	1.941	16.61	6.925	10.34	2.87
TCGA-OL-A6VO	0	858	13.61	10.08	0	0	10.65	13.78	13.8	1.81	0.5863	3.463	7.294	12.92	14.77	6.676	3.958	1.324	6.725	6.905	10.44	0	9.452	2.91	0.5863	7.143	6.837	9.406	2.463	4.496	12.27	6.856	5.935	0	0	7.725	6.204	4.886	9.493	10.7	10.92	15.55	5.648	7.967	3.527	14.07	8.07	10.52	2.91
TCGA-OL-A6VQ	0	600	14.69	12.13	2.024	2.485	12.24	14.26	14.26	0	0.3283	4.306	6.672	14.14	16.03	3.094	3.875	0.3283	8.504	8.615	9.623	0	9.687	0.821	0	6.04	5.321	0.1735	1.412	1.93	9.038	5.988	2.383	1.104	1.266	7.784	1.104	6.497	10.05	10.21	8.304	14.79	7.709	9.045	2.418	15.94	6.601	9.703	2.347
TCGA-OL-A6VR	0	1220	14.82	11.48	2.154	1.82	12.6	13.63	13.64	0.2987	0	3.064	6.204	14.18	16.07	4.19	5.848	1.384	8.288	8.373	10.81	0	9.062	1.384	0	5.915	5.258	0.9413	1.619	1.619	9.692	5.825	2.896	1.105	0.9413	7.1	0.7572	6.653	9.958	10.87	8.878	15.76	5.258	9.587	2.362	14.29	6.806	9.011	2.94
TCGA-PE-A5DD	0	1953	12.99	9.574	1.266	1.523	9.638	14.75	14.75	0	0	5.709	5.059	14.55	15.97	2.727	1.266	1.266	7.126	7.226	10.85	0	8.073	0.9538	1.119	6.077	4.84	0.9538	2.097	4.02	10.35	5.239	3.087	0.7679	0.5544	6.826	0.3036	4.964	9.512	10.83	9.559	13.86	3.912	9.472	1.741	14.97	6.466	8.745	1.741
TCGA-S3-A6ZF	0	572	13.75	10.03	1.391	1.148	10.79	14.2	14.2	0.8569	0	3.219	6.791	15.87	14.85	5.132	3.478	1.391	7.316	7.336	10.91	0.2664	9.564	1.01	1.01	7.235	6.883	0.8569	2.395	4.887	11.49	5.055	4.252	0.2664	0.4912	7.894	2.015	4.806	9.27	10.96	10.41	15.32	5.922	8.95	2.086	14.64	8.164	9.866	2.649
TCGA-S3-A6ZG	0	562	14.51	10.26	1.771	1.83	11.82	13.23	13.24	0.1915	0	4.323	6.887	13.74	14.99	5.178	2.611	1.187	7.451	7.54	9.258	0	8.971	0.3605	0	7.005	6.376	0.1915	1.435	2.314	9.434	4.271	2.939	1.771	0.5117	6.973	0.3605	4.422	9.46	11.15	9.09	15.29	4.054	8.532	1.187	15.12	6.847	8.778	2.185
TCGA-S3-A6ZH	0	641	14.24	10.75	0.5885	0.8793	11.43	13.5	13.51	0	0	1.946	6.311	15.51	15.45	3.933	3.425	0.8793	7.849	7.868	10.28	0	8.779	0.4177	0.5885	6.841	6.15	0.7412	1.328	2.816	9.514	4.711	3.125	0	0	6.601	2.709	5.314	9.608	11.24	9.59	14.79	4.271	8.538	1.005	14.29	6.961	8.76	2.746
TCGA-S3-AA0Z	0	629	14.53	11.82	2.376	2.337	10.78	13.43	13.44	0	0	4.537	6.3	12.37	14.18	4.661	7.69	1.976	8.177	8.294	11.94	0	8.837	1.924	1.42	7.77	7.273	0.3554	1.494	4.184	11.38	6.089	4.91	2.254	2.212	7.039	6.772	5.649	10.15	11.7	12.1	14.55	6.194	9.235	2.075	15.68	8.047	9.815	2.122
TCGA-S3-AA10	0	586	13.51	8.778	0.8471	0.6159	10.46	14.12	14.12	1.221	1.221	4.611	6.881	12.76	14.17	3.943	0	1.377	6.801	6.755	10.85	0	8.208	2.241	1.646	6.14	5.762	0.3406	3.33	4.39	11.05	7.273	5.464	0.3406	0.6159	6.328	5.228	4.687	10.39	11.43	12.67	14.78	6.582	8.214	2.721	15.87	7.491	10.97	1.518
TCGA-S3-AA11	0	421	14.82	10.73	0.7593	0.8999	11.28	14.32	14.32	0	0	3.219	6.184	13.58	14.65	4.555	2.71	1.539	8.004	8.127	9.311	0.2304	9.493	0	0.7593	6.708	5.814	0.4291	3.372	2.671	10.86	4.936	3.297	0.7593	0.2304	7.274	1.847	4.523	9.637	11.11	8.016	14.56	4.037	9.297	1.98	14.59	6.856	7.028	1.701
TCGA-S3-AA12	0	574	13.93	8.519	0.7351	0.2886	10.07	14.76	14.75	1.471	1.351	3.365	6.93	12.76	14.27	5.422	0.529	1.781	6.615	6.706	10.84	7.477	7.919	0.9153	1.781	6.507	6.008	0	1.781	4.785	11.3	4.477	3.201	0.529	0	6.198	0	4.341	8.566	10.6	9.002	12.89	2.607	7.684	2.554	16.69	7.957	6.457	1.471
TCGA-S3-AA14	0	529	14.33	11.66	0.5541	0.8322	11.4	13.73	13.72	0	0	4.232	5.861	13.77	15.07	3.33	3.926	1.357	8.555	8.613	10.3	0	9.527	1.442	0.8322	5.702	5.003	0.5541	2.546	1.74	9.625	5.842	3.613	0.8322	0.2093	7.571	1.065	5.556	9.568	10.74	8.767	14.94	3.97	9.86	2.199	15.58	6.992	7.776	2.793
TCGA-S3-AA15	0	525	13.51	11.19	2.505	2.348	11.73	13.33	13.33	0	0.3699	3.666	5.39	13.88	15.76	3.992	4.659	1.3	8.989	9.045	12.49	0	10.82	1.86	1.461	6.01	5.515	1.117	2.505	4.363	10.09	6.687	5.317	1.3	2.505	9.117	3.598	6.739	10.37	9.005	12.47	15.44	7.798	11.23	1.972	17.45	7.198	11.22	4.118
TCGA-S3-AA17	0	424	13.37	8.777	0.4057	0.8574	11.15	14.93	14.92	0.8574	0	3.136	6.94	13.85	15.31	4.25	2.593	0.5725	6.924	7.007	11.09	0	7.865	0.4057	1.095	6.998	6.489	0.722	1.911	3.98	10.59	4.627	4.298	0.2171	0	5.338	5.766	5.086	9.516	12.14	11.92	13.94	4.121	7.319	2.937	17.44	8.184	10.96	1.392
TCGA-V7-A7HQ	0	2033	13.59	10.59	1.419	1.589	11.34	14.29	14.29	0	0.4167	1.419	6.551	13.31	15.16	5.399	2.669	2.327	7.897	8.073	9.831	0	9.68	0.7396	0.7396	6.905	6.267	0	3.065	3.006	11.1	6.358	3.631	0.4167	0.7396	8.345	1.003	5.036	8.934	10.97	8.693	15.38	4.304	9.473	2.327	14.99	7.387	7.455	2.669
TCGA-W8-A86G	0	347	15.14	12.39	0.9942	1.164	12.37	13.32	13.34	0	0	4.274	6.118	14.48	16.43	3.034	3.077	1.452	9.303	9.36	11.03	0	10.02	1.898	1.452	5.432	4.908	0.3196	2.99	1.991	8.849	6.427	3.199	0.8024	0.9942	8.459	3.544	5.977	9.641	10.62	8.203	16.34	5.372	9.871	3.544	14.59	6.402	6.862	3.034
TCGA-WT-AB41	0	1611	13.9	11.21	0.5503	1.628	12.07	14.47	14.48	2.373	2.611	3.19	7.256	13.55	16.88	3.784	3.831	2.767	8.782	8.882	11.84	0	10	0.5503	0.5503	7.029	6.308	0.3012	1.393	3.966	10.7	5.961	3.808	1.112	1.112	7.993	2.007	6.81	10.82	10.76	12.46	14.71	5.65	9.969	3.296	15.95	7.909	12.29	2.907
TCGA-WT-AB44	0	883	14.51	11.91	1.819	1.76	11.53	13.46	13.48	3.361	3.321	4.359	6.082	17.1	15.27	3.474	3.51	2.128	8.784	8.871	10.75	0	9.997	1.569	0.6433	6.674	5.791	0.7676	3.171	3.279	9.151	7.407	4.101	0.7676	0.3572	7.95	0.6433	5.963	9.853	10.22	8.799	14.88	5.135	10.11	1.93	15.67	6.642	7.887	3.321
TCGA-XX-A899	0	467	14.33	12.32	1.562	1.269	12.56	13.83	13.83	0.2832	0.1485	3.121	6.179	15.01	16.07	3.786	5.461	0.9826	9.133	9.231	10.79	0	9.722	1.393	0.2832	6.017	5.392	1.202	1.664	2.356	8.868	6.838	4.483	0.723	0.625	7.563	3.874	7.61	10.85	10.11	10.07	15.98	7.508	9.684	2.866	14.27	6.884	11.18	3.103
TCGA-XX-A89A	0	488	14.13	12.61	0.2631	0.8483	12.35	13.4	13.4	0	0	7.541	5.813	15.8	17.02	2.766	4.973	1.486	9.05	9.185	10.86	0	10.66	1.486	0	6.229	5.745	1.138	2.433	2.808	9.164	5.955	3.434	0.4856	0.2631	8.976	1	6.595	10.05	10.3	9.709	15.85	4.766	9.603	2.808	15.19	6.695	9.186	3.264
TCGA-Z7-A8R6	0	3256	14.11	10.26	1.053	0.6204	11.27	15.43	15.43	0	0	5.687	7.193	13.42	14.97	5.359	2.406	1.655	7.865	7.911	11.18	0	8.718	1.526	0.8527	7.01	6.2	0.3433	2.477	4.12	11.1	6.097	5.271	0.3433	0.3433	6.442	1.773	4.971	9.353	12.01	9.948	14.93	6.13	9.909	1.526	13.97	7.169	8.532	2.251
[truncated: 150 more columns]

## Sheet: table1_OS
	OS_fustat	OS_futime	hsa.let.7b	hsa.let.7c	hsa.mir.1.1	hsa.mir.1.2	hsa.mir.100	hsa.mir.103a.1	hsa.mir.103a.2	hsa.mir.105.1	hsa.mir.105.2	hsa.mir.106a	hsa.mir.107	hsa.mir.10a	hsa.mir.10b	hsa.mir.1180	hsa.mir.1247	hsa.mir.1249	hsa.mir.125b.1	hsa.mir.125b.2	hsa.mir.126	hsa.mir.1269a	hsa.mir.127	hsa.mir.1271	hsa.mir.1277	hsa.mir.128.1	hsa.mir.128.2	hsa.mir.129.2	hsa.mir.1296	hsa.mir.1301	hsa.mir.1307	hsa.mir.130a	hsa.mir.130b	hsa.mir.133a.1	hsa.mir.133a.2	hsa.mir.134	hsa.mir.135b	hsa.mir.139	hsa.mir.140	hsa.mir.141	hsa.mir.142	hsa.mir.143	hsa.mir.144	hsa.mir.145	hsa.mir.1468	hsa.mir.148a	hsa.mir.148b	hsa.mir.150	hsa.mir.154
TCGA-3C-AAAU	0	4047	14.5625	7.97814	2.08517	1.64542	11.3578	13.6219	13.6274	3.71833	3.52865	5.40779	6.6731	16.8169	15.6561	4.93521	3.12147	1.00972	7.05045	7.11621	11.7566	0.935209	7.7397	3.43711	2.01455	7.26812	6.64562	3.23453	3.01697	4.81569	11.1253	4.57927	5.02328	2.0503	1.64542	6.16682	1.69142	5.68006	9.05579	11.3541	9.87718	14.9918	6.74711	10.1718	1.08057	16.2642	8.01873	8.17867	1.54878
TCGA-3C-AALI	0	4005	14.51	9.55474	0.576807	0.863337	10.3896	13.2861	13.2917	5.02054	4.8911	4.99111	5.82132	16.5164	14.8504	3.93119	2.09659	0.576807	7.43633	7.45666	11.2373	0	8.91012	1.20838	0.863337	6.35363	5.86253	1.20838	1.71979	5.2798	9.93904	4.78363	4.87508	0.727174	0.863337	7.16868	2.25354	6.31851	8.83912	10.4234	10.9419	13.9305	4.46835	8.916	0.408925	14.1313	6.96048	9.65608	2.15082
TCGA-3C-AALJ	0	1474	13.4152	9.24396	1.01738	1.01738	10.1512	14.5623	14.5629	0	0	3.27041	7.15556	13.2813	13.9555	5.39519	2.14214	1.31003	7.63016	7.65155	11.1233	7.14748	9.07616	1.37477	0.845297	6.97549	6.2522	0.295852	2.31707	4.21148	10.2115	5.03349	4.7025	0	0.295852	6.95711	0.845297	5.14442	9.58098	11.5093	10.8818	14.5007	4.43287	9.37954	2.026	13.9831	7.28121	10.1339	2.53102
TCGA-4H-AAAK	0	348	14.4338	11.6627	0.903448	1.03185	11.6354	13.5876	13.583	0.231563	0.231563	3.32963	5.53735	14.6089	16.0344	3.79534	3.58119	2.21916	8.89892	8.88623	9.79905	0	9.80552	1.25873	0.903448	5.24453	4.55211	0	2.92904	1.98543	9.67303	6.85469	3.05528	0.606271	0.762498	7.87437	1.70637	4.02869	9.22696	9.28166	9.61014	14.26	4.56278	8.93169	2.10702	14.5364	6.00842	7.60957	2.59672
TCGA-A1-A0SB	0	259	16.5029	13.3965	0	1.21357	11.916	12.2108	12.187	0	0	5.21162	6.00713	14.0288	14.4806	2.83912	5.21162	2.02783	11.2081	11.2158	10.8666	1.21357	11.7817	5.46241	2.17556	6.38654	5.73673	0.52577	4.72807	3.0832	10.6249	9.2179	6.14797	0.910276	0.52577	10.5503	7.13325	5.31084	10.2199	11.2922	9.75144	15.7634	6.14797	12.4012	3.99547	17.0094	8.40195	7.25037	5.10507
TCGA-A1-A0SD	0	437	15.6329	11.3976	2.40688	2.47415	12.5993	12.6154	12.6088	0	0	3.68899	6.19264	14.5763	16.5195	3.26401	4.4434	1.59696	8.89214	8.86967	12.0439	1.33273	9.99092	2.10122	1.47089	5.93653	5.57983	0.815081	2.40688	4.01685	9.89523	6.24654	3.57103	2.01349	2.01349	8.93306	1.47089	5.78582	9.02145	10.343	10.8469	16.2454	4.82468	11.0881	2.59995	14.717	7.23701	9.30911	2.96985
TCGA-A1-A0SE	0	1321	15.424	12.0287	2.48371	2.37177	11.9946	12.6233	12.6356	0	0	3.71256	5.94365	13.9715	17.3439	2.77527	7.13412	0.8759	8.21259	8.30882	11.4031	0.8759	9.67777	2.68448	1.17167	5.89386	5.56532	0	1.17167	2.77527	9.14354	5.60299	3.7578	1.17167	0.8759	9.07035	2.77527	5.81044	8.47379	10.4947	10.1915	15.2684	5.17298	10.3116	1.8096	15.4068	8.1073	8.53841	3.46229
TCGA-A1-A0SF	0	1463	14.3337	11.9435	1.15203	1.39489	12.8579	12.4034	12.4107	0	0	3.98212	5.36453	14.9041	17.1867	1.72627	5.53901	1.5367	9.1713	9.25257	11.045	0.62595	9.86936	1.8938	0.963953	6.1568	5.39744	0.346661	2.4546	3.33615	10.2022	5.30134	3.37444	1.23761	0.747631	8.41331	1.23761	5.18767	8.62859	10.4328	11.9878	14.869	3.87936	9.64426	3.61729	15.0585	7.38684	10.6103	2.96169
TCGA-A1-A0SG	0	434	15.3049	11.018	0.794504	0.794504	11.5612	13.4883	13.4728	0	0	2.92796	6.3539	13.5302	15.3476	3.29481	4.16133	2.4348	8.64322	8.69271	11.3518	0.794504	9.80078	1.67962	1.3039	6.00372	5.31931	0	2.4348	3.39893	11.0343	7.17216	4.21937	0.794504	1.97743	8.66948	1.97743	5.42174	9.01497	11.1802	12.174	14.4712	3.90257	9.60921	3.29481	14.8522	8.14112	10.8282	3.18258
TCGA-A1-A0SH	0	1437	15.4819	12.8139	2.52519	1.37044	12.4075	11.5932	11.6409	0	0	2.87617	4.0056	16.5382	16.4197	3.15826	5.93662	2.06039	9.01646	9.07064	9.74744	0	10.7116	2.52519	1.37044	5.50443	4.88455	0	1.37044	2.06039	9.57822	5.28733	4.0056	0	0.842174	10.8506	3.49899	4.43373	8.54532	8.6741	9.37963	14.9806	2.87617	9.4919	2.87617	14.846	8.04977	6.04452	4.3238
TCGA-A1-A0SI	0	635	14.8103	11.5116	0.517467	1.44666	12.1127	11.8341	11.8077	0	0	4.28924	4.96351	16.8686	16.0334	0.897536	3.75615	2.00723	8.9638	8.91177	10.3686	0.517467	10.6935	2.1543	1.65865	5.20201	4.79438	0	2.90142	3.20122	9.87292	5.80201	4.67763	0.517467	1.19807	9.31795	0.517467	3.20122	8.11438	9.34691	10.9169	15.0053	4.32073	9.32185	1.19807	16.0094	6.82789	9.11851	3.44931
TCGA-A1-A0SJ	0	416	15.5893	11.4007	4.35539	4.35539	11.5597	13.1417	13.1406	0	0	4.54279	6.60786	13.8462	16.3642	3.92566	7.85417	0	7.99845	8.08504	12.4623	0	9.15603	1.94084	0	6.19375	5.9024	0.491198	1.59839	3.80525	9.62036	6.22538	6.23318	2.73954	1.94084	8.55998	3.31084	6.76138	9.24552	10.9388	11.0553	15.7916	7.24686	10.704	4.26698	14.5276	8.5318	9.45011	3.36864
TCGA-A1-A0SM	0	242	16.0192	10.7938	0.669782	0	10.8563	12.5131	12.4909	4.51481	4.47703	3.5404	5.6952	13.4202	15.3127	4.35738	4.55162	1.12543	7.69489	7.55231	10.658	0	9.32655	1.98337	0.669782	5.50184	5.44427	0.669782	1.12543	4.13285	10.1316	6.06982	4.62254	0	0.669782	9.02986	5.16427	5.27848	8.10406	10.2399	10.3693	14.0682	3.21283	9.03311	1.74989	16.0811	8.97501	6.50473	2.65935
TCGA-A1-A0SN	0	1196	13.5494	10.406	0.364422	0	10.3486	12.5718	12.5508	0	0.364422	4.21174	5.21754	17.1045	15.2661	2.05694	3.50401	1.59051	7.58138	7.64282	11.0534	4.3401	9.58006	2.40884	0.655105	5.49998	4.73203	0.364422	1.9537	2.75431	9.43247	4.53152	3.80027	0.364422	0.655105	8.33857	1.722	5.72828	8.11457	12.1092	12.3706	14.232	4.56693	9.29799	1.28501	14.6099	7.44528	10.3882	2.15328
TCGA-A1-A0SO	0	852	12.787	11.5793	0.847635	0.847635	9.85374	13.5631	13.576	6.2203	6.28089	8.45287	6.0909	12.0373	14.6616	5.17712	2.88682	1.37801	7.48622	7.62124	12.3769	1.76496	8.19	3.60806	2.53538	7.1791	6.95571	0	3.60806	6.96498	12.3324	8.51725	9.53252	0.847635	0.847635	8.66949	4.81684	4.59615	11.4887	11.4947	11.1094	14.0043	4.49747	8.63509	0	17.198	9.2869	8.08346	2.32128
TCGA-A1-A0SP	0	584	15.0197	10.8229	2.78633	3.3386	10.948	13.1072	13.1222	0.61941	0.61941	6.53447	5.91942	12.8147	15.2612	3.08873	3.90134	1.65305	7.82161	7.77292	12.2721	6.98279	9.28939	2.66959	1.05137	7.06597	6.4485	1.38335	3.26002	4.71169	10.0368	5.63803	6.00623	1.05137	1.05137	8.86727	7.37646	4.82521	9.68862	12.6739	12.5748	15.4446	4.95558	10.7022	4.41801	15.7935	8.56422	10.3375	2.78633
TCGA-A1-A0SQ	0	554	17.1683	9.70977	1.86004	1.21107	10.6092	11.6265	11.6023	0	0	1.57174	4.58581	12.4311	15.0038	0.729047	4.2291	1.86004	7.19296	7.02831	10.8497	9.48199	8.21061	1.57174	2.10021	6.13015	5.79639	0	1.21107	2.48615	10.1696	3.52616	5.49363	1.57174	0	7.18646	1.57174	6.55019	8.38248	11.0438	12.0301	13.6813	6.66682	8.65848	1.86004	16.4322	8.21061	8.64906	0.729047
TCGA-A2-A04N	0	4354	13.2837	9.88291	0	0.482116	11.8961	11.9177	11.9276	0	0	2.19255	4.7437	15.0289	17.5269	2.95335	5.38783	1.13118	8.44703	8.57713	8.01412	0.842845	10.8141	0.482116	0	5.30337	4.43517	0.482116	1.37137	2.71261	9.59313	4.32524	1.75734	0.842845	0.482116	9.73155	0	3.44887	8.91855	8.53453	8.35211	14.8655	1.75734	8.1733	2.95335	13.4801	5.08465	7.69303	1.13118
TCGA-A2-A04Q	0	2385	13.7137	11.4254	1.73505	2.77025	10.5014	13.5441	13.5167	0	0	5.60711	5.25786	13.1222	15.3829	3.78753	7.75771	1.114	8.2132	8.24677	12.0513	8.10753	8.84484	2.50024	2.16779	6.12314	5.46221	1.114	2.77025	4.85533	9.72319	7.31619	4.7961	3.19395	1.114	7.99351	7.98026	5.60711	9.98925	12.0314	14.2575	12.5188	4.85533	12.0059	1.73505	16.7204	8.26327	11.4916	2.16779
TCGA-A2-A04R	0	3709	14.8908	10.4694	1.1366	1.76437	10.4386	14.3026	14.3119	0	0	4.89565	6.84386	15.3979	15.5554	3.32044	1.76437	0.677454	6.65943	6.98705	12.0191	0.677454	8.65514	2.20034	1.1366	5.54064	5.74792	0	3.13604	4.64227	9.71225	5.00739	4.41797	1.48437	1.48437	7.81854	1.48437	4.77451	8.2548	11.21	9.99581	14.4492	5.61309	9.88496	1.76437	13.5692	7.37861	6.4676	2.20034
TCGA-A2-A04T	0	2246	14.0774	11.0665	1.94694	0.964842	9.52136	13.7486	13.7234	1.53789	0.964842	7.84797	6.72388	11.7354	15.0674	3.25801	4.88535	0	6.92938	6.98464	12.6947	2.74655	7.95145	3.39486	4.18057	7.17721	5.81269	0.964842	4.68639	5.17865	10.7696	8.34265	6.13924	1.94694	0.964842	6.91806	8.29535	4.39155	10.9875	14.1189	13.3668	11.9946	3.93336	11.5306	3.93336	16.2899	9.28867	9.37599	2.52588
TCGA-A2-A04U	0	2654	13.9912	9.83627	0.479337	1.12586	11.2243	13.0042	13.0186	0	0.479337	6.12048	5.90018	13.2227	15.0807	4.47778	1.75044	1.75044	8.09239	8.09655	11.8935	1.12586	9.57814	2.86901	1.91024	8.03719	7.66937	3.01683	5.55796	5.15709	11.4249	7.78731	7.53787	0.479337	0	8.66302	6.45455	3.8869	8.55832	12.0341	10.7046	15.5892	3.43997	10.5846	3.49143	16.1153	7.49754	6.13673	2.86901
TCGA-A2-A04V	1	1920	14.5448	9.05998	0.790586	0	8.49497	14.779	14.7831	0	0	4.73021	5.84694	12.2998	16.3397	1.67325	4.47012	1.2984	5.68242	5.9946	11.4093	0.790586	8.49935	1.2984	0	4.58424	3.39054	0	1.67325	3.62194	8.751	6.52704	4.18188	0.448783	0.790586	7.67156	0.448783	4.34618	7.9962	10.4288	10.1233	10.9115	4.21059	10.1647	1.67325	14.4701	7.20994	6.87528	2.6108
TCGA-A2-A04W	0	3102	13.6797	11.9105	1.58682	1.28175	11.4452	11.8735	11.8446	0.653093	0.653093	2.97644	4.98325	14.0536	15.8817	2.23924	6.2908	2.48034	9.13685	9.2347	11.1584	0.894375	11.0697	2.92299	1.44234	6.64868	6.15829	0.363191	2.80975	4.06564	10.1538	6.3578	4.74223	0.363191	0.894375	10.0748	1.10103	4.25057	8.61276	10.3005	11.0035	15.3374	4.91644	11.3912	2.55251	16.1333	7.09175	7.97924	4.11414
TCGA-A2-A04X	0	1686	14.5911	9.49292	0	0	9.01993	13.0221	13.03	0	0	3.42405	5.26441	14.7066	15.4992	3.20728	2.64181	0	5.85558	5.96338	12.2251	1.69875	7.51524	1.32047	1.99817	5.0851	4.12698	0	0	3.31973	8.41963	4.4571	3.85571	0	0.80631	6.91644	2.80527	5.05292	8.30818	10.7639	12.3213	11.448	6.32851	9.34463	0	15.6716	7.66113	9.5343	1.99817
TCGA-A2-A04Y	0	1099	15.459	11.2745	0.575815	1.30542	11.2736	12.9394	12.95	0	0	4.70135	6.70057	13.9037	15.9996	2.14849	5.49655	0	8.11714	8.11714	12.0694	2.14849	9.23217	3.2971	1.56661	6.77999	6.58	0.575815	2.14849	4.95055	10.4364	5.36536	5.16297	1.30542	0.986257	8.74888	1.78768	6.77999	9.05857	11.9224	12.7861	15.6248	5.39929	10.0744	3.36735	15.6692	8.36263	10.6641	3.1454
TCGA-A2-A0CK	0	4159	15.4875	11.5253	2.05409	1.8165	12.4637	13.0459	13.0602	0	0	2.05409	6.38005	15.9235	14.9936	3.12506	5.37552	1.17704	8.92312	8.99931	11.91	0	9.87371	2.51834	0.70537	5.81184	5.4862	0	2.63277	2.73878	9.07633	6.6996	5.09189	1.27427	0.960397	7.62398	1.53191	6.15599	9.69812	11.3516	11.0729	16.0403	4.51804	10.0982	2.05409	13.4947	6.93526	9.38808	3.24984
TCGA-A2-A0CM	1	754	13.4184	10.0904	0	0	10.3702	14.4965	14.4862	1.34515	1.34515	4.4962	6.82606	13.204	15.3831	4.3942	0.823981	0.823981	7.53814	7.53814	12.357	0.823981	9.21274	2.67627	3.24384	6.52189	5.79935	0	3.12149	5.09264	11.4505	5.43848	4.91986	0	0.823981	8.12847	7.40021	4.63685	9.67779	11.3926	13.0002	12.2786	5.71724	8.81649	4.22624	15.6181	8.70108	9.95471	0.823981
TCGA-A2-A0CP	0	2813	14.2863	11.9898	0.701464	1.5253	11.4083	14.1013	14.1037	0	0	2.86028	5.48642	14.6919	17.0381	3.46185	2.58718	0.701464	8.16252	8.36515	10.2297	2.04641	9.42077	1.80926	0.701464	7.31098	6.13962	0	2.04641	3.1922	8.83752	6.66975	3.1922	0	0	8.67021	2.04641	5.65725	9.24732	9.6573	8.65236	12.5426	5.87298	9.9148	3.46185	14.3057	6.76419	7.13579	2.42843
TCGA-A2-A0CQ	0	2695	16.0133	10.0993	0.986329	0.986329	9.29224	13.6839	13.6538	0	0	4.72844	5.49669	14.3498	16.3336	3.43448	2.5621	2.29999	7.23949	7.26732	12.9167	2.29999	7.65916	0	2.5621	6.01734	4.55864	0	2.29999	4.29584	9.3367	5.29515	5.0608	0	0.986329	7.12247	2.97599	5.75439	8.59465	12.4606	10.9231	11.7216	5.92717	10.5641	0.986329	16.4922	8.382	7.08125	1.5667
TCGA-A2-A0CT	0	2289	14.9813	11.7175	1.96483	1.73246	11.2458	13.5413	13.5295	0	0	3.65703	6.68943	14.8138	16.2526	2.63845	6.74516	1.11201	7.13315	7.47203	10.4937	0	9.90396	1.73246	0	6.57105	6.07047	1.11201	2.4972	3.9559	8.81906	4.85176	4.20336	0.660595	1.45534	9.15512	0.660595	4.96339	8.62475	10.5517	9.36915	16.3384	4.06003	8.66039	2.4972	13.1877	6.73733	8.33676	1.73246
TCGA-A2-A0CV	0	3011	15.2585	12.2714	1.50596	1.72254	12.8182	11.6873	11.7047	0	0.298679	4.51423	5.14986	13.6103	16.9681	2.29581	5.66345	1.50596	9.5166	9.5856	12.2033	0	10.5309	2.59941	0.94116	5.58267	5.10235	1.99647	2.15389	2.80332	9.59936	6.13884	3.41424	1.25103	0.298679	9.31723	1.99647	5.86479	9.02788	10.4786	11.7389	15.7525	4.91706	10.688	1.81975	16.4558	7.24908	9.7164	3.47519
TCGA-A2-A0CW	0	3283	13.1447	10.4876	0.922327	0.701875	11.5561	14.7349	14.7433	1.57016	1.2823	2.33006	7.41552	15.4499	14.8077	5.2019	1.33445	1.05256	8.25731	8.34253	11.1611	5.96574	9.59765	1.81002	1.2282	7.51913	7.24382	3.17896	1.48044	4.55816	12.908	4.91564	4.14161	0.343182	0.237605	7.37486	0.237605	5.29365	9.90581	11.6839	12.0234	15.1782	4.59603	8.81756	2.19556	15.6474	7.97782	10.765	1.84639
TCGA-A2-A0CY	0	1673	14.1589	8.56215	1.06864	2.43024	10.3956	13.3545	13.3542	5.08422	5.2803	5.37872	5.59068	18.0421	14.7421	4.44967	2.27534	0	7.68423	7.79531	11.564	9.08081	7.74084	2.69762	1.06864	4.85724	4.08007	0	1.90444	4.62031	9.56339	6.43632	5.23897	1.06864	1.40391	6.96593	6.50766	3.76774	8.21584	11.4339	11.4476	10.8144	1.40391	10.4778	2.69762	15.0476	6.64846	5.65494	2.69762
TCGA-A2-A0D0	0	2048	15.7872	10.2519	1.09384	1.70877	9.08245	13.3676	13.3405	1.09384	0	7.31	6.4465	11.8728	13.7961	3.33274	3.97703	0	6.57222	6.80957	11.7268	0	8.65313	2.73813	1.09384	7.41921	6.80957	0	3.33274	5.63748	11.5128	8.66124	6.06168	0	0	8.68131	8.83256	4.87579	8.84685	11.6134	12.6922	14.2366	6.06168	9.30834	3.97703	15.43	8.861	8.97272	2.96466
TCGA-A2-A0D1	0	1051	13.7114	10.4974	0	0.414669	7.16846	13.3926	13.39	0	0	5.24649	5.67098	11.7257	17.6371	2.11434	0.414669	0.736376	6.45797	6.46886	10.7153	0.736376	6.83984	0.736376	1.41412	5.46888	4.68041	0.414669	3.2717	5.63276	9.58662	4.436	5.79729	0.414669	0.414669	6.24647	1.41412	3.8731	6.6615	12.5233	8.83563	9.77496	2.73571	8.29008	1.73593	16.1646	6.55313	4.68041	1.58398
TCGA-A2-A0D2	0	1027	13.4701	11.9105	0.929725	1.49048	10.7852	13.3684	13.3477	8.29092	8.32795	6.19757	5.83554	13.4857	16.29	3.04252	4.25537	0	8.39542	8.50728	13.2361	0.929725	9.84184	1.89326	2.20778	5.61354	4.66861	0	3.19286	4.71905	9.82034	7.86207	6.62543	1.89326	0.929725	9.01851	7.38805	5.71644	10.1858	11.9752	12.6456	12.325	5.18156	11.3562	3.329	14.9063	6.97588	9.61091	3.04252
TCGA-A2-A0D3	0	1873	15.7686	10.7509	0.846142	1.13523	11.8894	12.384	12.3744	0	0	4.81359	6.01825	14.0185	16.2471	4.59293	4.24397	1.13523	8.38901	8.45445	11.8907	0	9.73291	2.5326	2.06721	6.12104	5.73467	0	0.484234	3.28903	10.1685	4.98691	3.7403	0	0.484234	8.64329	2.31859	4.68528	8.68443	11.1375	12.8792	15.0405	4.44227	9.74301	0	15.9223	8.08224	10.4139	2.88391
TCGA-A2-A0D4	0	767	14.471	11.2318	1.33591	2.01745	10.8693	15.1764	15.1807	0	0	4.70883	6.60041	13.9662	17.2486	4.15119	2.47846	0.817353	7.70786	7.74933	13.2975	0	9.16529	2.26629	1.71656	6.43234	5.68098	0	1.71656	5.04488	9.82652	5.95358	3.72189	1.33591	0.817353	8.56329	2.82728	7.42397	9.06621	10.8967	10.3124	13.2095	7.76963	11.1032	1.71656	13.2368	8.40361	7.01173	3.54478
TCGA-A2-A0EM	0	3094	15.2246	11.3606	2.5456	2.17598	10.3675	13.5323	13.5258	0	0	3.782	5.71326	13.8354	15.8669	2.65039	4.25054	0.525934	7.95538	7.88196	11.9871	0	9.39093	0.525934	0.910525	5.08703	4.11061	0	3.53066	3.53066	9.06694	7.11101	4.90838	1.21387	0.525934	8.60999	2.4326	5.02991	8.98415	10.55	9.74311	11.6457	4.57731	10.6952	0	14.8941	7.59411	6.65606	3.29238
TCGA-A2-A0EN	0	4088	14.0339	11.1563	2.53767	1.76691	11.0794	12.8171	12.8263	0.378961	0.678803	3.79882	5.65153	14.4328	15.919	2.29433	2.61044	1.13857	7.31844	7.57179	12.175	0	9.59328	1.88895	0.678803	5.7189	5.10203	0.378961	1.63359	3.27973	9.25106	6.33821	3.63406	1.3231	0	8.93327	2.10583	5.37694	9.01429	10.0514	12.3679	15.5913	4.51914	10.3241	1.63359	14.7839	8.01205	10.6303	2.98355
TCGA-A2-A0EP	0	3603	14.6715	11.8033	0.877882	1.1741	12.2993	13.2616	13.2749	0	0	4.46248	6.84847	13.9675	15.4171	3.11166	4.75876	2.40411	9.39092	9.47293	12.1028	0.607434	11.5509	2.28518	0.607434	6.9643	6.5414	0.607434	3.0028	2.9646	9.52901	6.631	4.81351	0.50471	0.877882	9.3593	1.1741	7.6793	11.0009	9.84587	12.728	16.194	7.99686	10.5056	2.0861	14.6127	7.01657	12.6743	4.34103
TCGA-A2-A0EQ	0	2426	14.4508	10.7359	0	0.885952	10.1253	14.0081	13.9947	3.94633	3.94633	5.4949	6.39408	13.3835	15.9502	4.9392	4.52654	0.885952	7.73468	8.0758	13.5523	0.885952	9.34553	2.79408	3.36846	5.95547	4.77017	0.885952	3.24486	4.9392	10.7846	6.17454	5.35245	1.82536	0.885952	8.86587	3.68614	9.71802	9.6572	12.7015	13.7168	10.8616	3.36846	10.3761	3.48231	16.2292	7.64585	10.8734	3.58782
TCGA-A2-A0ER	0	2263	15.3883	10.8883	2.08066	0.621372	11.0428	13.9336	13.9351	0	0	4.22998	5.62791	13.1674	15.9297	4.14473	2.40781	0	7.49398	7.59786	12.4092	0	8.24321	1.05427	1.88428	5.14786	4.18799	0.621372	2.08066	3.09368	9.32315	6.61325	4.62567	1.38682	0.621372	7.3443	3.74219	5.54716	9.10073	12.9384	10.734	11.544	6.08223	10.6423	4.14473	15.7373	7.28578	7.43237	2.79113
TCGA-A2-A0ES	0	2190	15.1199	12.5518	2.0013	1.73818	13.4683	12.4844	12.4942	0	1.00086	3.32348	5.01663	14.9713	17.6794	2.9401	7.20466	2.50392	10.4076	10.4734	12.7904	2.73844	10.854	3.5459	1.22338	5.42795	4.84297	1.41612	2.9401	3.22394	9.57853	7.52789	3.70204	1.58612	0.41547	9.88284	3.3708	7.68822	9.81764	10.1293	10.9344	15.0174	5.42795	12.138	3.94022	15.6938	6.90861	10.1624	4.24957
TCGA-A2-A0ET	0	1066	14.6657	8.40046	0.534662	0.534662	8.59041	13.3736	13.4009	0	0	5.07673	5.89041	17.1688	16.8006	4.82603	1.23009	0	5.53322	5.70434	11.6523	0	6.56618	1.23009	1.69734	5.53322	4.5224	0	0.923876	2.77227	9.235	2.86403	3.03169	0	0	5.5609	0.534662	4.87096	8.26816	10.7971	11.0353	11.5355	3.71285	8.59878	0.534662	12.0873	8.19275	8.36752	0.534662
TCGA-A2-A0EU	0	1043	15.777	10.7966	1.39094	0	10.5665	12.446	12.4306	0	0	2.55275	5.63445	13.2562	15.4073	3.49516	9.26662	1.39094	6.36922	6.63564	9.48922	0	9.43389	1.39094	0.623711	5.87944	5.50298	0	1.39094	2.25877	8.26262	3.34967	2.79684	0	0	9.05702	1.05774	4.2363	7.60049	11.1167	10.0564	15.9191	5.33917	7.85084	2.25877	13.6982	6.18846	9.20449	1.66145
TCGA-A2-A0EV	0	968	14.2422	10.995	0.638524	2.11783	11.1369	13.3046	13.2868	5.08097	5.03272	4.05212	5.37996	14.9381	15.8536	3.89902	3.66579	0.638524	8.00305	8.18241	11.2904	0	9.35939	1.07961	1.69017	5.05705	3.95188	0	1.41695	2.44729	8.48777	6.01051	3.84415	1.91979	1.41695	8.37132	2.11783	4.54036	9.19645	9.95256	11.1518	13.2842	4.9045	10.187	2.11783	14.6173	7.25202	8.89112	2.71531
TCGA-A2-A0EX	0	752	14.2941	12.3888	2.55893	2.91142	11.7305	12.8835	12.883	0	0	4.54157	4.73068	14.3673	17.014	1.39555	4.4726	1.06161	8.67114	8.74794	11.6272	1.06161	9.3214	2.26466	0.626329	4.84425	4.20134	0.626329	2.41928	1.06161	8.10324	6.20646	3.81221	3.10616	1.39555	8.5839	1.89459	5.16158	9.17983	10.618	10.3903	13.4498	5.22587	10.6881	3.19448	13.8609	6.42302	8.14263	3.19448
TCGA-A2-A0EY	0	1925	14.4688	11.1908	2.50322	1.92664	11.4966	13.5046	13.5044	1.51994	0.951509	5.03353	5.90293	14.8559	15.6599	3.49478	4.54927	0	8.5598	8.4485	12.7472	4.3654	9.25022	1.51994	1.51994	6.45701	5.76107	0.951509	3.60961	3.99479	9.90846	5.80992	4.76283	1.51994	1.51994	8.70569	0.951509	5.22581	9.81133	11.8446	12.3404	12.8884	4.94882	10.8541	4.07692	16.057	7.65	10.0113	2.91404
TCGA-A2-A0ST	0	3017	14.2123	11.8773	2.79586	2.66675	12.4675	12.1829	12.182	4.14114	4.44662	4.23521	5.61912	13.9314	16.8363	1.98994	5.85963	1.98994	9.168	9.19459	13.1949	8.59985	9.08041	2.52495	1.47681	6.01358	5.58379	0	1.75607	4.32353	9.68703	7.03544	4.82499	1.1302	1.1302	8.48964	6.64777	6.64777	10.1764	10.4417	14.7134	15.1796	5.78383	11.0193	3.22067	17.5516	8.47766	12.65	3.47321
TCGA-A2-A0SU	0	1662	15.379	11.3262	1.58059	2.31668	11.8652	12.6915	12.7085	0.734343	0.413399	6.30337	5.61806	15.3244	16.3417	3.69438	5.19001	0.413399	8.18822	8.29876	12.2522	1.41094	9.98874	2.11043	1.21864	5.73052	5.35115	0.413399	1.21864	3.16409	9.45629	5.87619	4.08129	0.996721	1.21864	9.20534	3.73089	5.82644	9.00094	10.2426	11.3638	14.8843	5.57854	9.90083	1.8697	15.278	8.34071	9.25476	2.93289
TCGA-A2-A0SX	0	1534	14.5997	11.4503	2.1693	1.96902	11.1444	12.8281	12.8059	1.45892	1.45892	6.69501	5.36553	14.7467	15.642	3.10082	7.17993	1.11504	8.14555	8.20376	11.9955	0	9.72114	2.7719	1.45892	6.8268	6.20703	1.11504	4.56908	4.01419	10.6798	7.27532	5.50171	0	1.11504	9.30601	8.24316	5.50171	9.24217	10.8041	13.4723	15.1768	5.07246	10.0723	2.50183	16.4914	8.59818	11.0681	3.28468
TCGA-A2-A0SY	0	1347	15.7223	11.0698	2.17322	2.42971	11.3969	11.8101	11.7949	0	0	4.36451	4.62611	13.8376	17.7102	2.34918	4.90496	0.908868	7.45164	7.51531	11.2579	0.370191	8.85454	1.30019	0.664527	5.38062	4.57391	0.664527	1.11776	1.97278	8.74471	5.8735	2.83653	0.370191	0.370191	8.06018	0.908868	5.51589	8.26612	10.502	10.6096	14.6785	4.75674	9.00423	2.50599	14.7882	7.45164	9.0543	2.57843
TCGA-A2-A0T0	0	533	14.8551	9.55064	2.29901	1.08429	10.4417	12.7667	12.7729	2.59491	2.12466	6.45658	5.88893	14.2626	15.7458	3.23305	2.59491	2.12466	7.41558	7.39172	10.8794	0.641702	9.42343	3.54142	1.6963	6.18392	5.71522	0	2.59491	4.83027	10.4481	6.17276	4.93965	1.08429	0.641702	5.48198	6.2597	3.47028	9.2053	9.25111	11.3391	15.6956	4.74243	10.8023	2.84034	14.8535	8.10582	7.27656	2.84034
TCGA-A2-A0T1	0	521	14.6364	11.2731	0.734923	2.80297	11.4691	12.6741	12.6761	0.734923	0	4.19156	5.70464	13.9586	16.173	1.87075	4.43253	1.58156	7.64117	7.83831	12.5885	0	10.0686	1.58156	1.21947	6.11736	5.9569	0	1.21947	4.7139	9.85753	6.22378	4.94925	1.58156	1.21947	9.64055	2.31784	5.82787	9.25307	10.3006	12.9256	15.6897	7.85496	10.344	1.21947	16.4646	7.98549	10.9224	3.53965
TCGA-A2-A0T3	0	1516	13.9566	11.0289	0.918643	1.3126	11.5936	13.0083	13.0092	0.374933	0.374933	4.77681	5.67682	16.6383	16.131	3.21875	5.75025	1.87618	8.83839	8.84865	12.6773	4.38434	10.1386	2.52318	0.918643	5.57272	4.9251	1.47543	2.4467	3.43212	9.78292	7.21431	5.53628	0.672252	0.918643	8.96116	2.73092	5.81252	8.79664	10.8224	11.835	14.3704	5.07235	10.9345	1.12903	15.5175	7.52909	10.2112	3.35052
TCGA-A2-A0T4	0	624	15.4091	12.3086	2.09345	0.725551	11.5419	12.4702	12.4904	0	0	2.91367	5.46379	14.9361	16.7347	2.29901	3.81462	0.725551	8.44576	8.55006	11.0643	0	10.416	2.29901	0	5.97924	5.58659	0	1.85365	3.03366	8.89319	5.54681	4.11589	0	0.725551	9.78136	1.20606	6.5912	9.16528	9.46919	10.5127	15.0481	5.12861	9.50206	2.63883	14.7613	7.74181	9.05261	3.81462
TCGA-A2-A0T5	0	531	16.2229	11.4924	3.66925	3.73423	11.9564	12.0928	12.0729	0	0	5.26717	5.24505	15.2388	16.5032	3.3754	6.19161	0.665483	8.30257	8.38076	11.6541	0	9.9346	2.64959	1.11916	5.65054	5.59914	0	0	2.50812	9.9268	5.73235	3.66925	2.35126	2.50812	9.37223	6.32415	4.92148	8.89935	10.7899	10.9261	15.4702	3.60121	10.7551	1.97471	16.4209	8.78132	7.6416	3.79641
TCGA-A2-A0T6	0	575	14.9282	11.0809	2.23204	0	11.6042	12.9957	13.002	0	0	3.13188	5.73177	14.3561	16.7015	2.71083	7.17843	0	6.66129	7.1221	9.51077	0	9.29758	0.798754	0.798754	6.09389	5.59497	0.453964	1.30987	2.62695	8.58121	4.89938	2.23204	0	0.453964	8.99391	0	4.33839	8.93518	9.55187	10.0615	14.8767	5.62771	8.62916	1.84342	13.5814	7.07935	8.46825	1.51045
TCGA-A2-A0T7	0	631	14.6509	11.8803	0.814536	2.47311	12.1289	13.2745	13.2856	0	0.464005	4.0818	5.55162	14.4612	16.3206	3.44142	4.74399	1.09633	8.29277	8.41004	10.8061	0	9.82001	1.33197	0.464005	6.07444	5.58621	0	2.01254	2.6579	9.86354	6.01644	3.22436	0	0	9.00429	3.75692	5.32462	9.06481	9.58938	10.5204	15.982	5.66383	10.6814	2.56846	13.8325	8.28577	7.96061	3.22436
TCGA-A2-A0YD	0	769	15.0232	11.2417	1.28198	1.94989	10.7736	14.1763	14.1844	0	0	3.84426	5.97823	16.6027	16.0535	4.49031	3.33165	1.54051	7.81267	7.79727	11.994	0	9.72159	1.75967	1.28198	5.18253	4.55031	0.966788	2.64378	4.066	9.7618	5.86466	3.63851	0.966788	0.966788	8.62121	2.64378	6.29995	9.58483	10.4759	10.9427	14.2297	5.67554	10.701	1.54051	14.4801	7.3039	8.47407	3.18794
TCGA-A2-A0YF	0	1535	12.4093	10.0988	1.5453	1.83115	10.6621	14.3478	14.3717	0	0	4.86494	5.63244	13.2674	15.5326	4.66123	3.40507	0.7133	7.01022	7.05947	12.751	3.21942	8.2993	1.18846	1.83115	5.75709	5.4333	0	2.06962	5.07112	10.3478	5.22706	4.42395	0.7133	1.18846	6.85149	1.83115	6.15685	9.39619	10.7299	11.5949	14.2074	6.38374	10.1055	2.2742	15.6005	9.31739	7.42961	2.45335
TCGA-A2-A0YG	0	666	13.6788	9.98981	0	0.877684	10.0192	13.4161	13.3922	0.877684	0	4.07989	5.87731	13.6629	15.5915	1.41946	2.59085	0	6.92587	6.90586	12.0873	6.76855	8.99242	2.59085	2.12091	5.53047	4.88129	0	0	4.66022	10.0503	4.88129	3.46585	0	0	8.26835	2.77862	4.34061	8.86865	10.8356	11.5845	13.8289	4.88129	9.59608	0	14.9115	7.17192	7.52009	2.37493
TCGA-A2-A0YH	0	659	13.4373	11.1721	0.914357	1.4696	12.1924	14.5215	14.5098	1.4696	0.914357	4.47466	6.0157	14.0435	16.1693	4.82917	4.41608	2.18235	8.405	8.49972	10.9604	6.8908	10.5213	2.43926	0.914357	5.47092	4.82917	1.4696	3.29973	5.03783	10.8107	6.7197	5.49941	0	0.914357	9.35494	2.18235	4.73645	9.38961	11.0534	12.3011	13.9326	4.95795	9.51702	2.18235	15.8235	8.76913	9.32341	3.29973
TCGA-A2-A0YI	0	1505	14.7653	12.1246	1.42842	2.46224	12.5379	12.4898	12.5009	0.645095	0	3.61787	5.79942	14.1973	15.7799	1.08928	4.25118	0	8.41361	8.42312	12.0321	0	10.1555	2.46224	1.70282	5.96483	5.4359	0	2.46224	3.1528	8.85947	5.72447	3.80409	0	0.645095	8.86645	0.645095	5.27714	9.34175	10.1076	13.0869	15.6495	4.29328	10.2149	1.42842	16.5492	7.20554	10.6815	2.60278
TCGA-A2-A0YL	0	1474	15.0022	11.2171	1.22675	1.22675	11.2606	13.0504	13.0472	0	0	2.66938	4.82041	15.0056	17.6348	2.04529	4.54472	1.22675	7.96243	7.98295	11.4197	0	8.94129	1.47881	1.22675	5.51348	4.42979	0	2.19357	3.37611	8.50345	6.05916	3.10359	1.69331	1.47881	7.7809	2.85901	5.91705	8.78786	10.5177	10.3377	13.9101	3.02658	10.0369	0.921126	14.1893	6.30723	8.25815	2.85901
TCGA-A2-A0YM	0	965	12.7048	10.6634	0	0.973937	10.0269	14.0446	14.0323	1.55011	0.973937	6.78075	5.94823	11.5073	13.8098	5.53347	2.28	1.55011	6.26999	5.9926	10.9311	0	7.86648	3.41169	2.54126	5.5632	5.07821	2.76238	1.55011	5.30625	11.1298	7.31404	4.53459	0	0	7.12767	6.84266	3.85785	9.30283	11.7527	11.8422	13.8002	3.95074	8.63402	0.973937	14.5203	7.70253	8.55856	1.96073
TCGA-A2-A0YT	1	723	14.4247	10.1494	1.04645	1.04645	11.4105	14.4508	14.4469	2.06912	0	3.78505	6.1776	13.1141	16.1162	4.08589	5.94789	1.04645	7.54215	7.77751	12.3858	6.97333	8.60295	1.04645	2.06912	6.26014	5.2985	0	3.25149	4.3347	11.1755	5.79018	4.73175	1.64656	0	7.91123	2.66156	6.02073	9.77608	11.4167	11.4939	13.9917	5.79018	10.0772	2.06912	14.344	9.19457	9.23084	2.88608
TCGA-A2-A1FV	0	714	12.9037	11.2518	3.32067	2.56178	11.3996	13.457	13.4712	0	0	2.99056	6.16399	13.4018	15.6732	1.60572	5.83267	2.3468	7.81356	7.85744	12.6637	9.38633	8.93243	1.15451	0	6.31973	5.14284	2.56178	4.62669	3.13179	8.37167	5.40184	4.76323	1.94893	1.78751	7.81879	0.49436	5.77999	9.23506	11.0796	8.68128	16.358	4.82694	10.7138	5.10907	13.5915	6.84582	6.9544	1.39768
TCGA-A2-A1FW	0	528	15.7754	10.9294	2.67793	2.173	10.9744	14.6977	14.697	0	0	4.01062	7.74695	13.1249	15.3096	1.53096	4.49809	2.08394	8.96082	9.08363	12.033	6.47151	8.91395	1.23257	1.23257	5.51774	5.14103	0	3.2279	4.56544	11.0196	5.34644	4.66091	1.0565	1.77809	8.20455	1.53096	5.0262	8.69555	12.0728	10.8278	15.1029	2.84986	10.5628	2.173	14.8224	8.41088	8.9332	2.73755
TCGA-A2-A1FX	0	1847	14.6222	10.5633	1.74264	1.4201	11.6213	14.2171	14.2213	0	0	2.88146	6.17791	14.2557	16.9056	2.42162	4.40003	0.740209	7.61044	7.76961	10.4709	0.740209	9.09023	0.740209	0.417066	5.97759	5.09532	0.740209	1.88036	3.46679	9.93586	5.29329	4.42275	0.417066	1.22702	7.98343	2.00608	5.3418	9.61047	10.5595	10.9378	15.3569	6.95834	9.38602	2.32841	15.2878	7.151	9.06517	1.74264
TCGA-A2-A1FZ	0	683	15.1117	11.7673	1.13705	0.37832	11.9554	13.294	13.3065	0.677759	0	3.03489	5.8346	14.827	16.6392	4.07817	4.49745	2.20098	9.213	9.20349	12.5079	0	9.89171	3.32118	1.13705	6.01933	5.28828	0.677759	3.13676	4.24714	10.4041	5.71617	4.64306	1.32143	1.76495	9.20423	1.32143	7.31024	9.36505	9.59554	11.3329	14.768	5.51331	10.9681	3.48467	15.4739	7.53911	9.33924	3.23192
TCGA-A2-A1G0	0	616	15.9881	11.9843	1.76559	2.10439	11.857	12.956	12.9663	0	0	2.92606	5.91655	14.2174	16.1706	1.32197	5.20952	0.926034	9.47763	9.53126	11.7578	0	9.29055	2.37857	0.378528	5.25557	4.83801	0.926034	2.53611	2.74422	8.66114	6.38378	4.10441	0.378528	0.378528	8.1899	1.63232	6.02022	8.99895	10.1394	10.7833	15.8211	6.38895	11.1139	2.20169	14.5491	7.24705	8.95077	3.44632
TCGA-A2-A1G1	0	584	13.543	9.88217	2.20438	2.53895	13.8777	12.7845	12.7915	4.67012	4.39566	5.18133	5.59439	12.7774	14.794	1.38067	3.35366	2.07306	11.0008	11.0132	12.5594	9.18788	9.12503	2.89056	1.76801	6.22456	5.79526	0.486429	3.23579	5.01238	10.6392	5.77427	5.01238	1.38067	0.849556	8.95478	8.30636	4.62395	8.56803	12.2236	12.5418	16.3973	2.89056	11.5484	1.5873	15.7031	7.85773	10.035	3.51416
TCGA-A2-A1G4	0	595	15.1845	10.3241	2.15364	0.655273	10.7438	12.8492	12.8508	0.655273	0	4.61891	5.76731	13.2411	15.0584	2.7547	4.54977	2.62626	10.0459	10.0182	13.0577	1.10422	8.46055	2.62626	1.44612	6.82156	6.22089	0.655273	3.64366	4.04638	10.4751	8.17509	5.76731	2.15364	1.44612	7.87998	7.39489	6.67504	9.33037	12.4871	12.4781	14.9549	5.97936	12.0089	3.88732	16.2316	8.51371	10.1984	3.08302
TCGA-A2-A1G6	0	501	15.2239	12.9509	0.88972	1.99453	13.5815	12.7358	12.7619	0	0	2.50855	4.27318	14.7858	17.7383	1.6471	5.26768	1.43597	10.8193	10.8855	11.8309	0	10.7308	2.96764	0.512387	5.33018	3.99316	2.27431	2.6128	1.99453	8.57338	7.65095	2.88677	1.83125	1.83125	8.63966	3.04421	7.19382	10.2232	9.45886	9.57068	16.5195	4.53439	12.8766	3.87234	15.5731	6.85429	8.6867	4.20811
TCGA-A2-A25A	0	3276	13.7068	12.1276	2.25952	3.29857	12.1237	14.173	14.1663	0	0	4.13536	5.25745	15.212	17.1536	2.59719	6.51235	0.559285	8.15064	8.22254	10.0371	0	9.38042	0.211443	0	5.9303	5.18418	0	2.10928	2.16112	8.33612	4.71454	3.81775	0.83934	0.96131	7.17159	1.99967	6.25347	9.63704	10.3093	7.30862	17.2564	4.01375	9.32929	1.94157	13.9961	6.42229	8.85246	1.60976
TCGA-A2-A25C	0	523	14.834	11.5349	0	1.09377	11.8029	13.1625	13.1294	0	0	3.86905	5.96006	14.9677	16.7781	6.03685	6.0117	3.48656	10.4069	10.4934	12.5396	0	10.3122	3.48656	0	8.06984	7.44749	0	4.34222	6.51955	11.9975	6.40835	5.6041	1.09377	1.70868	9.76467	1.09377	6.89443	9.78522	9.02379	10.298	14.0884	3.62563	12.1294	1.09377	15.7269	8.5122	12.1951	2.46917
TCGA-A2-A25E	0	3204	13.903	10.351	0.925548	0.925548	11.49	13.648	13.6466	0	0	4.3776	6.38794	13.7124	16.3746	6.52105	4.10344	2.86707	9.41141	9.47296	12.1471	0	9.79265	2.86707	0	7.35573	6.68135	1.48481	5.37411	6.30831	13.9137	6.03908	6.4186	0	1.48481	8.66758	0	6.92505	9.37864	10.395	10.2618	13.8307	6.22403	11.2869	2.67727	14.0472	8.4249	12.0332	3.55984
TCGA-A2-A25F	0	322	15.4625	11.8139	0	1.03691	12.7052	14.3034	14.3089	2.05501	1.03691	2.87006	6.94265	14.2099	15.9836	6.41187	8.56054	4.39126	11.0994	11.2047	11.3686	2.05501	11.9101	4.06845	0	7.81403	7.34856	3.76786	2.87006	5.82647	12.9957	5.62597	5.0248	2.87006	1.63397	9.86723	1.63397	9.34424	12.6342	6.31989	11.9002	14.8189	3.52585	12.755	5.9786	14.5853	7.36706	15.1303	2.87006
TCGA-A2-A3KC	0	1102	14.0935	11.89	1.84687	2.11057	12.3286	13.7062	13.7035	0.19445	0	3.01259	6.90561	14.4998	15.1487	4.4825	2.90554	0.657323	8.77874	8.95686	10.9601	0.365778	10.0992	1.10722	0.657323	6.60989	6.2594	0.657323	2.15799	2.96006	9.59233	6.16972	3.68163	0.365778	0.657323	7.61952	4.57274	6.4236	10.0041	10.4065	9.60147	16.0857	4.81384	9.96315	1.90361	13.5259	6.91081	8.74906	3.2499
TCGA-A2-A3XS	1	1032	13.6307	11.7546	1.54791	1.54791	12.2047	13.486	13.4942	3.14465	3.01859	3.98181	7.27533	14.0234	14.6687	5.51861	3.0447	2.23262	8.89142	9.01005	11.8355	10.4174	10.0655	4.13549	1.02571	6.62464	6.44024	3.19215	3.28269	5.83142	11.2875	7.09811	6.24293	1.39393	1.31031	8.04997	6.71277	5.66045	9.64417	11.1361	12.1223	16.6841	3.42863	10.3814	1.22154	15.4071	8.67656	11.1594	3.01859
TCGA-A2-A3XT	0	2770	14.6404	9.8067	1.04969	0.440097	11.3998	13.5203	13.513	2.49494	2.66686	5.23801	7.01581	12.2596	14.0434	4.17962	4.59606	2.29973	8.40425	8.45939	11.7444	0.440097	10.0562	3.36094	0.776855	7.30329	6.73582	2.07391	2.19123	4.53077	11.6208	5.82387	5.58748	1.04969	0.776855	7.92174	6.5724	5.95408	10.4846	11.9983	12.7182	16.2299	7.72418	9.8915	4.31505	14.397	7.40699	10.5017	3.45779
TCGA-A2-A3XU	1	912	14.3602	15.8707	0.661129	0.904565	10.43	14.2655	14.2655	0.368109	0.368109	4.7163	7.14056	12.1772	12.9434	6.33863	0.904565	0.661129	11.7961	12.0422	10.149	0.661129	8.25556	3.09713	1.73348	7.93069	7.51074	1.60152	4.29295	2.70543	13.4042	5.32007	6.01468	0.368109	0.368109	6.2255	4.41591	4.89605	8.64203	11.3797	9.87403	15.2244	5.23355	9.02431	2.99564	15.5151	8.74531	7.21017	1.85437
TCGA-A2-A3XV	0	996	13.8247	10.7905	1.23305	0	10.9683	12.9074	12.9024	0	0	4.17856	6.46501	13.4421	14.9275	2.67864	4.06672	1.70091	8.34297	8.40369	11.4867	0	10.3476	0.926319	1.48586	7.15802	6.83293	0.536263	3.32254	3.44687	12.1203	5.04286	4.94082	0	0.926319	8.45826	0	5.90635	9.69669	11.8285	10.2582	15.9275	4.44027	10.1914	1.23305	16.5359	8.15067	7.94729	2.45998
TCGA-A2-A3XW	0	1712	14.8034	12.9869	5.22037	5.13809	13.794	12.7629	12.7511	0	0.298221	2.59736	6.32178	13.7866	16.1715	3.58762	6.94171	2.54155	9.64735	9.79636	10.9797	6.30512	10.5503	1.99463	0.298221	6.16441	5.84519	0.545231	1.90901	2.35988	9.15137	6.03398	2.97981	4.5548	4.15078	8.09938	1.61666	7.78779	9.92937	10.5593	9.66296	17.9041	4.20568	11.9597	3.34838	14.3712	6.37862	9.47837	3.38055
TCGA-A2-A3XX	1	1439	13.5273	11.2187	0.396965	1.18075	12.9078	13.6471	13.6426	4.51442	4.22783	3.66894	7.23967	14.1317	14.7757	5.12477	6.04979	1.36943	8.47084	8.55343	11.4097	0	9.7983	2.93573	0	7.15243	6.75564	7.29018	2.05913	5.00181	12.3234	6.05667	5.64657	0.396965	0.707941	7.9058	5.93498	5.38746	10.2945	10.1228	11.63	16.8239	4.45316	10.2539	5.83446	15.5632	7.73186	10.281	2.60117
TCGA-A2-A3XY	1	1093	14.3142	11.4328	1.30087	0.702509	12.0951	13.2555	13.2725	0.876915	1.4184	3.4914	7.04334	15.304	15.2922	3.92785	8.81366	1.17291	8.58373	8.70291	11.5047	0	10.3621	1.97363	0.702509	7.78507	7.29651	1.52707	3.35062	4.84859	11.0511	5.43431	5.08914	0	0.876915	8.74007	4.84859	6.62126	10.7548	10.6415	11.7493	16.5307	7.51677	9.83337	4.49431	14.1142	7.14489	11.4484	3.12716
TCGA-A2-A3XZ	0	1532	12.9662	10.9005	1.10604	1.22936	11.4518	13.1345	13.1426	0	0	3.99846	6.25722	14.8062	14.6334	2.83731	4.89789	0.82241	8.15338	8.30302	10.4577	0	9.84843	1.10604	0.253492	6.42141	6.293	1.10604	2.15627	3.96336	11.0063	5.31477	4.56478	0.971182	0.82241	7.925	0.971182	5.67625	9.63951	9.75626	12.1911	15.1182	4.19283	9.40252	2.27554	14.743	6.97565	11.6206	3.18074
TCGA-A2-A4RW	0	222	12.3762	10.4175	1.497	1.097	10.3899	14.3196	14.3245	5.90701	5.87376	3.96165	4.99924	14.6459	16.0942	2.2157	3.43245	0.541649	7.49055	7.63147	9.67869	0	8.56065	0.934532	0.296097	6.31877	5.20927	0.751423	1.60898	2.96985	10.1116	4.76548	2.3507	0	1.097	6.92229	1.37558	5.01965	8.97277	9.88949	8.73585	13.9952	3.70867	9.13589	2.41374	13.5126	6.30636	8.17587	2.2157
TCGA-A2-A4RX	0	742	14.2046	10.4141	1.08448	1.31855	11.1453	14.3575	14.3645	1.08448	1.51989	4.84005	5.74601	13.9587	15.6386	3.4706	4.45405	0.457896	8.1618	8.26701	11.1919	0	9.17054	2.24348	1.51989	5.67395	4.84005	1.08448	1.51989	2.80252	10.2113	6.43529	4.12397	0.804941	0.457896	7.75344	6.14672	5.68447	11.264	9.19097	11.1053	15.3727	4.47843	10.8635	2.94929	14.7152	5.88015	10.1285	2.63912
TCGA-A2-A4RY	0	648	14.2376	12.1483	2.41668	2.57515	12.1465	14.1123	14.1046	0.270994	0.270994	4.74577	5.08132	15.0807	16.9915	3.17934	5.49231	0.270994	9.183	9.24622	10.1472	0.499045	9.0821	0.69592	0.270994	5.66088	4.83203	0.499045	1.71063	2.76254	8.53322	6.22837	2.71792	1.16339	1.71063	7.48813	2.47146	6.56388	10.7076	10.0394	8.45297	15.3469	4.53047	10.8378	2.71792	14.6417	5.36064	9.37661	3.04131
TCGA-A2-A4S0	0	706	15.3319	8.22255	1.85164	1.49895	8.9472	13.7984	13.8156	0	0	1.74338	5.42649	12.5623	15.4263	5.40887	1.74338	0.605799	5.84189	6.06631	11.0808	0.334466	6.64596	0.334466	0.605799	6.29923	5.47807	0.334466	1.20449	5.18919	10.3594	3.44819	3.44819	1.74338	1.74338	5.47807	4.56677	5.44389	9.02006	10.9323	9.01933	13.7787	6.25556	9.43331	2.13482	15.1303	7.65937	6.09963	0.83409
TCGA-A2-A4S1	0	820	14.2272	11.7537	0.986432	1.85469	13.6335	15.1163	15.1249	7.67099	7.74545	2.78402	6.53781	14.5822	16.4238	2.78402	2.30016	2.56228	9.10207	9.22229	11.8063	10.5795	5.11647	1.56684	0.986432	7.09878	5.79765	0.726121	4.17063	4.17063	10.096	3.71176	4.57873	1.56684	1.9796	3.09138	2.39292	6.13635	13.9344	3.03493	10.3583	15.2177	2.78402	12.0471	2.39292	15.2488	6.09553	6.301	0.408269
TCGA-A2-A4S2	0	643	14.5527	10.3737	1.02299	1.48863	10.5968	14.133	14.13	0	0	4.71629	5.87773	14.0622	16.9728	3.84977	2.42936	1.34948	8.42487	8.32625	11.2278	0	8.94715	1.02299	0	6.02219	5.27325	0.827085	1.34948	4.02005	9.37591	5.32987	3.08456	1.19545	0.600332	7.58454	1.61554	4.86421	9.21171	10.213	10.2133	13.4507	5.02148	8.80374	2.03435	14.8915	6.5249	9.60781	2.84655
TCGA-A2-A4S3	0	666	11.8605	9.90048	0	1.24596	10.5668	14.3285	14.3139	8.35122	8.29772	4.3689	5.21424	14.267	16.6425	4.70868	3.34271	1.5003	7.65631	7.72963	10.7376	0.543251	8.74018	0.543251	1.24596	6.66019	5.82744	0.543251	3.92361	5.31711	11.1577	5.62845	3.68802	1.24596	0.543251	7.41482	2.35481	4.12607	9.77885	10.6965	11.3579	14.1833	5.39756	9.73462	2.21972	14.0812	5.50314	10.0806	2.21972
TCGA-A7-A0CD	0	1165	14.9354	9.64468	1.62935	0.431842	9.01334	12.0579	12.0425	0.431842	0	3.05798	4.56573	16.9329	14.6249	0.431842	1.26052	0	5.65969	5.7745	11.9732	0	7.34179	2.16657	1.26052	4.25895	3.83393	0	1.78354	2.37503	6.68991	3.93614	2.04984	1.03342	0.763761	6.39918	1.26052	4.47808	7.61776	11.1333	9.49155	12.6716	4.81857	10.8301	0	13.4118	6.19444	5.26071	1.03342
TCGA-A7-A0CE	0	1074	15.4752	12.1882	1.69572	1.69572	13.3532	12.8013	12.7639	0	0	6.76143	6.2483	12.6008	15.477	3.1437	3.46953	0	8.54635	8.68625	12.192	2.45386	9.14294	2.45386	0	6.01843	5.28798	2.45386	2.45386	4.67995	10.9493	7.70144	5.71441	1.08386	1.08386	8.6262	8.15119	5.80388	9.19899	12.151	11.5489	14.2449	6.91657	10.7657	1.69572	15.5292	8.28668	8.32748	2.45386
TCGA-A7-A0CH	0	1079	15.9058	11.0348	0.600149	0.600149	9.98829	13.0465	13.0295	0	0	4.97437	5.31072	13.4072	15.3874	1.61518	2.20511	1.34915	7.65219	7.69592	11.0833	1.02272	9.40367	2.49643	1.02272	5.73073	4.74382	0.600149	2.73868	3.36257	8.59572	6.45396	3.68539	1.02272	0	8.3848	3.84927	4.6282	8.79318	10.9721	10.3159	11.8383	5.58329	10.5617	0.600149	15.998	7.82952	6.5992	3.12732
TCGA-A7-A0D9	0	1139	15.0298	10.5783	2.67173	2.02492	10.7268	12.7265	12.6829	0	0	4.27933	5.66909	13.7654	16.0866	3.73105	6.88771	0	7.65867	7.46548	12.3253	1.3419	8.91111	2.48659	1.3419	6.42934	6.08248	0.821646	2.48659	5.99839	10.8591	4.80011	3.55384	0.821646	0	8.31611	2.02492	6.65485	8.51987	10.9089	9.79962	14.6333	4.95091	9.8021	4.80011	14.2718	8.43924	7.74378	3.11673
TCGA-A7-A0DA	0	1085	14.8531	11.3653	1.1049	1.95498	13.1797	12.267	12.2511	0.655736	0.655736	6.03225	5.9674	13.9345	15.544	2.62732	4.09691	3.54167	10.29	10.3078	11.3833	2.15462	10.9905	3.97023	2.62732	5.64128	5.02893	1.44692	3.88851	4.80966	10.64	7.93989	5.63293	1.95498	1.84374	10.1195	8.48053	3.74109	9.10993	10.0805	11.2051	15.6953	5.00327	12.2264	3.17885	15.5909	8.15175	7.82744	4.76456
TCGA-A7-A0DC	0	906	14.3588	8.83546	1.02681	1.02681	10.1922	13.9836	13.9966	0.428505	0	2.78225	7.0751	13.0913	15.958	5.78912	8.32131	2.36459	8.50831	8.5621	11.4357	3.50781	9.36744	2.15652	1.02681	6.35625	5.36167	1.44847	4.51019	2.92047	9.46739	6.85572	4.61571	2.04003	1.44847	7.84514	1.25299	6.68681	9.37423	11.7711	9.40104	15.3842	6.46756	10.9132	3.41731	14.2656	7.32581	8.65539	3.10575
TCGA-A7-A13D	0	965	15.1742	10.5485	1.43155	1.82621	11.9869	13.3382	13.3333	3.9072	4.55398	3.48339	6.61727	12.8364	14.3621	5.99554	1.64234	3.48339	9.89152	9.99173	9.5661	0.886498	10.4491	2.60694	0.886498	8.09501	7.88057	2.96152	5.54933	5.99554	10.9955	7.05035	5.75603	2.50278	3.11072	8.46262	6.08844	5.19553	9.59172	10.3489	7.09133	15.8883	4.35894	11.4276	5.12711	14.575	7.13118	6.35842	3.9072
TCGA-A7-A13E	1	614	15.1225	12.1004	0.728678	0.728678	11.7138	13.5548	13.5616	0	0	4.54486	6.89026	13.0828	14.3565	6.46592	5.26513	2.64546	9.46236	9.45563	10.3654	0.728678	10.9653	1.85936	0.728678	7.38587	6.99802	0.728678	3.25438	3.52531	10.8328	5.79548	4.66183	0	0	9.00067	6.96804	7.3398	11.0129	10.389	11.0478	15.855	5.10907	10.7238	4.27794	14.5628	8.54784	13.0878	1.85936
TCGA-A7-A13F	0	765	15.2907	10.2169	0.809892	2.2526	11.0523	13.3651	13.3796	0	0	2.2526	6.52548	14.3284	15.8299	3.27209	1.86226	1.0906	7.86153	7.95206	12.9168	0	8.79869	2.64882	1.86226	6.49569	6.02263	0.461047	2.2526	4.07165	10.4726	5.48151	5.21521	0.809892	1.0906	7.71152	1.70454	6.11173	9.1802	10.8244	11.4328	15.6786	4.90658	10.3169	2.36231	15.7435	8.67655	7.61229	2.5595
TCGA-A7-A13G	0	718	15.4065	10.1149	0.941229	0.546049	10.3891	12.7329	12.7387	0.298706	0	3.99572	6.16234	14.8506	15.0778	4.82654	4.71724	3.28415	9.22112	9.30063	11.2773	1.50606	9.96089	1.81985	0.941229	6.52867	6.02129	0.298706	4.09617	3.72161	9.94919	6.23464	4.71724	0.757127	0.546049	8.07515	1.72264	6.56417	9.01782	11.4038	9.80713	14.9606	6.17618	11.1184	3.17815	17.0023	7.62538	9.09388	3.24967
TCGA-A7-A13H	0	899	14.3443	11.3005	1.90785	1.90785	12.4264	13.2024	13.2069	0	0	1.79795	6.15358	13.7963	15.6868	3.63493	4.62477	2.15076	8.82849	8.91782	10.7111	0	9.94179	1.5493	0.632734	6.00073	5.58286	0.973336	2.05845	2.57398	9.10325	6.67461	2.81875	1.95982	1.95982	7.73712	1.85395	5.61157	10.346	10.4658	10.8404	16.2676	6.57191	10.2511	2.00998	14.7009	6.75402	9.77096	3.23191
TCGA-A7-A26E	0	954	15.5188	12.0311	0	0.4722	11.6488	13.4058	13.4149	0	0	3.46829	6.4835	17.2834	14.7783	5.87519	4.731	3.63495	10.3496	10.405	9.48383	1.89164	11.3213	2.92273	0.660686	6.97368	6.47724	1.34987	5.28347	3.65726	9.96723	6.38667	4.38832	1.81432	0.827368	9.21487	1.11214	5.8894	10.1772	10.728	8.84505	15.013	3.61229	11.0531	3.7432	13.5707	7.68403	8.42741	4.26299
TCGA-A7-A26F	0	738	13.7583	10.9178	1.03132	1.70565	10.7479	12.6106	12.6286	1.14918	1.45408	4.48541	6.41585	13.9	14.7967	3.66184	3.62162	2.21835	8.70628	8.85028	10.2464	0.902969	9.66274	1.14918	1.25813	7.2079	6.61592	2.04673	3.11357	3.3287	10.4807	5.40032	5.96785	1.5429	1.62657	7.42793	5.88957	5.08247	9.36794	10.5328	10.0778	16.0966	3.05437	10.4467	3.9323	15.2036	7.47242	10.3494	3.14228
TCGA-A7-A26G	0	722	14.4644	11.7731	1.76082	2.64515	11.6388	12.3304	12.3237	0	0.563434	4.06754	5.45945	14.5675	16.2139	3.26305	3.58364	2.26971	9.05738	9.17175	12.2984	1.28294	10.9706	1.9511	0.563434	6.98478	6.21142	1.28294	4.39691	4.60948	10.1063	5.62223	5.18412	1.28294	1.28294	9.90747	5.93548	4.66488	9.76581	10.533	11.9448	15.0437	3.84578	10.7414	2.64515	16.8203	7.22948	10.0657	3.93861
TCGA-A7-A26H	0	724	14.6782	10.6534	1.58506	0.788557	11.4337	12.726	12.721	0	0	2.51797	5.75746	17.0416	16.0413	4.2889	6.3909	0.788557	7.6538	7.65511	8.25109	0	9.66144	0.447498	0.447498	5.88722	5.00423	0.24103	1.06421	2.95009	10.5256	4.67513	3.61752	0.447498	0.24103	8.2733	1.82607	5.37676	8.41915	10.4959	9.20627	14.8957	5.02049	8.39753	2.95009	14.7853	6.70688	9.53064	1.58506
TCGA-A7-A26I	0	661	13.1878	10.5753	1.37155	2.31287	11.1114	12.7052	12.7172	0.4822	0	2.19278	6.28527	14.1456	16.0105	4.48743	5.13467	3.15986	9.61695	9.71149	10.9008	9.08304	9.95418	2.79765	1.13134	6.84426	6.24054	2.19278	5.66132	5.27437	11.0589	7.43002	6.07205	2.19278	2.62277	8.16164	2.87773	4.48743	8.99712	10.1336	9.79443	16.4392	3.68999	11.7141	5.03341	13.6871	7.08679	7.23857	3.55035
TCGA-A7-A26J	0	627	14.6618	11.8125	0.930051	0.538709	11.6884	14.1182	14.1263	0	0	4.35508	6.95304	13.8506	16.5588	6.91295	4.92712	2.73518	10.5497	10.6088	10.7753	5.11786	11.0421	2.58	0	7.22814	6.74959	2.46642	4.40217	4.03482	10.9008	7.27527	4.66927	1.89376	2.58	8.43153	2.46642	6.78259	10.5764	10.9806	10.3723	15.8097	2.83007	11.7405	3.19347	13.4138	8.32559	12.1112	4.44777
TCGA-A7-A2KD	0	679	14.2355	11.0502	0.346635	1.06099	11.8031	13.3821	13.3861	0	0	4.87014	6.78726	13.1699	14.4334	3.35531	5.19292	1.06099	8.24838	8.34674	11.0344	1.89371	10.5644	1.39481	1.23754	6.73305	6.33228	0.346635	3.78291	3.53506	10.9571	6.54863	4.66921	0.859788	0.346635	8.55901	2.48981	4.50635	9.31099	9.69111	11.9377	16.2236	4.84309	9.21337	0.346635	13.6435	7.36668	9.6127	3.3931
TCGA-A7-A3IY	0	345	14.7981	10.4729	1.82827	1.67205	11.7003	12.6754	12.6557	0.448314	0.448314	3.33787	6.46111	13.8933	14.8034	5.69092	4.3184	2.77212	8.65979	8.68172	12.1065	0	10.1102	2.69302	0.789847	6.44309	6.07316	1.0658	4.26471	3.81967	11.1385	6.80936	4.82443	1.67205	1.82827	8.95925	5.54088	5.66005	9.59277	11.149	11.7093	16.6036	8.70584	11.106	1.82827	14.9431	8.05304	8.25069	3.4383
TCGA-A7-A3IZ	0	322	15.8833	9.89844	0.896715	1.05469	10.5889	14.8111	14.8148	0	0	2.3487	7.6645	12.8722	15.0381	5.16606	2.81409	0.516934	6.85596	6.99648	10.2135	0.896715	8.47776	1.05469	0.516934	6.06457	5.8816	0.516934	1.55537	3.09439	9.98103	4.15425	4.18875	0.516934	0	6.79569	0	5.56447	9.48227	11.3422	8.4734	15.3472	4.57521	8.52663	2.40847	14.8932	7.44124	6.72104	1.55537
TCGA-A7-A3J0	0	313	15.1391	8.21025	0.729328	0.729328	9.75106	13.2134	13.2359	0.28604	0.28604	2.30661	6.44594	17.9958	13.2359	5.9736	1.46169	1.06795	5.55614	5.70306	10.3904	0	6.5941	1.46169	0.908549	6.40918	5.79709	8.10502	2.42916	3.77808	10.5052	3.63262	4.10663	0.28604	0.729328	5.16458	2.30661	4.35873	8.55369	10.661	8.37654	14.2986	7.21724	8.6955	1.21147	12.0868	7.36081	4.80594	0.908549
TCGA-A7-A3J1	0	343	14.8522	11.4701	1.43181	1.86437	12.3371	13.4275	13.4285	0	0.249323	2.85308	6.7135	14.1855	15.573	3.38301	3.66633	1.09214	8.22705	8.40459	10.8217	0	9.22236	1.32723	0.647036	6.23149	5.82884	0.811141	1.09214	2.65127	8.99748	5.80956	3.0301	0.249323	0.647036	7.34917	3.40886	6.01711	9.72798	10.9152	10.8256	15.9863	4.88196	9.57973	1.62065	14.3702	6.72384	10.3334	2.56191
TCGA-A7-A3RF	0	408	13.6153	8.17804	0.291501	0	11.2232	13.6845	13.6828	0	0	3.14355	6.97406	17.6471	14.2301	5.87149	2.98938	1.48094	7.44735	7.34775	11.3876	0	8.37868	2.45372	1.3603	7.11123	6.79365	5.2114	2.19617	3.9171	10.9731	5.02555	4.9228	0.291501	0.291501	6.75529	0.74135	5.13991	8.84486	11.3695	9.0779	15.5407	5.48822	9.80912	2.56708	15.7742	8.23168	5.82096	1.69561
TCGA-A7-A425	0	447	12.7471	11.3805	1.86407	1.49974	11.7841	14.5064	14.5126	0	0	6.04423	5.23106	14.0074	16.8609	3.1572	4.05648	0.686439	8.6464	8.69033	11.0033	5.8648	9.06108	1.01115	0.686439	5.37922	4.45414	0.266759	1.78124	3.743	9.19109	5.71666	2.7845	1.14966	2.01669	7.7114	1.49974	7.19997	10.5706	10.5188	8.76497	14.7968	7.05105	10.6854	2.28064	15.1483	6.76885	8.1191	2.50369
TCGA-A7-A426	0	364	13.6406	11.4144	1.82876	2.19322	11.8904	13.7581	13.7565	0	0	4.56776	5.12704	14.9575	18.3549	2.98025	4.79697	0.327953	8.57089	8.5949	9.61151	0	8.98764	0.820235	0.327953	4.9237	3.5191	1.01502	2.27156	2.41655	8.35284	5.369	2.54829	1.01502	1.01502	7.20958	1.72119	5.69463	10.1315	9.73288	7.48709	14.7204	6.04064	9.57287	2.11036	14.2403	5.48864	7.70569	1.82876
TCGA-A7-A4SA	0	454	12.3749	10.2166	1.94638	1.56666	10.8969	14.9036	14.912	0.776962	0.618369	4.07688	6.243	13.993	15.3875	4.43909	1.38151	0.236805	8.04889	8.14566	11.2461	0	8.52467	0.440164	0.618369	5.84217	5.2786	0.236805	1.16906	3.48125	9.92204	5.03349	2.85664	0.776962	1.2792	7.00809	1.2792	5.24506	9.5566	11.4641	10.1854	14.7193	4.32816	9.59037	1.80625	14.0056	5.91222	9.93787	1.94638
TCGA-A7-A4SB	0	418	13.6123	10.1128	0.913939	1.64249	10.6304	13.6331	13.6387	1.27184	0.913939	3.42304	4.62621	13.7911	16.3947	1.64249	5.27958	0.234915	7.03315	6.99565	11.0299	0	7.69728	0	0.771755	5.08286	4.2641	0	1.04336	2.80992	8.23913	6.64171	3.34986	0.913939	1.3738	5.74678	5.99896	5.45268	9.04384	10.2885	7.83102	13.971	4.0028	8.96333	3.42304	16.2123	6.11393	6.1503	1.8689
TCGA-A7-A4SC	0	446	13.5684	11.1057	0.793496	1.50242	11.1631	13.4021	13.4008	0.242837	0	4.80465	4.74673	17.1591	16.6579	2.04138	1.83449	1.50242	8.04673	8.1481	11.2223	0.242837	8.69927	0.632224	0.242837	5.11813	4.67607	0.938539	2.48102	2.99387	7.99479	4.84202	2.16447	0.632224	0.938539	7.00044	1.07032	6.3221	9.83216	10.8191	8.71572	14.3653	5.0717	9.93083	1.9068	14.754	5.11813	8.20925	2.04138
TCGA-A7-A4SD	0	441	13.3554	11.775	0	0.416505	10.5582	13.8678	13.8773	8.70281	8.72581	2.87953	5.18892	13.5899	15.4555	4.09298	0.739313	1.00293	9.088	9.1674	9.68943	0.416505	8.79918	0.416505	1.58887	6.10029	5.12117	1.4187	2.227	3.8128	10.6912	6.30957	3.77802	0	0	7.29738	4.6686	3.37453	9.12133	12.0338	10.7798	14.2896	3.62988	8.91174	3.62988	16.0455	6.5655	8.31721	2.227
TCGA-A7-A4SE	0	644	13.8111	11.1262	2.27327	2.55578	11.1578	13.5689	13.5777	3.17263	3.17263	3.56137	5.07744	14.0276	16.5516	3.79667	3.42756	1.62824	8.73435	8.82363	11.5521	0.43142	9.63738	1.62824	1.25957	6.20651	5.27219	1.62824	2.1653	4.2574	10.0867	7.69105	3.60335	1.62824	2.27327	8.63919	5.31071	5.39678	9.71482	9.78376	10.49	16.2778	6.29242	12.0849	1.45565	13.8535	6.24016	8.62524	3.22735
TCGA-A7-A56D	0	448	13.3887	10.5505	1.00869	1.00869	10.7828	13.6417	13.6416	0.224882	0.224882	4.04603	5.0243	13.7633	15.3064	2.82223	1.00869	1.12484	8.3482	8.3697	9.63601	0.882375	9.3653	1.33236	0.419391	4.75366	4.11787	0.224882	1.81976	3.23788	9.13105	5.90376	3.65981	0.419391	1.00869	7.90398	2.63903	3.15834	9.47504	10.0257	8.03315	15.2737	4.54015	9.40784	1.23232	14.015	6.14293	5.07571	3.13082
TCGA-A7-A5ZV	0	368	13.024	12.8131	0	0.35792	8.17659	13.6901	13.6792	2.30512	2.03469	5.12057	6.56199	13.8932	14.3999	4.53882	4.8658	1.57097	9.38989	9.63131	9.98119	9.35558	6.97751	0.644459	3.32344	7.51268	6.87741	2.72934	4.50344	4.70378	11.1085	5.68376	5.95001	0.35792	0	5.42475	7.33034	6.04536	13.8915	11.3671	10.1147	14.5512	10.9428	10.5071	7.88163	16.039	7.41846	6.61268	2.13058
TCGA-A7-A5ZW	0	326	14.4518	12.2242	1.0515	1.32294	11.7448	13.6981	13.7065	0.280406	0.280406	2.62033	5.28441	15.6643	16.1396	2.34375	4.00159	0.893865	8.55874	8.66702	9.48176	0	10.4653	1.1936	0	5.04291	4.43266	0	2.71764	0.893865	8.98183	5.77739	3.32345	1.32294	1.32294	9.30563	2.14815	5.46343	10.3415	8.9855	8.03747	15.0479	4.97564	10.3469	2.46082	14.4751	6.01129	8.07926	3.2922
TCGA-A7-A6VV	0	313	15.0807	10.5106	1.52107	1.92792	11.366	13.8758	13.8934	0.208938	0	1.52107	6.42511	13.4915	14.8787	3.80059	4.53162	1.44053	7.91283	7.96234	10.4975	0	9.18478	1.73879	0.698973	6.45617	5.99906	1.59736	2.79115	3.87909	10.5713	7.04504	3.61121	0.831217	1.35523	7.48856	4.48218	4.0517	9.63055	10.7173	9.84055	16.4952	4.42053	10.2985	1.98583	15.098	6.79266	8.26167	2.54373
TCGA-A7-A6VX	0	317	14.3384	9.9643	1.1798	0.396558	9.99817	13.4014	13.4003	0.211862	0	3.9737	6.30637	17.2324	15.7223	3.20562	1.07538	1.27718	6.99845	7.11662	10.3041	0	9.41257	1.61182	0.560272	6.75608	6.17357	0.396558	2.11164	3.55537	10.3974	5.10997	3.70286	0.560272	0.396558	7.33305	0.962803	4.16394	8.79618	11.5578	8.58421	15.0989	2.93426	8.36225	3.30132	14.0989	7.05617	7.01442	2.84179
TCGA-A7-A6VY	0	266	13.6935	10.945	1.5013	1.5013	11.2598	13.1867	13.1998	1.5013	2.0185	2.0185	6.02423	13.5771	15.0088	2.62941	0.384229	1.90553	7.80389	8.02452	9.30673	0	8.75349	1.33674	0.384229	7.3328	6.69397	0.68735	3.00337	3.50786	10.1931	6.12229	4.54082	0	0.68735	7.18935	4.52178	2.39842	8.78378	10.5536	10.0951	15.8795	3.68944	8.82804	2.62941	16.4627	7.31908	8.28663	2.3124
TCGA-A8-A06O	0	396	14.524	10.3542	0.86683	0	10.2806	13.3671	13.3826	0.86683	0	4.63726	6.82039	16.6968	16.2295	2.10253	4.53845	0	7.55435	7.48308	11.9442	0.86683	9.65853	1.40452	1.40452	5.76917	4.85819	0	3.44411	3.90709	9.8052	5.89431	5.31149	0	0	8.69226	0	5.93373	8.84219	10.5139	11.8706	13.8662	5.37013	10.4129	0	15.3798	9.54381	9.06931	3.0726
TCGA-A8-A06P	0	396	14.4582	10.8975	3.15968	3.0576	10.3904	14.0971	14.1038	0.687498	0.687498	3.91085	6.03808	13.4092	15.5199	3.0576	3.50821	0	7.16846	7.26324	11.7055	0	9.23002	0.687498	2.22124	5.30235	4.1279	0	2.82881	3.42865	8.72399	7.42573	3.91085	2.39874	2.39874	8.74672	0	5.11173	8.97915	11.7158	10.8144	14.2451	5.27985	11.9692	0.687498	15.2304	7.78644	5.92666	3.50821
TCGA-A8-A06Q	0	31	14.3736	8.27655	1.72788	1.34574	10.0729	13.5164	13.5121	0	0	5.69691	4.76592	17.3387	14.5307	3.46211	3.12235	0.824404	6.43561	6.51071	12.0729	2.0297	6.54684	2.27918	2.67708	5.15729	3.24471	0	1.72788	4.28535	9.5892	5.06064	4.68177	6.63898	6.59365	5.41357	0	4.72446	8.77747	13.4641	11.0861	11.0907	3.96765	11.2571	0	17.401	7.82557	6.84648	1.34574
TCGA-A8-A06R	0	547	13.3781	9.21696	0	0.386458	9.72146	12.7658	12.7489	8.71949	8.80421	3.94836	5.95004	16.4814	15.4189	2.32001	2.40613	0.942264	6.87932	6.94193	12.2512	8.79127	8.64063	2.32001	0.942264	6.56045	6.02	0.942264	2.63739	5.30003	9.89765	6.27017	5.17067	0.690962	0.690962	7.91785	3.06563	4.03201	7.95404	10.3255	11.2705	15.5534	4.95901	10.9142	3.35267	16.2152	8.491	6.89057	3.16779
TCGA-A8-A06T	0	1614	14.5131	10.0314	2.1917	1.13059	9.70327	11.4652	11.4591	1.75658	0	2.1917	5.28774	12.3348	14.9144	4.04117	6.05357	1.13059	7.80369	7.97716	11.6728	1.75658	9.62502	3.02447	1.75658	4.82568	4.04117	1.13059	3.22131	3.22131	9.56058	5.83049	4.82568	2.1917	1.13059	9.83499	2.52554	4.76386	7.85648	10.2057	11.7855	14.4343	4.63166	10.1793	2.52554	17.6139	8.7132	9.84062	2.1917
TCGA-A8-A06U	1	883	15.3598	9.38703	1.52239	1.16893	9.53397	14.1362	14.1281	8.10346	8.17064	4.79917	7.04534	12.9304	16.3513	3.61306	5.14291	1.80607	7.24851	7.14415	12.0259	7.49806	8.78284	2.24651	1.80607	7.07903	6.45561	0	3.08588	4.51398	10.1786	6.24616	5.39913	0	0	8.53348	4.15818	5.14291	8.30484	12.0828	11.7902	14.5109	3.08588	10.3649	1.16893	16.6814	9.72059	8.38245	2.85643
TCGA-A8-A06Y	0	791	13.7556	8.05387	1.16287	0.498772	8.5578	12.8008	12.8045	0	0	3.87079	4.66491	11.868	13.3238	2.76174	0.868702	0.868702	5.85786	6.03187	11.3598	0	6.96466	1.16287	0	4.35131	3.50147	0.498772	1.79828	2.47069	8.77874	3.87079	2.76174	1.16287	0.868702	6.25111	2.1057	4.64123	7.75055	10.9744	8.87326	13.8739	3.91096	9.94488	0	17.6739	8.90964	4.94189	0
TCGA-A8-A075	0	518	12.8489	9.55104	1.16768	1.52093	9.48607	13.0919	13.0746	5.33145	5.49988	5.35361	5.75426	15.0194	17.1352	3.75115	3.53547	1.80447	7.43478	7.60609	11.1231	0	9.19534	2.24474	1.52093	6.15841	5.92677	1.16768	2.42298	4.73083	11.4072	7.04992	4.73083	0	0	8.74333	2.97376	4.15606	8.19626	10.0058	11.7561	14.8115	5.51961	9.6695	2.42298	16.3476	9.844	8.47677	3.37139
TCGA-A8-A076	0	1642	13.5175	9.27299	0	0.804765	9.32935	14.3623	14.3785	0	0	5.42035	7.47578	13.4202	14.165	2.45448	0.804765	1.99546	7.24665	7.1361	11.8987	0	9.08539	0.804765	1.3183	6.4411	5.67355	1.3183	2.80217	4.18411	10.5897	4.76236	4.68068	0.804765	0.804765	8.56572	0	4.7221	8.56002	11.7035	10.9067	14.5164	4.91301	10.2613	2.45448	16.5728	8.68832	7.7202	2.45448
TCGA-A8-A079	0	274	14.8951	10.1842	0	1.69398	9.56975	14.3321	14.3186	0	0	6.01594	6.66671	13.8942	15.0851	3.84928	4.61309	1.08252	6.7884	6.75893	11.8281	0	8.32998	1.08252	2.12208	6.42539	6.30819	0	3.60613	5.24357	10.0823	8.0907	6.38737	1.08252	1.08252	7.53471	1.08252	5.88563	9.02444	12.1672	11.8705	13.1482	5.47871	10.5398	1.08252	15.1728	7.69114	8.43622	2.71999
TCGA-A8-A07B	0	1308	15.039	10.5905	1.38692	0	11.3307	12.3076	12.2253	3.95761	3.79925	3.18205	5.53061	11.642	16.7743	3.18205	5.12594	1.38692	8.09786	8.22011	10.6293	2.08079	9.03875	2.54735	0	6.48922	4.83078	1.38692	3.18205	2.54735	9.98085	7.14488	6.40922	0	0	9.29763	2.54735	3.41835	7.16125	10.7094	10.3845	15.1223	2.89933	10.2282	4.65695	15.246	7.82736	7.11157	1.38692
TCGA-A8-A07C	0	1034	13.5029	10.4563	1.01615	0	9.4667	14.0818	14.0692	2.34768	0	7.9745	6.29849	12.7249	15.1555	3.73011	1.60645	1.01615	6.11911	6.24114	12.9128	0	8.45829	1.60645	1.01615	7.0431	5.91422	0	4.03013	5.07555	9.96872	6.00889	7.0431	1.01615	0	7.66858	3.93689	5.07555	9.17417	12.6306	12.7556	12.1442	6.2016	9.87914	1.60645	15.8474	8.18175	9.08462	1.60645
TCGA-A8-A07E	0	608	14.731	11.1165	1.58375	2.32048	10.8429	14.0634	14.0676	1.99864	0	5.16816	6.42447	14.5616	17.5713	2.32048	2.58345	1.99864	7.53736	7.59065	12.5393	3.45778	10.0192	0.999094	0.999094	6.0643	4.95244	1.58375	3.16831	3.45778	9.60921	6.506	5.35578	2.32048	1.99864	10.0302	1.99864	7.24613	9.64565	10.087	10.6706	11.9237	7.12748	11.3111	1.99864	14.8222	7.83109	9.05347	3.45778
TCGA-A8-A07F	0	577	13.916	11.2732	0.829854	0	9.74844	13.2855	13.2857	0	0	5.00451	5.31742	13.1773	17.1082	2.68763	3.13341	0.829854	7.05719	7.17054	12.1933	0	9.01476	2.03915	2.50209	5.47704	3.90642	0	2.85201	1.73661	8.73308	6.79968	4.23899	1.73661	0	8.42576	1.73661	4.40702	8.19644	11.7245	11.7105	12.4453	3.82961	11.3865	1.73661	15.5343	7.33241	7.18603	2.99956
TCGA-A8-A07G	0	577	15.02	12.4209	2.34451	1.82754	11.0072	13.7051	13.7034	2.19189	2.34451	3.93321	5.70006	16.0805	15.8095	2.19189	3.61081	1.82754	8.21543	8.20301	11.7342	0	10.2624	2.72432	0	5.23688	3.93321	0	2.60848	3.34731	8.87204	7.36339	4.78203	1.82754	2.19189	10.0232	2.48253	4.51879	9.29726	10.7637	10.3551	12.6651	3.61081	12.4287	1.3389	15.6143	7.49563	7.03919	3.6698
TCGA-A8-A07I	0	426	14.628	9.47459	0	1.17136	9.48639	12.9653	12.9618	1.17136	0.87564	5.13864	5.53909	13.0682	14.4079	3.15879	2.684	1.17136	7.09443	7.10322	11.179	0.503258	9.09423	2.37131	0	5.56476	4.99496	0	0.503258	3.75727	10.2311	5.15563	4.83537	0	1.41665	8.86933	3.01721	5.60243	8.10891	10.6383	11.1274	15.2612	4.60733	9.44206	2.11746	16.4861	9.40345	7.78502	2.11746
TCGA-A8-A07J	0	365	15.4823	12.0257	0.736512	1.58421	11.7326	11.5268	11.5098	0	0	3.36821	5.18212	14.1642	15.846	2.66201	4.7538	2.32102	8.02678	8.15369	11.6823	0	10.1575	2.80638	1.58421	6.37392	5.67131	0.736512	2.80638	2.50157	9.0387	5.97616	3.77154	1.22174	0.736512	9.527	0	5.8148	8.34612	10.3015	10.7557	16.5472	5.74484	9.84488	1.22174	14.467	7.03962	8.48939	2.50157
TCGA-A8-A07L	0	975	14.1026	11.3716	0.912958	0	11.0341	13.3941	13.3766	0	0	6.29821	6.24881	13.6896	15.6631	3.73992	1.4677	2.65476	8.37542	8.54188	13.4797	0	10.1491	1.86739	1.4677	7.09768	6.43699	0	4.58228	5.07328	10.4964	7.83229	6.65489	1.86739	0	9.22149	2.43683	6.03236	9.22362	13.0088	11.3883	15.0732	5.40927	11.286	3.53541	14.8966	9.89331	8.06888	4.28843
TCGA-A8-A07O	0	304	13.7598	9.79483	2.24281	2.57956	9.20359	14.1735	14.1251	0	0	7.02699	7.26736	12.8296	15.4066	4.46954	0	1.16633	6.35554	6.44068	13.1104	1.16633	8.21513	2.24281	2.57956	7.31323	6.44068	2.8524	3.27959	4.69421	11.5798	5.63027	6.75513	1.16633	0	8.1846	7.39016	4.62314	9.24856	12.7812	12.597	13.8074	4.38615	11.121	2.57956	14.8625	9.45705	9.05288	1.80273
TCGA-A8-A07P	0	334	14.0857	9.2062	0	0.786845	8.87511	12.9593	12.9147	0	0	3.38251	6.03456	12.7124	14.5686	4.36338	2.20992	0	5.96925	5.88322	11.2446	1.29313	8.32904	1.66716	0	6.17151	5.07204	0	1.66716	3.38251	9.84428	4.36338	4.20219	0	0	8.2384	0.786845	5.10281	8.38332	10.603	10.6713	13.4844	3.95475	8.90161	2.42002	13.1616	8.88621	8.9553	2.20992
TCGA-A8-A07U	0	760	13.4488	11.3114	3.07029	1.15913	9.92232	13.873	13.8846	3.44173	3.44173	5.10002	6.36446	13.6013	15.9277	2.8412	4.28529	1.79347	6.95795	7.19497	12.7083	0	9.46436	0	1.15913	6.3427	5.20021	1.79347	2.8412	4.87599	10.1863	7.46041	3.73686	2.23257	1.15913	9.1379	7.06812	7.08132	9.33535	11.4741	13.5756	12.2242	6.13054	11.3684	1.15913	16.9491	8.23206	10.1756	2.8412
TCGA-A8-A07Z	0	1371	16.2378	9.34428	1.00784	0	9.19302	12.8465	12.8592	1.5954	2.01174	4.01466	6.24424	12.0296	14.7224	2.598	4.65886	1.00784	6.10286	6.03776	12.4058	3.47365	9.04627	2.82076	0	6.08149	5.10263	1.00784	2.598	4.10218	9.69509	5.77023	5.74326	1.00784	1.00784	9.48321	2.33444	5.50714	7.73665	11.6658	11.3874	14.5169	5.05955	9.58356	1.00784	16.1137	8.39062	8.15	2.598
TCGA-A8-A082	0	549	15.4457	9.4042	0.941472	0.941472	9.74169	13.5162	13.4724	6.05212	5.94842	5.34273	6.38963	16.6066	14.7481	5.69005	6.072	3.06417	7.41252	7.41252	11.8945	0.941472	8.61885	1.91129	0.941472	7.22996	5.83667	1.91129	2.89596	4.0573	10.1391	6.16747	6.40538	0	0	8.86656	7.39685	6.03197	8.5532	11.7493	11.0448	14.4381	5.20551	10.2621	4.27871	14.1429	9.2557	6.32484	2.48605
TCGA-A8-A085	0	1124	13.5087	8.98409	0	1.12032	9.51759	13.4755	13.4559	0	1.12032	3.10947	4.8074	12.6056	14.4354	1.74326	7.32256	0	6.18212	6.38825	11.9015	0	8.36504	0	1.12032	4.68105	3.73622	0	2.17691	3.53176	8.06332	4.57846	3.60319	1.12032	0	8.02807	0	3.85802	8.43522	9.08734	8.59923	14.1847	3.67124	10.7445	1.97632	13.3452	7.18966	3.85802	1.12032
TCGA-A8-A086	0	396	15.134	11.2011	2.92625	2.70069	11.1862	14.39	14.3691	0	0	3.82809	7.9251	12.7465	15.0069	5.0403	8.10305	2.10456	8.55104	8.44572	11.5434	0	10.0065	2.70069	1.07054	5.26332	5.34369	1.07054	3.58523	3.93573	9.55545	7.17021	5.68958	0	2.10456	9.80474	4.37879	5.41982	8.10881	11.0035	10.3629	14.8093	4.77638	11.7942	2.10456	14.6615	9.00479	5.0403	2.4332
TCGA-A8-A08A	0	30	15.5432	10.8362	0	1.06953	9.58688	13.6533	13.6438	0	0	5.03842	5.91485	13.9022	15.1758	4.03407	2.69904	1.67694	7.24344	7.29482	11.4008	1.06953	9.20975	2.43162	0	6.84886	5.8338	0	2.43162	4.37694	10.0546	4.29856	4.21567	0	0	8.62333	1.06953	5.1318	8.24913	10.6778	11.7638	13.2679	4.29856	10.029	1.67694	15.6306	8.65906	7.68975	2.92457
TCGA-A8-A08B	0	1156	14.6847	9.51996	0.822211	1.54611	9.49484	12.3019	12.3149	5.48486	5.4599	5.73422	6.13197	16.6803	15.1823	4.67692	2.15592	0.822211	7.09352	7.26542	10.4612	2.98423	9.07226	1.34268	1.10579	7.18394	6.7722	1.88299	2.58322	4.95217	11.204	4.87874	4.89745	0.822211	0	8.47986	4.80137	4.36366	7.84966	10.6813	11.6358	15.0307	2.91245	8.55692	2.0259	16.3494	9.63523	9.91149	3.0526
TCGA-A8-A08G	0	607	16.1502	10.5039	2.13643	2.13643	10.4163	13.4784	13.4691	0	0	4.81629	6.30606	13.4214	16.8707	2.96227	0.747901	1.60314	7.83227	7.96763	11.6667	3.39381	9.51432	0.747901	0.747901	6.09287	5.51844	0.747901	0	4.05528	9.78704	6.45872	4.46335	1.23799	1.23799	8.87366	2.52493	5.40736	8.66495	11.9384	11.4847	14.4499	3.48417	10.3268	1.89429	15.668	9.517	7.53747	3.29742
TCGA-A8-A08I	0	365	14.6344	8.22115	0	0	8.98925	13.3356	13.3342	2.17147	0	4.35945	5.63131	12.1819	13.436	3.75673	5.42821	0.585627	5.3595	5.57181	10.6942	4.17181	8.26173	2.17147	0	5.68845	4.88457	1.001	1.001	4.32382	9.94597	5.94447	4.90882	0	0.585627	7.61301	2.58662	4.13116	8.50581	10.7235	12.6287	11.9825	4.17181	7.86617	2.00149	17.5571	9.28276	9.00058	2.80906
TCGA-A8-A08L	1	304	15.248	11.1322	1.19284	0.71634	8.19439	12.9286	12.9194	1.55042	0.71634	6.44565	5.79846	16.5156	14.1996	4.38773	2.28038	2.6192	6.55821	6.84314	11.8971	0	8.49105	1.83675	0	7.71851	7.1674	2.28038	3.22637	5.60237	10.5344	4.77418	4.99388	0	0.71634	8.13953	3.41212	4.59385	8.4962	10.7921	12.2563	12.5917	5.13256	9.07639	2.6192	14.9487	8.4755	9.19034	2.28038
TCGA-A8-A08R	0	30	14.4838	9.83832	0.975732	0	10.6602	14.2564	14.2684	8.00652	7.82778	6.80946	7.1802	13.3393	15.261	3.54016	2.7655	2.2829	7.15106	7.26425	12.9058	0	8.65507	0.975732	3.415	6.03924	5.08175	4.12374	1.96344	6.36103	10.62	6.55148	5.47569	0.975732	0	7.78416	9.15326	4.53809	10.2685	12.2591	12.8063	12.2845	4.76018	10.9721	2.2829	15.7633	8.64814	8.42287	3.1265
TCGA-A8-A08S	0	1004	15.7404	10.0135	1.01317	1.01317	10.7482	14.1668	14.1576	1.01317	1.6025	6.65532	6.31129	16.1124	14.9967	5.88376	1.6025	0	7.29284	7.49368	11.9248	0	9.18857	2.60685	2.01971	5.06983	4.34685	2.82986	3.48329	5.58026	9.94655	6.45219	5.3475	0	1.01317	8.68079	1.01317	4.4173	8.52201	13.3919	11.0128	11.9956	4.6101	11.2622	0	14.0959	8.21596	7.14498	2.01971
TCGA-A8-A08X	0	1308	14.4489	10.6479	1.65191	1.15334	11.0546	11.6792	11.6745	0.688979	0.688979	4.20524	5.2608	14.2566	15.7736	2.89288	3.54998	1.33934	8.2112	8.3771	10.7791	0	9.5305	2.48312	1.50407	5.98031	5.53289	0.688979	2.2243	3.43219	10.5045	5.27228	4.68884	0.939763	0.385233	8.71113	3.9719	4.38506	8.97165	9.03363	11.9565	15.5153	3.34797	9.92551	4.63654	17.7547	8.76287	8.97165	2.95113
TCGA-A8-A08Z	0	1217	15.087	10.9143	0.67368	1.75726	11.0031	13.6539	13.6319	0	1.13111	5.70547	5.80097	15.8968	14.9451	4.09328	5.96114	2.19245	8.10517	7.99168	11.457	0.67368	10.1707	2.36904	1.13111	6.63223	5.54922	0	3.54997	4.19053	9.80845	8.1958	5.4545	1.13111	0.67368	9.65928	0	4.63259	9.31695	9.87854	11.3743	15.5045	5.39453	11.3888	0.67368	15.2472	9.09471	7.92612	2.66817
[truncated: 722 more rows]
[truncated: 150 more columns]

## Sheet: table1_validation
	DSS_fustat	DSS_futime	hsa.let.7b	hsa.let.7c	hsa.mir.1.1	hsa.mir.1.2	hsa.mir.100	hsa.mir.103a.1	hsa.mir.103a.2	hsa.mir.105.1	hsa.mir.105.2	hsa.mir.106a	hsa.mir.107	hsa.mir.10a	hsa.mir.10b	hsa.mir.1180	hsa.mir.1247	hsa.mir.1249	hsa.mir.125b.1	hsa.mir.125b.2	hsa.mir.126	hsa.mir.1269a	hsa.mir.127	hsa.mir.1271	hsa.mir.1277	hsa.mir.128.1	hsa.mir.128.2	hsa.mir.129.2	hsa.mir.1296	hsa.mir.1301	hsa.mir.1307	hsa.mir.130a	hsa.mir.130b	hsa.mir.133a.1	hsa.mir.133a.2	hsa.mir.134	hsa.mir.135b	hsa.mir.139	hsa.mir.140	hsa.mir.141	hsa.mir.142	hsa.mir.143	hsa.mir.144	hsa.mir.145	hsa.mir.1468	hsa.mir.148a	hsa.mir.148b	hsa.mir.150	hsa.mir.154
[truncated: 445 more rows]
[truncated: 150 more columns]
